# Supplementary material for: Uterine glands impact uterine receptivity, luminal fluid homeostasis and blastocyst implantation
Source: Sci Rep. 2016 Dec 1;6:38078. doi: 10.1038/srep38078 (PMC5131473; doi:10.1038/srep38078)
Supplement: Supplemental Table 1 [file srep38078-s2.xls]

## Sheet: Sheet1
Supplemental Table 1. RNA-Seq Analysis of Pseudopregnant Wildtype Mice
		Average RPKM			DOPP 3 vs 4		DOPP 4 vs 5
Gene_symbol	Gene_name	DOPP 3	DOPP 4	DOPP 5	Fold Change	FDR P-Value	Fold Change	FDR P-Value
Gm26316	predicted gene, 26316	0	0	0	#DIV/0!	0.030161	#DIV/0!	0.885132
Gm23971	predicted gene, 23971	0	0	0	#DIV/0!	0.00504304	#DIV/0!	0.486343
Gm23143	predicted gene, 23143	0	0	0	#DIV/0!	0.0453286	#DIV/0!	0.523058
Gm22973	predicted gene, 22973	0	0	0	#DIV/0!	0.00694134	#DIV/0!	0.752854
Gm25313	predicted gene, 25313	0	0	0	#DIV/0!	0.014252	#DIV/0!	0.555695
Rnu3a	U3A small nuclear RNA	0	0	0	#DIV/0!	0.000690907	#DIV/0!	0.866569
Gm22042	predicted gene, 22042	0	0	0	#DIV/0!	0.0745219	#DIV/0!	0.705378
Rnu12	RNA U12, small nuclear	0	0	0	#DIV/0!	0.00632137	#DIV/0!	0.460894
Gm25099	predicted gene, 25099	0	0	0	#DIV/0!	0.0745219	#DIV/0!	0.671523
Gm25360	predicted gene, 25360	0	0	0	#DIV/0!	0.0961167	#DIV/0!	0.778745
Snord118	small nucleolar RNA, C/D box 118	0	0	0	#DIV/0!	0.0745219	#DIV/0!	0.371131
Prss28	protease, serine 28	1.17307	70.2182	176.439	59.8583	0.00224423	2.51273	0.885132
Atp6v0d2	ATPase, H+ transporting, lysosomal V0 subunit D2	0.349463	12.6892	16.7207	36.3105	5.22769e-05	1.31772	0.982874
8430408G22Rik	RIKEN cDNA 8430408G22 gene	0.100881	3.34507	6.07676	33.1587	0.0142948	1.81663	0.928368
Igkv5-37	immunoglobulin kappa variable 5-37	0.101584	3.34098	0	32.8889	0.00531631	#DIV/0!	1.54881e-05
Lrat	lecithin-retinol acyltransferase (phosphatidylcholine-retinol-O-acyltransferase)	0.0266972	0.856842	0.518877	32.0948	0.00224423	-1.65134	0.90079
Prss29	protease, serine 29	8.41611	250.33	569.326	29.7442	0.0746123	2.2743	0.911483
Prss35	protease, serine 35	0.0241547	0.6992	0.778562	28.9467	0.00181293	1.1135	0.996032
Pip	prolactin induced protein	0.251514	7.1487	2.24667	28.4227	0.0176196	-3.18191	0.517809
Igkv6-17	immunoglobulin kappa variable 6-17	0.111321	2.89698	1.95762	26.0236	0.00319982	-1.47985	0.874024
Sval2	seminal vesicle antigen-like 2	0.0971304	1.95148	0.481962	20.0913	0.0341492	-4.04903	0.517966
Guca2b	guanylate cyclase activator 2b (retina)	0.551297	8.71851	15.3649	15.8145	0.00412074	1.76233	0.935537
Cyp26a1	cytochrome P450, family 26, subfamily a, polypeptide 1	2.05504	31.3043	44.944	15.2329	1.30154e-10	1.43572	0.934293
Slc46a2	solute carrier family 46, member 2	0.201534	3.00529	3.32413	14.9121	0.00178319	1.10609	0.99932
Hal	histidine ammonia lyase	0.0813433	1.13831	1.66955	13.9938	0.000112485	1.4667	0.845789
Sectm1b	secreted and transmembrane 1B	0.519015	6.81065	11.4052	13.1223	0.000121843	1.67462	0.954013
Atp13a4	ATPase type 13A4	0.0750663	0.953801	0.685932	12.7061	0.00414655	-1.39052	0.881406
Ifitm6	interferon induced transmembrane protein 6	0.487322	5.99076	5.26324	12.2932	0.00583009	-1.13823	0.983209
Gm17300	predicted gene, 17300	1.2312	14.347	9.80947	11.6529	0.00234801	-1.46256	0.419603
Rdm1	RAD52 motif 1	125.052	1405.83	458.335	11.242	0.0827916	-3.06726	0.493144
Sowaha	sosondowah ankyrin repeat domain family member A	0.042882	0.480975	0.439277	11.2163	0.0193291	-1.09492	0.97678
D230017M19Rik	RIKEN cDNA D230017M19 gene	16.5361	175.845	60.0254	10.634	0.052783	-2.92951	0.460894
Krt12	keratin 12	0.05438	0.544246	0.931723	10.0082	0.0109253	1.71195	0.721574
Arhgef37	Rho guanine nucleotide exchange factor (GEF) 37	0.295189	2.57951	3.26247	8.73849	0.000660632	1.26476	0.97678
Snhg3	small nucleolar RNA host gene 3	38.0546	304.861	53.7231	8.01113	0.0418318	-5.67466	0.00224705
4932414N04Rik	RIKEN cDNA 4932414N04 gene	0.0787128	0.589729	0.524735	7.49216	0.0780995	-1.12386	0.964987
Ighv2-2	immunoglobulin heavy variable 2-2	0.384701	2.65911	0.951803	6.91214	0.0897538	-2.79376	0.635811
Sectm1a	secreted and transmembrane 1A	0.845445	5.39771	5.94238	6.38447	0.00275882	1.10091	0.994383
Inmt	indolethylamine N-methyltransferase	6.52655	41.3649	68.7185	6.33795	0.00694134	1.66127	0.945816
Rnf186	ring finger protein 186	0.197011	1.22935	1.54861	6.24	0.0797848	1.2597	0.972833
Serpina3n	serine (or cysteine) peptidase inhibitor, clade A, member 3N	2.58096	15.5223	34.5127	6.01415	0.0745219	2.22342	0.797152
Tm4sf4	transmembrane 4 superfamily member 4	0.518866	3.06905	2.72368	5.91492	0.0780995	-1.1268	0.96497
Trpm6	transient receptor potential cation channel, subfamily M, member 6	0.766051	4.46007	4.07925	5.82216	0.00741611	-1.09335	0.977606
Fgf9	fibroblast growth factor 9	0.349166	1.71993	1.86678	4.92582	0.00590939	1.08538	0.990668
Entpd3	ectonucleoside triphosphate diphosphohydrolase 3	0.866291	4.21266	5.59017	4.86287	0.00412074	1.32699	0.97678
Ptger2	prostaglandin E receptor 2 (subtype EP2)	0.609427	2.85264	2.20869	4.68085	0.00632137	-1.29155	0.933996
Cwh43	cell wall biogenesis 43 C-terminal homolog	3.10593	14.3532	22.1346	4.62125	0.00103726	1.54213	0.92568
Adam28	a disintegrin and metallopeptidase domain 28	0.340225	1.49712	1.41515	4.4004	0.00632137	-1.05793	0.962282
Adamdec1	ADAM-like, decysin 1	0.466803	2.03271	4.70717	4.35453	0.0924814	2.31571	0.798768
Ugt1a7c	UDP glucuronosyltransferase 1 family, polypeptide A7C	0.946254	4.03138	4.12663	4.26036	0.0362806	1.02363	0.992176
Tac2	tachykinin 2	1.17004	4.93249	11.5326	4.21564	0.0168942	2.33809	0.370789
Slc39a8	solute carrier family 39 (metal ion transporter), member 8	2.45718	10.2475	11.8811	4.17044	5.22769e-05	1.15942	0.989242
Gm15832	predicted gene 15832	14.3771	58.1079	25.8983	4.04169	0.0158538	-2.2437	0.0562557
Ggh	gamma-glutamyl hydrolase	7.7083	30.7662	20.6626	3.9913	0.000576758	-1.48898	0.439063
Adi1	acireductone dioxygenase 1	3.51149	13.9199	9.20275	3.96411	0.0329909	-1.51259	0.852477
Gzma	granzyme A	0.989451	3.69014	3.55063	3.72948	0.057907	-1.03929	0.917013
Igfbp3	insulin-like growth factor binding protein 3	18.2649	67.6845	129.4	3.70571	0.000693306	1.91181	0.71664
Lgr5	leucine rich repeat containing G protein coupled receptor 5	0.33602	1.23551	1.15601	3.6769	0.044222	-1.06877	0.955728
Agr2	anterior gradient 2	2.35978	8.61964	9.79599	3.65273	0.000938345	1.13647	0.964221
Trpv6	transient receptor potential cation channel, subfamily V, member 6	2.63225	9.10509	8.9889	3.45905	0.00671547	-1.01293	0.955196
Snx5	sorting nexin 5	30.5199	102.881	62.5374	3.37095	0.0362806	-1.64512	0.460894
Cldn10	claudin 10	7.01391	23.6141	23.1455	3.36674	0.00234801	-1.02024	0.958778
Dusp19	dual specificity phosphatase 19	0.300311	1.00636	0.503523	3.35104	0.0341492	-1.99863	0.3115
Efhd1	EF hand domain containing 1	2.18524	7.23607	11.927	3.31135	0.0418318	1.64827	0.634382
Gm13710	predicted gene 13710	4.11817	13.4975	12.0658	3.27754	0.00788916	-1.11865	0.982874
Ecm2	extracellular matrix protein 2, female organ and adipocyte specific	0.362174	1.17737	0.879354	3.25084	0.052783	-1.3389	0.797987
Vtcn1	V-set domain containing T cell activation inhibitor 1	17.4429	55.0614	53.3937	3.15666	0.020645	-1.03123	0.994019
Gadd45a	growth arrest and DNA-damage-inducible 45 alpha	6.55833	19.6834	24.0857	3.00128	0.0132524	1.22366	0.998582
Tmem181b-ps_2	transmembrane protein 181B, pseudogene	3.67544	10.8225	7.26007	2.94455	0.0159056	-1.49069	0.49603
Pgf	placental growth factor	3.56803	10.005	8.96113	2.80408	0.0155022	-1.11649	0.968648
Ccl9	chemokine (C-C motif) ligand 9	0.984455	2.56168	2.25571	2.60213	0.0897538	-1.13564	0.895455
3632451O06Rik	RIKEN cDNA 3632451O06 gene	4.68285	11.7311	14.1112	2.50512	0.0516122	1.20289	0.936979
Fxyd3	FXYD domain-containing ion transport regulator 3	4.57699	11.367	8.91651	2.48351	0.0341492	-1.27482	0.781384
Cd55	CD55 molecule, decay accelerating factor for complement	6.25001	15.2015	14.3114	2.43224	0.052783	-1.0622	0.868987
Dancr	differentiation antagonizing non-protein coding RNA	57.0782	138.106	48.8291	2.4196	0.0658735	-2.82836	0.0291928
Sat1	spermidine/spermine N1-acetyl transferase 1	19.8864	47.2331	42.4689	2.37515	0.00309541	-1.11218	0.789462
Tlr2	toll-like receptor 2	3.36374	7.8499	10.3924	2.33368	0.0389827	1.32389	0.97678
Rps27a	ribosomal protein S27A	87.3764	202.772	85.2301	2.32067	0.0757077	-2.37911	0.00178148
Rassf4	Ras association (RalGDS/AF-6) domain family member 4	5.57131	12.8397	17.5065	2.30462	0.0578582	1.36346	0.920357
Chodl	chondrolectin	1.79623	4.0463	5.41623	2.25266	0.0924814	1.33856	0.986746
Tm4sf1	transmembrane 4 superfamily member 1	21.0094	46.501	43.5288	2.21334	0.0656532	-1.06828	0.855458
Rpl22l1	ribosomal protein L22 like 1	63.7479	135.071	58.657	2.11882	0.0797848	-2.30272	0.00224705
Lifr	leukemia inhibitory factor receptor	3.21963	6.55567	8.89908	2.03616	0.0656532	1.35746	0.800488
Ano2	anoctamin 2	3.9663	4.12377	0.809488	1.0397	5.22769e-05	-5.0943	0.982874
Adamts16	a disintegrin-like and metallopeptidase (reprolysin type) with thrombospondin type 1 motif, 16	4.1123	3.94152	0.479255	-1.04333	2.73347e-05	-8.22426	0.982874
Slc51a	solute carrier family 51, alpha subunit	3.82287	3.22986	0.526759	-1.1836	0.00414655	-6.13157	0.959724
1810007I06Rik	phospholipase A2, group X	38.5742	32.5494	4.78886	-1.1851	0.0341492	-6.7969	0.676967
Pga5	pepsinogen 5, group I	3.90311	2.86526	0.876335	-1.36222	0.0369446	-3.26959	0.996252
RP23-386P10.11	predicted gene	5.88561	4.13549	1.22993	-1.4232	0.00321959	-3.36237	0.925149
Ces1e	carboxylesterase 1E	4.68115	3.25069	1.44349	-1.44005	0.055781	-2.25196	0.978312
Myo3b	myosin IIIB	2.81625	1.84706	1.69983	-1.52472	0.0984066	-1.08661	0.873349
Clcn5	chloride channel, voltage-sensitive 5	9.47709	6.20661	3.70782	-1.52694	0.0103369	-1.67393	0.97678
Mthfd2	methylenetetrahydrofolate dehydrogenase (NAD+ dependent), methenyltetrahydrofolate cyclohydrolase	10.0889	6.60017	2.70029	-1.52859	0.0910215	-2.44425	0.871801
Pfkfb3	6-phosphofructo-2-kinase/fructose-2,6-biphosphatase 3	24.2044	15.6909	9.08424	-1.54258	0.0500603	-1.72726	0.919867
Ckmt1	creatine kinase, mitochondrial 1, ubiquitous	7.99786	5.13144	2.48297	-1.5586	0.0745219	-2.06666	0.97285
Acot7	acyl-CoA thioesterase 7	121.949	77.6959	33.4482	-1.56957	0.051998	-2.32287	0.840963
Fuk	fucokinase	10.2266	6.51515	5.24541	-1.56967	0.0745219	-1.24207	0.985321
Irf6	interferon regulatory factor 6	19.7873	12.5103	6.21808	-1.58167	0.0109253	-2.01193	0.871415
Atp1b1	ATPase, Na+/K+ transporting, beta 1 polypeptide	70.241	44.2578	29.2186	-1.58709	0.052783	-1.51472	0.980617
Arvcf	armadillo repeat gene deleted in velo-cardio-facial syndrome	9.72374	6.12045	3.02215	-1.58873	0.00181293	-2.0252	0.979686
Galm	galactose mutarotase	24.1636	15.0323	6.36807	-1.60745	0.00380643	-2.36057	0.951303
Atp2b2	ATPase, Ca++ transporting, plasma membrane 2	9.14372	5.56039	4.40879	-1.64444	0.0363765	-1.26121	0.991479
Mab21l3	mab-21-like 3 (C. elegans)	44.6496	26.7602	8.37253	-1.66851	0.000528867	-3.19619	0.917339
Gpr128	G protein-coupled receptor 128	6.9716	4.05818	0.45538	-1.71791	0.000146775	-8.91162	0.90079
Dgat2	diacylglycerol O-acyltransferase 2	45.5216	26.4258	19.843	-1.72262	0.0158509	-1.33174	0.97678
Col5a3	collagen, type V, alpha 3	8.26646	4.73315	5.28155	-1.7465	0.0745219	1.11586	0.93883
Thrsp	thyroid hormone responsive	32.3125	18.3309	5.5174	-1.76273	0.0369446	-3.32238	0.489018
Ces1d	carboxylesterase 1D	17.3689	9.72369	4.36525	-1.78625	0.00632137	-2.22752	0.979617
Bcat1	branched chain aminotransferase 1, cytosolic	22.2004	12.4176	4.4016	-1.78782	0.0341492	-2.82116	0.976788
Msx1	msh homeobox 1	64.8147	35.9288	20.1623	-1.80398	0.04974	-1.78198	0.926722
Npl	N-acetylneuraminate pyruvate lyase	72.3684	39.9714	16.0102	-1.8105	0.0797848	-2.49663	0.370005
Cacna1g	calcium channel, voltage-dependent, T type, alpha 1G subunit	8.46152	4.66546	3.62657	-1.81365	0.00662578	-1.28647	0.993259
Aldh1a7	aldehyde dehydrogenase family 1, subfamily A7	1.54682	0.827682	#N/A	-1.86886	0.0185031	#N/A	#N/A
Gstm2	glutathione S-transferase, mu 2	187.695	98.2212	43.8193	-1.91094	0.0269872	-2.24151	0.676948
Nes	nestin	2.53003	1.31445	1.57828	-1.92478	0.0984066	1.20071	0.762751
Kcnc4	potassium voltage gated channel, Shaw-related subfamily, member 4	2.02573	1.05173	0.85182	-1.92609	0.0679394	-1.23469	0.845417
Kctd14	potassium channel tetramerisation domain containing 14	9.92285	5.08545	3.43242	-1.95122	0.0745219	-1.48159	0.937106
Fam107a	family with sequence similarity 107, member A	1.81839	0.920462	0.312796	-1.97551	0.0745219	-2.94269	0.90079
Calb1	calbindin 1	20.6798	10.4211	4.7961	-1.98441	0.0561708	-2.17283	0.333856
Gcnt3	glucosaminyl (N-acetyl) transferase 3, mucin type	16.2591	8.08435	1.78498	-2.01118	0.00012371	-4.52908	0.955417
Fgf1	fibroblast growth factor 1	1.02176	0.500016	#N/A	-2.04345	0.0773232	#N/A	#N/A
Klhdc7a	kelch domain containing 7A	4.25342	2.07492	1.14345	-2.04992	0.0453286	-1.81461	0.873349
Pdlim1	PDZ and LIM domain 1 (elfin)	30.5003	14.6251	9.44625	-2.08547	0.0543612	-1.54824	0.97678
Olah	oleoyl-ACP hydrolase	1.34933	0.646544	#N/A	-2.08699	0.0745219	#N/A	#N/A
Slc39a2	solute carrier family 39 (zinc transporter), member 2	2.66759	1.26953	0.612154	-2.10125	0.00414655	-2.07387	0.828069
Arhgap11a	Rho GTPase activating protein 11A	4.20555	1.96862	2.94412	-2.13629	0.0797848	1.49552	0.721602
Jph2	junctophilin 2	32.2898	15.1126	13.7716	-2.13661	0.0524634	-1.09737	0.782226
Rec8	REC8 meiotic recombination protein	8.01762	3.69515	2.73392	-2.16977	0.0328206	-1.3516	0.930074
Ap3b2	adaptor-related protein complex 3, beta 2 subunit	9.05067	3.92357	3.48487	-2.30674	0.0228174	-1.12589	0.929296
Rdh1	retinol dehydrogenase 1 (all trans)	1.49234	0.637147	#N/A	-2.34222	0.000996228	#N/A	#N/A
Entpd8	ectonucleoside triphosphate diphosphohydrolase 8	0.659086	0.264686	#N/A	-2.49007	0.0655621	#N/A	#N/A
Gstm7	glutathione S-transferase, mu 7	116.462	45.879	7.47816	-2.53847	0.014252	-6.13506	0.986746
Rpl9-ps6	ribosomal protein L9, pseudogene 6	10.9995	4.26454	8.72706	-2.5793	0.0783613	2.04642	0.523058
Nup62	nucleoporin 62	4.94356	1.79388	2.64598	-2.7558	0.0910215	1.475	0.70839
Elf3	E74-like factor 3	18.3106	6.63388	7.35514	-2.76017	0.00230222	1.10872	0.991692
Gm9843	predicted gene 9843	15.6517	5.0189	13.2693	-3.11855	0.025719	2.64386	0.421806
Hspa1b	heat shock protein 1B	27.7634	8.84402	10.5653	-3.13923	0.0563778	1.19463	0.957392
Fcgbp	Fc fragment of IgG binding protein	13.9349	4.43039	1.94412	-3.14529	0.00555057	-2.27887	0.97678
Id1	inhibitor of DNA binding 1	32.831	10.373	7.65183	-3.16504	0.028255	-1.35563	0.707037
Aarsd1	alanyl-tRNA synthetase domain containing 1	10.0325	2.9057	3.15561	-3.45269	0.0864932	1.086	0.986746
Bcl2l15	BCLl2-like 15	2.98998	0.860118	0.484983	-3.47625	0.00545643	-1.7735	0.81137
Atp10b	ATPase, class V, type 10B	2.17872	0.613443	0.248969	-3.55163	0.0184909	-2.46393	0.788885
Cbr2	carbonyl reductase 2	86.7957	23.9479	11.2041	-3.62436	0.00213147	-2.13742	0.841153
Krt19	keratin 19	89.9405	22.8504	14.0058	-3.93605	0.0055956	-1.6315	0.972298
Zic2	zinc finger protein of the cerebellum 2	1.13874	0.288666	0.411558	-3.94484	0.0318532	1.42572	0.789462
Vmn2r63	vomeronasal 2, receptor 63	0.544381	0.129214	#N/A	-4.21301	0.0746123	#N/A	#N/A
Spink8	serine peptidase inhibitor, Kazal type 8	10.0136	2.03166	0.51262	-4.92875	0.0389827	-3.96329	0.499006
Sprr2f	small proline-rich protein 2F	12.711	2.4249	#N/A	-5.24188	0.000134862	#N/A	#N/A
S100a8	S100 calcium binding protein A8 (calgranulin A)	6.22764	0.99347	#N/A	-6.26857	0.0624586	#N/A	#N/A
Gpr144-ps	G protein-coupled receptor 144, pseudogene	0.700232	0.0992858	#N/A	-7.05269	0.0014726	#N/A	#N/A
BC048679	cDNA sequence BC048679	45.5068	5.47997	#N/A	-8.30419	8.02166e-05	#N/A	#N/A
Sprr2g	small proline-rich protein 2G	1.34219	0.159368	#N/A	-8.42196	0.0604071	#N/A	#N/A
S100a9	S100 calcium binding protein A9 (calgranulin B)	16.3897	1.8816	#N/A	-8.71047	0.00487068	#N/A	#N/A
Ltf	lactotransferrin	120.987	10.4534	2.49263	-11.574	0.0110886	-4.19372	0.557334
Clca3	Chloride channel accessory 3	9.50108	0.732485	#N/A	-12.971	0.0133496	#N/A	#N/A
Ighv5-9-1	immunoglobulin heavy variable 5-9-1	5.6041	0.403004	#N/A	-13.9058	0.0125741	#N/A	#N/A
Ppp1r1b	protein phosphatase 1, regulatory (inhibitor) subunit 1B	0.299079	0.0206414	#N/A	-14.4893	0.0144074	#N/A	#N/A
Snord17	small nucleolar RNA, C/D box 17	0	0	0	#DIV/0!	0.103206	#DIV/0!	0.493144
Gm25202	predicted gene, 25202	0	0	0	#DIV/0!	0.104331	#DIV/0!	0.660209
Ighv1-80	immunoglobulin heavy variable 1-80	0.896324	5.03964	2.69826	5.62257	0.104331	-1.86774	0.931322
Ppp2r2b	protein phosphatase 2, regulatory subunit B, beta	11.3435	8.99723	4.38169	-1.26077	0.104331	-2.05337	0.885132
Cxcl17	chemokine (C-X-C motif) ligand 17	8.15382	20.1156	17.7227	2.46702	0.104996	-1.13502	0.866569
Wdr72	WD repeat domain 72	0.232077	1.12438	1.28458	4.84487	0.104996	1.14247	0.98817
S100a1	S100 calcium binding protein A1	20.373	40.8156	28.2925	2.00341	0.104996	-1.44263	0.459718
Gas1	growth arrest specific 1	64.9926	24.2633	33.11	-2.67864	0.104996	1.36461	0.539508
Cntnap3	contactin associated protein-like 3	16.7141	12.5743	3.88187	-1.32923	0.104996	-3.23923	0.460894
Gdf7	growth differentiation factor 7	103.015	44.2567	48.8076	-2.32767	0.104996	1.10283	0.964221
Tmem158	transmembrane protein 158	37.4435	14.9032	13.4469	-2.51244	0.106003	-1.1083	0.648902
Slc7a11	solute carrier family 7 (cationic amino acid transporter, y+ system), member 11	1.0874	0.414416	0.218477	-2.62393	0.106003	-1.89684	0.896863
Coro2a	coronin, actin binding protein 2A	20.0461	13.5014	9.37849	-1.48474	0.106003	-1.43961	0.983209
Fam83g	family with sequence similarity 83, member G	0.526834	0.1502	0.12573	-3.50756	0.106003	-1.19462	0.98817
Tmem59l	transmembrane protein 59-like	1.67276	0.383134	0.441535	-4.366	0.106203	1.15243	0.97784
4930564K09Rik	#N/A	0.197531	1.56639	1.34417	7.92982	0.106203	-1.16532	0.977606
Ighv5-17	immunoglobulin heavy variable 5-17	0.862579	10.7021	1.70693	12.4071	0.106737	-6.26978	0.46752
Rdh12	retinol dehydrogenase 12	0.495682	1.57913	2.18205	3.18578	0.106737	1.3818	0.979617
Kng2	kininogen 2	0.574557	1.94319	1.83373	3.38207	0.109858	-1.05969	0.97678
Slc25a48	solute carrier family 25, member 48	80.9991	46.1139	25.8441	-1.7565	0.109858	-1.78431	0.797317
Ldlr	low density lipoprotein receptor	6.10112	3.03614	1.91761	-2.0095	0.109858	-1.58329	0.732199
Gata2	GATA binding protein 2	62.3394	28.9704	19.57	-2.15183	0.109858	-1.48035	0.987097
Pla2g5	phospholipase A2, group V	1.75023	0.634151	0.529528	-2.75995	0.109858	-1.19758	0.97678
Fjx1	four jointed box 1 (Drosophila)	5.68243	1.74103	2.76642	-3.26384	0.11138	1.58896	0.745374
Lamc2	laminin, gamma 2	11.5363	6.58256	4.6586	-1.75256	0.11138	-1.41299	0.97678
Gm13889_1	#N/A	0	0	0	#DIV/0!	0.11138	#DIV/0!	0.866569
Sepp1	selenoprotein P, plasma, 1	68.8088	153.247	137.161	2.22714	0.112697	-1.11727	0.91385
Arl14_1	#N/A	1.20116	0.317461	#N/A	-3.78364	0.115246	#N/A	#N/A
Galnt15	UDP-N-acetyl-alpha-D-galactosamine:polypeptide N-acetylgalactosaminyltransferase 15	7.86318	18.7874	36.4721	2.38929	0.115246	1.94131	0.624357
Efnb2	ephrin B2	15.196	10.0377	10.3894	-1.5139	0.122222	1.03504	0.986746
AY036118	cDNA sequence AY036118	10.6859	3.8091	4.68022	-2.80536	0.124417	1.22869	0.986746
Spink3	#N/A	21.7013	259.369	275.183	11.9518	0.126296	1.06097	0.994019
Acss1	acyl-CoA synthetase short-chain family member 1	5.89365	12.0348	14.7044	2.042	0.126296	1.22182	0.844755
Srf	serum response factor	17.705	7.35743	6.21357	-2.40641	0.130586	-1.18409	0.994019
Rpl10a-ps1	ribosomal protein L10A, pseudogene 1	0	0	0	#DIV/0!	0.130586	#DIV/0!	0.8342
Gsdmc2	gasdermin C2	0.440222	0.031312	#N/A	-14.0592	0.130586	#N/A	#N/A
Sox17	SRY (sex determining region Y)-box 17	36.7025	18.8534	14.2536	-1.94673	0.131169	-1.32271	0.629913
Agtr2	angiotensin II receptor, type 2	0.734841	1.97422	2.01191	2.6866	0.13483	1.01909	0.981788
Mt2	metallothionein 2	42.5174	19.5066	13.3707	-2.17964	0.135551	-1.4589	0.770566
Jund	jun D proto-oncogene	37.1935	15.741	18.2534	-2.36285	0.137086	1.15961	0.986746
Sult1a1	sulfotransferase family 1A, phenol-preferring, member 1	11.9033	23.8452	26.8163	2.00324	0.137086	1.1246	0.986746
Dsp	desmoplakin	6.16875	3.92629	3.76797	-1.57114	0.137086	-1.04202	0.87697
Ndrg1	N-myc downstream regulated gene 1	7.7849	16.9388	24.7062	2.17585	0.13837	1.45856	0.849833
Snhg1	small nucleolar RNA host gene 1	67.0097	162.535	117.225	2.42555	0.140667	-1.38653	0.658958
Cyp26c1	cytochrome P450, family 26, subfamily c, polypeptide 1	0.682554	3.12461	3.3113	4.57782	0.140667	1.05975	0.926504
B930036N10Rik	RIKEN cDNA B930036N10 gene	0	0	0	#DIV/0!	0.140667	#DIV/0!	0.545215
Tlr4	toll-like receptor 4	2.88602	6.95539	6.35309	2.41003	0.140667	-1.0948	0.896863
Kif26b	kinesin family member 26B	8.07641	7.06042	4.24409	-1.1439	0.142391	-1.66359	0.990668
Bnip3	BCL2/adenovirus E1B interacting protein 3	6.27487	12.7761	10.5554	2.03607	0.142426	-1.21039	0.736702
Gm10664	#N/A	0.580428	2.80292	2.90869	4.82905	0.143393	1.03774	0.980451
Ces2b	carboxyesterase 2B	0.175598	0.654188	1.50211	3.72548	0.1435	2.29614	0.624488
Ncr1	natural cytotoxicity triggering receptor 1	2.52479	7.70187	9.43269	3.0505	0.1435	1.22473	0.992759
Ccdc107	coiled-coil domain containing 107	68.2849	251.44	40.651	3.68222	0.1435	-6.18534	1.84542e-05
Krcc1	lysine-rich coiled-coil 1	6.22929	14.7888	8.72767	2.37407	0.1435	-1.69447	0.366879
Cd300lh	CD300 antigen like family member H	2.11021	5.06757	5.66293	2.40145	0.1435	1.11748	0.999812
Cyp1b1	cytochrome P450, family 1, subfamily b, polypeptide 1	1.98197	4.58552	7.45386	2.31362	0.144872	1.62552	0.619703
Gm23472	predicted gene, 23472	0	0	0	#DIV/0!	0.144872	#DIV/0!	0.748794
Slc5a8	solute carrier family 5 (iodide transporter), member 8	0.40385	1.59241	2.64546	3.94307	0.146495	1.66129	0.921729
BC028528	cDNA sequence BC028528	3.508	7.70798	5.54089	2.19726	0.148057	-1.39111	0.58708
Acat3	acetyl-Coenzyme A acetyltransferase 3	0.929101	2.63849	3.42635	2.83983	0.148894	1.29861	0.954013
Ccnb3	cyclin B3	4.68935	3.64313	1.18998	-1.28717	0.148894	-3.0615	0.621881
Gm14435	predicted gene 14435	0.94067	4.11894	1.47357	4.37873	0.149046	-2.79522	0.152138
Plat	plasminogen activator, tissue	70.2042	35.7432	24.6579	-1.96413	0.150709	-1.44956	0.985484
Slc8a2	solute carrier family 8 (sodium/calcium exchanger), member 2	4.38818	1.98377	2.35458	-2.21204	0.161542	1.18692	0.651357
Gm5830	predicted pseudogene 5830	7.2312	2.57902	5.43658	-2.80386	0.161542	2.108	0.504201
Zfp949	zinc finger protein 949	20.0034	58.5873	30.2742	2.92887	0.161697	-1.93522	0.184331
Chi3l1	#N/A	0.215776	0.802102	0.887263	3.7173	0.172275	1.10617	0.990668
Adra2c	adrenergic receptor, alpha 2c	1.41726	0.45703	1.07442	-3.10101	0.172291	2.35087	0.959517
Kng1	kininogen 1	0.0352765	0.327924	0.191482	9.29582	0.172291	-1.71256	0.812959
Lats2	large tumor suppressor 2	28.015	20.4435	12.1676	-1.37036	0.172467	-1.68015	0.777279
Pllp	plasma membrane proteolipid	17.4557	12.535	7.12979	-1.39256	0.172467	-1.75811	0.983209
Il13ra2	interleukin 13 receptor, alpha 2	4.37532	9.57732	7.98681	2.18894	0.172467	-1.19914	0.804692
Aqp8	aquaporin 8	0.915085	4.84661	6.60497	5.29635	0.172467	1.3628	0.980617
Hnrnpa0	heterogeneous nuclear ribonucleoprotein A0	36.3032	18.518	22.7664	-1.96043	0.172623	1.22942	0.987097
AC120404.1	#N/A	0.280036	2.81681	0.461392	10.0587	0.172623	-6.10503	0.439101
Adh6a	alcohol dehydrogenase 6A (class V)	0.919242	0.300277	#N/A	-3.06131	0.172623	#N/A	#N/A
Lyz1	lysozyme 1	5.63958	10.7128	10.5375	1.89957	0.172623	-1.01663	0.986746
Rny1	RNA, Y1 small cytoplasmic, Ro-associated	0	0	0	#DIV/0!	0.172623	#DIV/0!	0.371131
Rcc1	regulator of chromosome condensation 1	48.552	203.923	85.1124	4.20009	0.172623	-2.39593	0.251282
Ccdc124	coiled-coil domain containing 124	39.0401	17.4656	15.013	-2.23526	0.172623	-1.16337	0.958778
Smox	spermine oxidase	20.9669	13.4934	10.8488	-1.55386	0.172623	-1.24377	0.977606
Upk3b	uroplakin 3B	10.7128	4.8555	8.89246	-2.20632	0.173299	1.83142	0.241947
Car3	carbonic anhydrase 3	1.94487	0.659373	0.968484	-2.94958	0.173299	1.4688	0.832176
Gm26617	predicted gene, 26617	2.43811	1.01505	1.27729	-2.40197	0.175069	1.25836	0.978312
Fam171a2	family with sequence similarity 171, member A2	18.9384	9.39422	8.37586	-2.01596	0.175069	-1.12158	0.926722
Fermt1	fermitin family member 1	5.42818	3.32162	2.86678	-1.6342	0.175953	-1.15866	0.97678
Hr	hairless	2.84211	1.40029	1.76292	-2.02966	0.175953	1.25897	0.947362
Ifi205	interferon activated gene 205	5.01959	12.7619	12.6519	2.54242	0.175953	-1.00869	0.971706
Gm24871	predicted gene, 24871	0	0	0	#DIV/0!	0.175953	#DIV/0!	0.768244
Neurl1b	neuralized E3 ubiquitin protein ligase 1B	5.93351	3.29381	3.90944	-1.80141	0.175953	1.1869	0.639332
Hp	haptoglobin	10.9723	26.6122	41.6287	2.42541	0.175953	1.56427	0.954013
Plch2	phospholipase C, eta 2	1.33255	0.766712	0.543804	-1.73801	0.176656	-1.40991	0.97678
Snhg4	small nucleolar RNA host gene 4	102.828	442.746	194.156	4.3057	0.176656	-2.28036	0.354682
Zfp958	zinc finger protein 958	1.99273	4.53526	2.41355	2.2759	0.178069	-1.87908	0.220689
Lca5	Leber congenital amaurosis 5 (human)	15.0776	37.2343	19.008	2.46951	0.178078	-1.95887	0.0336007
Nr1d2	nuclear receptor subfamily 1, group D, member 2	10.8915	21.8627	18.9884	2.00732	0.179919	-1.15137	0.841675
Slc26a9	solute carrier family 26, member 9	0.187888	0.0370905	#N/A	-5.06567	0.182044	#N/A	#N/A
Lrrc26	leucine rich repeat containing 26	1.6108	0.410652	#N/A	-3.92254	0.183026	#N/A	#N/A
Gm24407	predicted gene, 24407	0	0	0	#DIV/0!	0.18403	#DIV/0!	0.123389
Atp5e	ATP synthase, H+ transporting, mitochondrial F1 complex, epsilon subunit	17.7327	31.6916	12.5524	1.78718	0.1851	-2.52474	1.54881e-05
Sort1	sortilin 1	17.4396	11.7422	9.67485	-1.48521	0.1851	-1.21368	0.914446
Cfd	complement factor D (adipsin)	1.07253	0.0736963	#N/A	-14.5534	0.1851	#N/A	#N/A
Gstm6	glutathione S-transferase, mu 6	1.30107	0.5699	#N/A	-2.28299	0.1851	#N/A	#N/A
Gcsam	germinal center associated, signaling and motility	0.243656	0.868784	0.885788	3.56562	0.186458	1.01957	0.976788
Gm23444	predicted gene, 23444	0	0	0	#DIV/0!	0.187534	#DIV/0!	0.738227
Foxj1	forkhead box J1	0.455191	0.0627935	#N/A	-7.24901	0.195189	#N/A	#N/A
Pacsin3	protein kinase C and casein kinase substrate in neurons 3	13.9406	8.09594	8.18026	-1.72193	0.195805	1.01042	0.858299
Clcn3	chloride channel, voltage-sensitive 3	2.2116	5.17913	6.18943	2.3418	0.196036	1.19507	0.97678
Psd	pleckstrin and Sec7 domain containing	18.5104	8.60487	7.72577	-2.15116	0.196338	-1.11379	0.945446
Car12	carbonic anyhydrase 12	5.85585	22.5895	30.3657	3.8576	0.196338	1.34424	0.976788
Chrdl2	chordin-like 2	10.4484	10.5655	3.74535	1.01121	0.197244	-2.82096	0.97678
5330417C22Rik	RIKEN cDNA 5330417C22 gene	0.910108	2.35562	4.30966	2.58829	0.204148	1.82952	0.617403
Clec2d	C-type lectin domain family 2, member d	35.7347	82.3767	80.5674	2.30523	0.204148	-1.02246	0.931322
Il20ra	interleukin 20 receptor, alpha	0.377012	1.46435	1.0103	3.88409	0.204148	-1.44942	0.907629
Npnt	nephronectin	14.575	8.72727	10.3542	-1.67006	0.204148	1.18641	0.431854
Acta1	actin, alpha 1, skeletal muscle	56.0516	14.2887	9.61361	-3.92279	0.204148	-1.4863	0.964987
2810008D09Rik	#N/A	23.5626	45.6145	32.9619	1.93588	0.204148	-1.38386	0.461769
Ntm	neurotrimin	6.9308	6.088	3.69285	-1.13844	0.204148	-1.64859	0.99932
Ccdc28a	coiled-coil domain containing 28A	1.0459	2.87965	2.52893	2.75328	0.204148	-1.13869	0.960275
Ckb	creatine kinase, brain	404.6	144.057	137.339	-2.80861	0.204148	-1.04891	0.99747
Epha8	Eph receptor A8	1.34286	0.622325	0.289626	-2.15781	0.204847	-2.14872	0.981788
Rnase4	ribonuclease, RNase A family 4	52.8257	100.639	82.3569	1.9051	0.206112	-1.22198	0.666581
Oit3	oncoprotein induced transcript 3	1.2528	0.383733	0.676999	-3.26477	0.206112	1.76425	0.992617
Dact2	dishevelled-binding antagonist of beta-catenin 2	13.4271	9.00513	6.9515	-1.49105	0.207022	-1.29542	0.978312
1700011H14Rik	RIKEN cDNA 1700011H14 gene	0.364291	1.73303	1.63811	4.75727	0.207022	-1.05794	0.979617
Hist1h4j	histone cluster 1, H4j	112.252	44.6598	43.3698	-2.51349	0.207022	-1.02974	0.617403
Zfp799	zinc finger protein 799	0.282216	0.654269	0.38426	2.31833	0.211138	-1.70267	0.32293
Nsmce4a	non-SMC element 4 homolog A (S. cerevisiae)	1.89311	3.54192	2.58551	1.87095	0.212442	-1.36991	0.578274
Gprc5a	G protein-coupled receptor, family C, group 5, member A	2.95815	1.29301	0.859812	-2.2878	0.212442	-1.50383	0.969508
Atp2c2	ATPase, Ca++ transporting, type 2C, member 2	5.31745	2.8097	1.9346	-1.89253	0.212442	-1.45234	0.649943
Rpp25l	ribonuclease P/MRP 25 subunit-like	1.5718	0.436627	#N/A	-3.59988	0.212442	#N/A	#N/A
Hbb-bs	hemoglobin, beta adult s chain	100.433	254.348	145.972	2.53251	0.212635	-1.74245	0.425933
H2-Q10	histocompatibility 2, Q region locus 10	1.02679	0.516849	1.03413	-1.98664	0.21271	2.00083	0.0336007
Rps25-ps1	ribosomal protein S25, pseudogene 1	0	0	0	#DIV/0!	0.212758	#DIV/0!	0.0158962
Ptgdr	prostaglandin D receptor	0.0442731	0.288076	0.378192	6.5068	0.215711	1.31282	0.979617
Efcab7	EF-hand calcium binding domain 7	0.436532	1.15765	0.369052	2.65193	0.216346	-3.13683	0.0913142
Pofut2	protein O-fucosyltransferase 2	37.3541	19.9581	23.843	-1.87163	0.218966	1.19466	0.895767
Ccr2	chemokine (C-C motif) receptor 2	4.17333	7.59123	8.12268	1.81899	0.218966	1.07001	0.959514
Tex14	testis expressed gene 14	43.486	227.013	57.4296	5.22037	0.218966	-3.95289	0.392119
Col9a2	collagen, type IX, alpha 2	0.946843	0.577546	0.488502	-1.63943	0.218966	-1.18228	0.928895
Atp6v0a4	ATPase, H+ transporting, lysosomal V0 subunit A4	2.83775	7.42348	9.43691	2.61598	0.218966	1.27122	0.887875
Rimklb	ribosomal modification protein rimK-like family member B	2.94951	6.53402	4.70444	2.21529	0.219837	-1.3889	0.6913
Sgsh	N-sulfoglucosamine sulfohydrolase (sulfamidase)	7.05657	2.96961	3.7113	-2.37626	0.221585	1.24976	0.97678
Krt8	keratin 8	106.573	52.2909	48.5333	-2.03807	0.221585	-1.07742	0.987097
Fxyd4	FXYD domain-containing ion transport regulator 4	28.9775	19.8491	7.96471	-1.45988	0.221585	-2.49214	0.309351
Rgs16	regulator of G-protein signaling 16	2.99825	1.44365	1.69189	-2.07686	0.221585	1.17196	0.971706
Irf2bp1	interferon regulatory factor 2 binding protein 1	11.2688	5.25702	6.59639	-2.14357	0.221585	1.25478	0.990514
Muc20	mucin 20	0.374451	0.121958	0.20231	-3.07034	0.221585	1.65886	0.804371
Dram1	DNA-damage regulated autophagy modulator 1	3.58696	8.1979	9.3808	2.28547	0.221585	1.14429	0.988876
B3gnt6	UDP-GlcNAc:betaGal beta-1,3-N-acetylglucosaminyltransferase 6 (core 3 synthase)	0.211718	0.793083	1.32337	3.74593	0.22434	1.66864	0.931322
Lgi3	leucine-rich repeat LGI family, member 3	1.3261	0.4936	#N/A	-2.6866	0.22434	#N/A	#N/A
Nphp4	nephronophthisis 4 (juvenile) homolog (human)	7.38067	5.05641	1.55516	-1.45967	0.224469	-3.25138	0.309351
Dhcr24	24-dehydrocholesterol reductase	13.2083	6.4962	8.31909	-2.03323	0.225082	1.28061	0.829575
Cactin	cactin, spliceosome C complex subunit	9.60381	4.82194	5.68256	-1.99169	0.225184	1.17848	0.97678
Amdhd1	amidohydrolase domain containing 1	0.565856	1.93604	2.50855	3.42143	0.22745	1.29572	0.982503
Gmpr	guanosine monophosphate reductase	10.511	20.2358	23.2112	1.92519	0.22756	1.14704	0.960275
Dio1	deiodinase, iodothyronine, type I	0.60176	0.183247	#N/A	-3.28388	0.228301	#N/A	#N/A
Id3	inhibitor of DNA binding 3	37.0625	17.4579	12.5794	-2.12297	0.228301	-1.38781	0.697993
Apln	apelin	1.84488	0.738652	0.52497	-2.49763	0.234318	-1.40704	0.99332
Cdh16	cadherin 16	0.605038	0.227771	#N/A	-2.65634	0.234318	#N/A	#N/A
Gm21541	predicted gene, 21541	2.68346	0.863354	0.705182	-3.10818	0.235188	-1.2243	0.986746
Mdk	midkine	67.2728	27.8811	21.4997	-2.41284	0.235249	-1.29682	0.904593
Plk1	polo-like kinase 1	5.73052	2.40873	3.98687	-2.37906	0.238372	1.65517	0.511114
Gm10238	predicted pseudogene 10238	2.76789	1.04535	#N/A	-2.64782	0.238372	#N/A	#N/A
Sel1l3	sel-1 suppressor of lin-12-like 3 (C. elegans)	8.32753	6.07994	5.97465	-1.36967	0.238372	-1.01762	0.797987
Mmp15	matrix metallopeptidase 15	10.787	5.48168	7.5215	-1.96783	0.238372	1.37212	0.617049
Dnah7b	dynein, axonemal, heavy chain 7B	9.09657	9.37278	16.7451	1.03036	0.238592	1.78657	0.368251
AI836003	#N/A	2.35983	0.772208	0.820677	-3.05596	0.240984	1.06277	0.983209
Cdh4	cadherin 4	2.25212	1.97173	1.17498	-1.14221	0.242581	-1.67809	0.99932
BC025446	cDNA sequence BC025446	1.12496	0.350454	#N/A	-3.21	0.244496	#N/A	#N/A
Haus8	4HAUS augmin-like complex, subunit 8	5.8651	4.82984	3.12944	-1.21435	0.246618	-1.54335	0.992617
Gm24265	predicted gene, 24265	0	0	0	#DIV/0!	0.246961	#DIV/0!	0.645308
Chpf	chondroitin polymerizing factor	23.9177	11.0171	12.0924	-2.17097	0.247633	1.09761	0.986746
Col7a1	collagen, type VII, alpha 1	7.63188	3.64915	4.01127	-2.09141	0.247777	1.09923	0.862345
Slc9a3r1	solute carrier family 9 (sodium/hydrogen exchanger), member 3 regulator 1	23.2084	10.8662	12.0127	-2.13584	0.249165	1.10551	0.971706
4930558J22Rik	RIKEN cDNA 4930558J22 gene	20.3247	6.32155	4.53196	-3.21514	0.249165	-1.39488	0.734435
Emc10	ER membrane protein complex subunit 10	42.2788	18.5745	21.0484	-2.27617	0.249165	1.13319	0.992858
Nptx2	neuronal pentraxin 2	9.32616	4.04562	3.39212	-2.30525	0.249307	-1.19265	0.980624
Cftr	cystic fibrosis transmembrane conductance regulator	0.489086	0.18317	0.157187	-2.67011	0.251763	-1.1653	0.97678
Tdo2	tryptophan 2,3-dioxygenase	0.498837	1.401	1.24211	2.80854	0.251763	-1.12792	0.958778
Noxa1	NADPH oxidase activator 1	6.5769	3.89834	1.35705	-1.6871	0.251763	-2.87265	0.266657
Notch3	notch 3	8.7455	5.91949	8.28322	-1.47741	0.251763	1.39931	0.411849
1500002O10Rik	#N/A	1.23602	4.39529	3.24321	3.55601	0.252421	-1.35523	0.909751
Ighv2-9-1	immunoglobulin heavy variable 2-9-1	0.498621	2.33254	0.158011	4.67798	0.252853	-14.7619	0.031503
Lbp	lipopolysaccharide binding protein	34.2501	18.3857	14.9243	-1.86286	0.253154	-1.23193	0.550937
Alkbh1	alkB homolog 1, histone H2A dioxygenase	5.32579	12.053	12.6675	2.26315	0.254921	1.05098	0.990514
Tsix	X (inactive)-specific transcript, opposite strand	1.33752	7.70599	7.038	5.76139	0.255472	-1.09491	0.767409
Gm17173	predicted gene 17173	2.97651	9.66258	8.62023	3.24628	0.255747	-1.12092	0.979617
Gm24305	predicted gene, 24305	0	0	0	#DIV/0!	0.255747	#DIV/0!	0.511114
Sox9	SRY (sex determining region Y)-box 9	0.779874	1.78012	2.1248	2.28258	0.256985	1.19363	0.990984
Gm16731	predicted gene, 16731	1.61005	0.785071	#N/A	-2.05083	0.256985	#N/A	#N/A
Tinagl1	tubulointerstitial nephritis antigen-like 1	8.42578	4.68635	3.79294	-1.79794	0.258869	-1.23555	0.875147
Gm12896	predicted gene 12896	0	0	#N/A	#DIV/0!	0.260702	#N/A	#N/A
1600029D21Rik	#N/A	48.9251	19.4788	18.0777	-2.51172	0.260702	-1.0775	0.918706
Sdr16c6	short chain dehydrogenase/reductase family 16C, member 6	0.55694	1.98859	1.96282	3.57056	0.265424	-1.01313	0.987097
4921504E06Rik	RIKEN cDNA 4921504E06 gene	0.100476	0.619738	0.432304	6.16799	0.267418	-1.43357	0.892941
Gm24497	predicted gene, 24497	0	0	0	#DIV/0!	0.267418	#DIV/0!	0.97678
Lox	lysyl oxidase	9.12245	15.5986	25.0063	1.70991	0.267418	1.60311	0.926707
Tmem28	transmembrane protein 28	0.869665	0.526385	0.325081	-1.65215	0.267418	-1.61924	0.803556
Nipsnap1	4-nitrophenylphosphatase domain and non-neuronal SNAP25-like protein homolog 1 (C. elegans)	16.551	10.8052	8.95309	-1.53175	0.267418	-1.20687	0.920983
Bak1	BCL2-antagonist/killer 1	14.1643	7.19951	8.12872	-1.9674	0.267418	1.12907	0.979956
Cdo1	cysteine dioxygenase 1, cytosolic	36.1021	25.4482	13.9792	-1.41865	0.270644	-1.82043	0.903081
Acadsb	acyl-Coenzyme A dehydrogenase, short/branched chain	3.23382	5.33392	4.65649	1.64942	0.271178	-1.14548	0.81137
Bnip3l	BCL2/adenovirus E1B interacting protein 3-like	11.0059	18.7665	16.0998	1.70513	0.271215	-1.16563	0.76971
Ednrb	endothelin receptor type B	5.24373	9.59687	14.2083	1.83016	0.27147	1.48051	0.872606
Notum	notum pectinacetylesterase homolog (Drosophila)	0.742062	0.211251	#N/A	-3.5127	0.273865	#N/A	#N/A
Spaca7	sperm acrosome associated 7	0.157946	1.03667	1.84361	6.56345	0.274652	1.7784	0.934293
Eif3e	eukaryotic translation initiation factor 3, subunit E	57.8192	107.484	78.8015	1.85896	0.274652	-1.36398	0.499899
Epb4.1l4b	#N/A	1.71169	3.53093	3.62822	2.06284	0.274652	1.02756	0.97678
Mmp17	matrix metallopeptidase 17	9.69158	5.52229	5.93766	-1.75499	0.274652	1.07522	0.717567
Slc2a3	solute carrier family 2 (facilitated glucose transporter), member 3	18.5871	14.115	9.33138	-1.31683	0.274652	-1.51264	0.997968
Snord89	small nucleolar RNA, C/D box 89	0	0	0	#DIV/0!	0.274652	#DIV/0!	0.147551
Rpl31-ps15	ribosomal protein L31, pseudogene 15	0	0	0	#DIV/0!	0.274652	#DIV/0!	0.845894
Rassf10_1	#N/A	1.12436	0.524258	0.497798	-2.14467	0.274652	-1.05315	0.919355
Nkg7	natural killer cell group 7 sequence	3.04924	7.96418	10.0336	2.61186	0.274652	1.25984	0.99932
Dynlt1f	dynein light chain Tctex-type 1F	15.4495	27.7741	22.1086	1.79773	0.274652	-1.25626	0.652151
Rrs1	RRS1 ribosome biogenesis regulator homolog (S. cerevisiae)	9.65428	4.75157	5.1889	-2.03181	0.278641	1.09204	0.995675
Bspry	B-box and SPRY domain containing	15.2009	9.45535	6.14983	-1.60765	0.278829	-1.5375	0.980617
Nmb	neuromedin B	2.29817	6.16259	6.59054	2.68152	0.281826	1.06944	0.997968
Klre1	killer cell lectin-like receptor family E member 1	1.4808	4.80137	4.07663	3.24242	0.282334	-1.17778	0.92572
Ngef	neuronal guanine nucleotide exchange factor	2.86336	6.69624	6.69979	2.3386	0.282334	1.00053	0.987097
Ccdc152	coiled-coil domain containing 152	2.82439	10.3626	10.7814	3.66896	0.285401	1.04041	0.993259
Rpl31-ps14	ribosomal protein L31, pseudogene 14	0	0	0	#DIV/0!	0.286158	#DIV/0!	0.0113013
Sgms2	sphingomyelin synthase 2	12.1568	20.4163	26.0912	1.67941	0.287701	1.27796	0.9028
Tubb6	tubulin, beta 6 class V	81.4652	40.7504	42.579	-1.99913	0.287701	1.04487	0.985867
Gadl1	glutamate decarboxylase-like 1	8.32379	10.4338	5.635	1.25349	0.287701	-1.85161	0.189632
Igkv4-91	immunoglobulin kappa chain variable 4-91	1.82663	2.78393	1.05862	1.52408	0.287701	-2.62978	0.163066
Clk1	CDC-like kinase 1	9.10862	15.9299	15.1531	1.74888	0.287701	-1.05126	0.880995
Gm9855	predicted pseudogene 9855	0	0	0	#DIV/0!	0.287701	#DIV/0!	0.460894
Spink12	serine peptidase inhibitor, Kazal type 12	0.570682	0.0590093	#N/A	-9.67107	0.288777	#N/A	#N/A
Gm5148	predicted gene 5148	3.78294	7.97309	5.18254	2.10764	0.288777	-1.53845	0.373986
Ube2v1	ubiquitin-conjugating enzyme E2 variant 1	19.7074	5.14648	7.31965	-3.82931	0.289151	1.42226	0.901743
S100a14	S100 calcium binding protein A14	0.548419	0.086427	#N/A	-6.34546	0.292001	#N/A	#N/A
Nptx1	neuronal pentraxin 1	3.13322	1.47666	1.59518	-2.12184	0.292359	1.08027	0.716126
Kcng1	potassium voltage-gated channel, subfamily G, member 1	5.24948	2.46066	2.16974	-2.13337	0.292359	-1.13408	0.938219
Klc4	kinesin light chain 4	12.6791	6.73802	7.58251	-1.88172	0.295993	1.12533	0.971589
Scube1	signal peptide, CUB domain, EGF-like 1	22.4803	13.5161	11.5141	-1.66322	0.295993	-1.17388	0.986746
Ajuba	ajuba LIM protein	10.8109	6.08325	7.92322	-1.77716	0.295993	1.30246	0.770566
Gm8325	predicted pseudogene 8325	4.09222	1.49285	2.10245	-2.74121	0.295993	1.40834	0.844512
Aldh1a1	aldehyde dehydrogenase family 1, subfamily A1	13.5392	4.67567	4.39444	-2.89568	0.295993	-1.064	0.995233
Tesk1	testis specific protein kinase 1	8.63221	4.37221	5.20324	-1.97434	0.295993	1.19007	0.911984
Krt13	keratin 13	0.463807	0.0669386	#N/A	-6.92885	0.297689	#N/A	#N/A
Gm23442	predicted gene, 23442	0	0	0	#DIV/0!	0.298038	#DIV/0!	0.409541
Trp53inp1	transformation related protein 53 inducible nuclear protein 1	5.2463	9.91493	11.7533	1.88989	0.298038	1.18541	0.98817
Gm25939	predicted gene, 25939	0	0	0	#DIV/0!	0.298038	#DIV/0!	0.760689
Gbp2	guanylate binding protein 2	10.2324	16.7752	20.4711	1.63942	0.298905	1.22032	0.990514
Marcksl1	MARCKS-like 1	49.6401	26.1265	30.5224	-1.89999	0.299233	1.16825	0.982503
Cfb	complement factor B	22.9959	9.65441	10.2443	-2.3819	0.299233	1.0611	0.98708
Ube2b	ubiquitin-conjugating enzyme E2B	15.1597	27.8694	24.3025	1.83839	0.302237	-1.14677	0.845894
Clic6	chloride intracellular channel 6	1.38822	1.36672	0.51877	-1.01573	0.302237	-2.63454	0.994085
Clk4	CDC like kinase 4	5.44884	9.78864	8.83928	1.79646	0.302503	-1.1074	0.902616
Cxcr2	chemokine (C-X-C motif) receptor 2	0.61193	0.0798984	#N/A	-7.65885	0.302747	#N/A	#N/A
Nrarp	Notch-regulated ankyrin repeat protein	1.94937	0.946639	1.48066	-2.05925	0.302747	1.56412	0.716134
Ccng2	cyclin G2	3.24414	5.59024	6.77951	1.72318	0.302747	1.21274	0.976788
Sgcg	sarcoglycan, gamma (dystrophin-associated glycoprotein)	1.15039	0.41422	0.259037	-2.77724	0.302747	-1.59907	0.873349
Serpinb6c	serine (or cysteine) peptidase inhibitor, clade B, member 6c	0.149639	0.58935	0.702529	3.93847	0.303537	1.19204	0.982874
Gnpnat1	glucosamine-phosphate N-acetyltransferase 1	5.45637	10.5419	6.68773	1.93203	0.304566	-1.5763	0.265775
Hist1h2ag	histone cluster 1, H2ag	33.2066	15.0366	18.5143	-2.20839	0.304802	1.23128	0.941804
Pdxk	pyridoxal (pyridoxine, vitamin B6) kinase	40.1011	21.6579	19.1823	-1.85157	0.304802	-1.12905	0.81137
Wnt7b	wingless-type MMTV integration site family, member 7B	1.45803	5.03516	9.34844	3.45341	0.306354	1.85663	0.697459
Ccdc85b	coiled-coil domain containing 85B	23.4181	9.60513	14.0428	-2.43808	0.306354	1.46201	0.936979
Hic1	hypermethylated in cancer 1	11.8727	5.89658	7.62901	-2.01349	0.306354	1.2938	0.992858
Pcp4l1	Purkinje cell protein 4-like 1	61.8789	31.1664	32.3542	-1.98544	0.311424	1.03811	0.986746
Arl4c	ADP-ribosylation factor-like 4C	11.931	5.7569	6.79477	-2.07248	0.31259	1.18028	0.97427
Pyhin1	pyrin and HIN domain family, member 1	0.81144	1.85118	1.75958	2.28135	0.31259	-1.05206	0.958166
Lrrc32	leucine rich repeat containing 32	9.58351	5.31719	6.88988	-1.80236	0.31259	1.29578	0.788104
Unc93a	unc-93 homolog A (C. elegans)	0.330141	1.05702	0.521962	3.20171	0.313899	-2.02508	0.436341
Gm13648	predicted gene 13648	4.27883	2.83879	2.56349	-1.50727	0.314277	-1.10739	0.986746
Tfcp2l1	transcription factor CP2-like 1	9.9388	17.5822	24.8668	1.76905	0.314277	1.41431	0.676948
Unc80	unc-80 homolog (C. elegans)	0.106395	0.372477	0.841262	3.50088	0.314725	2.25856	0.595141
Ppl	periplakin	7.8477	6.36245	4.16174	-1.23344	0.315508	-1.5288	0.986746
Scand1	SCAN domain-containing 1	15.1495	3.93069	6.35701	-3.85416	0.316068	1.61727	0.983209
Rbm42	RNA binding motif protein 42	21.1562	9.59433	12.0877	-2.20508	0.316384	1.25988	0.917248
1700020N01Rik	RIKEN cDNA 1700020N01 gene	108.77	76.2608	6.84306	-1.42629	0.316384	-11.1442	0.0336007
Klrc1	killer cell lectin-like receptor subfamily C, member 1	0.136969	0.568675	0.546861	4.15184	0.316384	-1.03989	0.980617
Ipo7	importin 7	23.5592	43.7512	29.7683	1.85707	0.316384	-1.46972	0.323589
Gm5607	predicted gene 5607	0.0314936	0.242164	0.389991	7.68932	0.316384	1.61044	0.642098
Sptssa	serine palmitoyltransferase, small subunit A	43.9239	71.0149	45.5516	1.61677	0.317363	-1.559	0.0765856
Serpinb6a	serine (or cysteine) peptidase inhibitor, clade B, member 6a	16.0747	28.2471	25.587	1.75724	0.317363	-1.10396	0.848722
RP24-242F4.8	#N/A	2.17482	6.27502	4.99713	2.8853	0.317363	-1.25572	0.97678
Parm1	prostate androgen-regulated mucin-like protein 1	2.74996	1.78189	1.61338	-1.54328	0.317363	-1.10445	0.97678
Car15	carbonic anhydrase 15	0.163795	0.631189	0.52396	3.85352	0.317363	-1.20465	0.943885
Cp	ceruloplasmin	3.39412	5.78971	6.28089	1.70581	0.317363	1.08484	0.97678
Glp1r	glucagon-like peptide 1 receptor	1.26228	1.47238	2.36526	1.16644	0.317363	1.60641	0.0785024
Tmem213	transmembrane protein 213	8.70821	24.7293	35.0144	2.83977	0.317363	1.41591	0.971589
Mgst1	microsomal glutathione S-transferase 1	16.2028	30.2351	29.9622	1.86604	0.317363	-1.00911	0.974728
Tnc	tenascin C	13.7254	2.95011	2.15089	-4.65249	0.317363	-1.37157	0.876021
Nr1h3	nuclear receptor subfamily 1, group H, member 3	3.53399	7.15802	8.2338	2.02548	0.317363	1.15029	0.986746
Gm7808	predicted pseudogene 7808	10.2019	4.54862	11.46	-2.24286	0.317363	2.51944	0.517966
Phf11b	PHD finger protein 11B	2.35811	5.44335	5.03654	2.30835	0.317363	-1.08077	0.957392
Smim22	small integral membrane protein 22	10.2178	4.39816	5.26634	-2.3232	0.318164	1.19739	0.980617
Col6a6	collagen, type VI, alpha 6	4.91543	4.28912	2.89575	-1.14602	0.318164	-1.48118	0.998379
Arl4a	ADP-ribosylation factor-like 4A	2.39374	4.0456	3.78874	1.69007	0.318164	-1.0678	0.9028
Gpaa1	GPI anchor attachment protein 1	19.9154	9.39216	9.44037	-2.12043	0.318164	1.00513	0.97678
Nt5e	5' nucleotidase, ecto	5.84424	11.7901	11.3867	2.01739	0.318164	-1.03543	0.973915
Cda	cytidine deaminase	2.11341	5.26113	6.54702	2.48941	0.318164	1.24441	0.945002
Mmp9	matrix metallopeptidase 9	5.79726	1.95497	2.83133	-2.9654	0.318164	1.44828	0.71664
Egfl6	EGF-like-domain, multiple 6	2.88542	0.511065	0.408804	-5.6459	0.318164	-1.25015	0.987097
Gm1821	predicted gene 1821	0	0	0	#DIV/0!	0.318164	#DIV/0!	0.98817
Gsdmcl2	gasdermin C-like 2	1.81767	0.773084	0.464236	-2.35119	0.318882	-1.66528	0.904936
Ltbp2	latent transforming growth factor beta binding protein 2	0.647046	0.294111	0.380372	-2.2	0.319144	1.29329	0.919355
Krt23	keratin 23	5.95791	14.7185	17.3247	2.47041	0.3196	1.17707	0.987097
Thbs1	thrombospondin 1	34.1411	16.0114	21.8692	-2.1323	0.3196	1.36585	0.734785
Ptgfrn	prostaglandin F2 receptor negative regulator	33.1457	17.8715	20.6969	-1.85467	0.319983	1.1581	0.734393
Gm10275	predicted pseudogene 10275	6.69551	14.7338	10.9591	2.20055	0.320442	-1.34444	0.81137
Gm3248	predicted gene 3248	0.245443	0.874838	0.490018	3.56432	0.320442	-1.78532	0.588028
Sult1d1	sulfotransferase family 1D, member 1	29.2666	48.831	40.1536	1.66849	0.320741	-1.21611	0.778745
Ppp1r14c	protein phosphatase 1, regulatory (inhibitor) subunit 14c	0.661392	2.0069	1.22044	3.03436	0.321169	-1.64441	0.848727
Tmed3	transmembrane emp24 domain containing 3	49.1941	77.5872	91.0121	1.57717	0.322483	1.17303	0.996179
Gm24029	predicted gene, 24029	0	0	0	#DIV/0!	0.322483	#DIV/0!	0.496318
Igfbp5	insulin-like growth factor binding protein 5	77.8561	37.3991	48.2107	-2.08176	0.322483	1.28909	0.922308
Lmna	lamin A	59.4072	29.4864	30.434	-2.01473	0.323586	1.03213	0.97678
Gadd45g	growth arrest and DNA-damage-inducible 45 gamma	18.0998	9.1544	9.41611	-1.97717	0.323586	1.02859	0.98817
Gm10443	predicted pseudogene 10443	0	0	0	#DIV/0!	0.324871	#DIV/0!	0.074366
Dram2	DNA-damage regulated autophagy modulator 2	7.04664	14.6438	12.1505	2.07813	0.324871	-1.20521	0.721602
Rbm7	RNA binding motif protein 7	16.3868	26.5157	20.7747	1.61811	0.327347	-1.27635	0.591043
Csf3r	colony stimulating factor 3 receptor (granulocyte)	4.53798	1.88867	1.83205	-2.40274	0.327347	-1.0309	0.982874
Wnt4	wingless-type MMTV integration site family, member 4	3.34261	1.19444	1.10341	-2.79848	0.327347	-1.0825	0.987114
4930500J02Rik	#N/A	0.44809	1.63403	0.405705	3.64666	0.327347	-4.02763	0.113577
Sf3b4	splicing factor 3b, subunit 4	12.9202	6.29108	7.84107	-2.05373	0.327347	1.24638	0.936979
Mfsd12	major facilitator superfamily domain containing 12	7.93261	4.10483	5.64906	-1.93251	0.327953	1.3762	0.928058
Pnp	purine-nucleoside phosphorylase	9.45542	15.7669	18.683	1.6675	0.328627	1.18495	0.991479
5430403G16Rik	RIKEN cDNA 5430403G16 gene	0.952298	2.3254	1.81138	2.44188	0.330366	-1.28377	0.92395
Draxin	dorsal inhibitory axon guidance protein	0.321406	0.763551	0.502948	2.37566	0.330366	-1.51815	0.732199
Per3	period circadian clock 3	0.829222	1.82492	2.14453	2.20076	0.331402	1.17513	0.85041
Iqgap3	IQ motif containing GTPase activating protein 3	3.30345	1.59839	2.13581	-2.06673	0.332026	1.33623	0.738227
Homer2	homer scaffolding protein 2	1.07717	0.801675	0.650479	-1.34365	0.334977	-1.23244	0.964221
Jag2	jagged 2	6.79682	3.99043	4.36237	-1.70328	0.334977	1.09321	0.986746
Snhg5	small nucleolar RNA host gene 5	25.0681	44.0881	27.4548	1.75873	0.334977	-1.60585	0.220689
Gm4070	predicted gene 4070	1.36042	2.64346	2.27693	1.94312	0.335298	-1.16098	0.883422
Cyr61	cysteine rich protein 61	4.52844	7.8191	7.32099	1.72667	0.335298	-1.06804	0.920357
Snora24	small nucleolar RNA, H/ACA box 24	0	0	0	#DIV/0!	0.336567	#DIV/0!	0.672029
Loxl1	lysyl oxidase-like 1	22.1909	13.1038	12.9204	-1.69346	0.339684	-1.0142	0.983178
Ttc39b	tetratricopeptide repeat domain 39B	2.49714	5.27312	5.90149	2.11167	0.340136	1.11916	0.964221
Gm25822	#N/A	0	0	0	#DIV/0!	0.340136	#DIV/0!	0.00528357
Rpl7a-ps12	ribosomal protein L7A, pseudogene 12	3.71151	8.31793	8.49025	2.24112	0.340136	1.02072	0.977422
1700049E17Rik2	tandem duplication of RIKEN cDNA 1700049E17 gene, gene 2	0.0949627	1.04753	0.960149	11.0309	0.340136	-1.09101	0.98817
Foxa2	forkhead box A2	5.02458	2.99007	2.43833	-1.68042	0.340136	-1.22628	0.989957
Klrk1	killer cell lectin-like receptor subfamily K, member 1	1.28813	2.86103	2.91395	2.22107	0.340136	1.0185	0.957392
Hbb-bt	hemoglobin, beta adult t chain	22.9607	56.5434	40.0023	2.46262	0.340136	-1.41351	0.619705
Synm	synemin, intermediate filament protein	12.3504	7.83823	11.8947	-1.57566	0.340136	1.51752	0.265775
Akap2	A kinase (PRKA) anchor protein 2	9.84262	6.24189	7.68945	-1.57687	0.340136	1.23191	0.836737
Btg3	B cell translocation gene 3	8.124	16.4116	8.9316	2.02013	0.340777	-1.83747	0.123389
Hk2	hexokinase 2	8.16668	5.24348	4.21346	-1.55749	0.341614	-1.24446	0.976788
Ugt2a1	UDP glucuronosyltransferase 2 family, polypeptide A1	0.225932	0.102805	#N/A	-2.19766	0.343446	#N/A	#N/A
Zranb3	zinc finger, RAN-binding domain containing 3	6.9991	14.443	16.7284	2.06355	0.343446	1.15824	0.930074
Bcam	basal cell adhesion molecule	28.4156	13.6949	20.0474	-2.07491	0.343446	1.46386	0.461769
Jakmip1	janus kinase and microtubule interacting protein 1	3.70896	2.94299	2.43548	-1.26027	0.343446	-1.20838	0.955196
Klrd1	killer cell lectin-like receptor, subfamily D, member 1	1.64651	4.84107	4.20616	2.9402	0.343446	-1.15095	0.929243
F7	coagulation factor VII	0.282806	0.0759164	#N/A	-3.72524	0.343446	#N/A	#N/A
Dmpk	dystrophia myotonica-protein kinase	62.9346	31.3493	41.3048	-2.00752	0.343701	1.31756	0.71664
Arc	activity regulated cytoskeletal-associated protein	0.465662	1.45241	2.02942	3.11903	0.344594	1.39727	0.930494
Eif3m	eukaryotic translation initiation factor 3, subunit M	28.6771	47.5522	37.0473	1.65819	0.344594	-1.28356	0.561421
Tspan11	tetraspanin 11	19.5479	14.7701	12.3479	-1.32348	0.344594	-1.19616	0.971724
Tll1	tolloid-like	1.90035	7.74635	11.1268	4.07627	0.344594	1.4364	0.866569
Srsf7	serine/arginine-rich splicing factor 7	21.0791	35.2192	24.1452	1.67081	0.347208	-1.45864	0.236649
Cacnb3	calcium channel, voltage-dependent, beta 3 subunit	21.5996	10.6114	12.9051	-2.03551	0.348342	1.21616	0.66655
Lipf	lipase, gastric	0.333848	1.72945	0.827226	5.18034	0.348726	-2.09066	0.600638
Hist1h1e	histone cluster 1, H1e	315.275	150.358	166.75	-2.09683	0.348726	1.10902	0.936979
Slc12a2	solute carrier family 12, member 2	10.4688	18.407	17.3582	1.75827	0.348726	-1.06042	0.945207
Nr2f6	nuclear receptor subfamily 2, group F, member 6	17.7977	10.9849	9.68371	-1.6202	0.348726	-1.13437	0.951303
Gm12174	predicted gene 12174	0	0	0	#DIV/0!	0.348726	#DIV/0!	0.81137
Ccnd1	cyclin D1	22.3512	12.319	12.2519	-1.81437	0.349045	-1.00547	0.98817
Nacc2	nucleus accumbens associated 2, BEN and BTB (POZ) domain containing	17.8778	12.9219	12.9938	-1.38352	0.349045	1.00556	0.851934
Sgk1	serum/glucocorticoid regulated kinase 1	13.346	7.48666	4.42401	-1.78264	0.349045	-1.69228	0.954386
Gadd45b	growth arrest and DNA-damage-inducible 45 beta	5.08376	2.06116	3.67755	-2.46646	0.349045	1.78422	0.676948
Fkbp10	FK506 binding protein 10	31.8548	15.7337	21.4903	-2.02463	0.349316	1.36588	0.636909
Hspb7	heat shock protein family, member 7 (cardiovascular)	6.91562	3.77356	3.50541	-1.83265	0.349855	-1.0765	0.97678
Ormdl3	ORM1-like 3 (S. cerevisiae)	25.5351	14.7915	17.7733	-1.72633	0.349855	1.20158	0.914365
Rbm8a	RNA binding motif protein 8a	20.2643	11.057	12.5323	-1.83271	0.349855	1.13343	0.980617
Fbxl3	F-box and leucine-rich repeat protein 3	10.2515	18.5301	18.2022	1.80756	0.349855	-1.01802	0.943296
PLA2G4B	phospholipase A2, group IVB (cytosolic)	0.065608	0.213619	0.0507348	3.25598	0.349855	-4.2105	0.198427
Rpl9-ps4	ribosomal protein L9, pseudogene 4	0	0	0	#DIV/0!	0.349855	#DIV/0!	0.851276
Gdpd5	glycerophosphodiester phosphodiesterase domain containing 5	15.2952	11.9448	10.1576	-1.28049	0.350315	-1.17595	0.982503
Nampt	nicotinamide phosphoribosyltransferase	9.89254	16.7075	14.1489	1.6889	0.350444	-1.18083	0.729898
Il1f8	interleukin 1 family, member 8	0.212438	0.812072	0.5559	3.82264	0.35066	-1.46082	0.877295
Hmgcs2	3-hydroxy-3-methylglutaryl-Coenzyme A synthase 2	15.9564	30.0075	43.583	1.88059	0.35066	1.4524	0.975065
Mif	macrophage migration inhibitory factor	310.923	125.424	103.905	-2.47897	0.35066	-1.20711	0.865601
Dnph1	2'-deoxynucleoside 5'-phosphate N-hydrolase 1	4.95881	1.75697	1.25891	-2.82237	0.35066	-1.39563	0.489018
Dbn1	drebrin 1	15.4213	8.97849	9.79544	-1.71759	0.355606	1.09099	0.97678
Ppfia3	protein tyrosine phosphatase, receptor type, f polypeptide (PTPRF), interacting protein (liprin), alpha 3	0.373011	0.172186	0.180613	-2.16632	0.355606	1.04894	0.975266
Gm10263	predicted gene 10263	50.405	17.9645	189.481	-2.80582	0.355846	10.5475	0.0023659
Nfasc	neurofascin	0.734008	2.03934	2.57777	2.77836	0.355846	1.26402	0.961194
Ier3ip1	immediate early response 3 interacting protein 1	1.00636	2.25147	1.10763	2.23724	0.355846	-2.0327	0.274406
Tgif1	TGFB-induced factor homeobox 1	4.64122	7.906	9.9133	1.70343	0.356029	1.2539	0.971589
Pnliprp2	pancreatic lipase-related protein 2	0.367002	0.0973923	#N/A	-3.76829	0.356352	#N/A	#N/A
2410066E13Rik	#N/A	6.24271	11.654	17.4102	1.86681	0.356352	1.49393	0.493144
Ccl8	chemokine (C-C motif) ligand 8	25.7815	70.8625	52.3575	2.74858	0.357745	-1.35344	0.818007
Tomm20	translocase of outer mitochondrial membrane 20 homolog (yeast)	32.3196	67.886	29.8233	2.10046	0.357745	-2.27628	0.0106876
Kcnf1	potassium voltage-gated channel, subfamily F, member 1	1.03485	0.343697	0.396471	-3.01094	0.357745	1.15355	0.991479
Slc27a3	solute carrier family 27 (fatty acid transporter), member 3	6.22457	3.01062	3.46828	-2.06754	0.357745	1.15202	0.97678
Gdf5	growth differentiation factor 5	1.37036	0.444625	0.469764	-3.08205	0.357745	1.05654	0.979956
Cldn2	claudin 2	1.22181	0.291633	#N/A	-4.18954	0.357745	#N/A	#N/A
Klrb1c	killer cell lectin-like receptor subfamily B member 1C	1.63065	3.7455	5.03904	2.29693	0.361326	1.34536	0.994668
Sprr2a2	small proline-rich protein 2A2	0.818841	0.300737	0.50241	-2.72278	0.361326	1.6706	0.236649
Pck1	phosphoenolpyruvate carboxykinase 1, cytosolic	0.666079	1.70332	3.50881	2.55724	0.363906	2.05998	0.550937
Serinc4	serine incorporator 4	4.85738	10.0096	7.16803	2.06069	0.364017	-1.39642	0.59256
Lrrc47	leucine rich repeat containing 47	15.7893	8.8563	10.5121	-1.78283	0.36576	1.18697	0.892941
Wdr6	WD repeat domain 6	64.7266	32.4499	31.4081	-1.99466	0.367065	-1.03317	0.929296
Cd163l1	CD163 molecule-like 1	3.11422	1.71136	3.1823	-1.81974	0.367065	1.85951	0.873349
Bcl9l	B cell CLL/lymphoma 9-like	8.90744	5.71164	6.34841	-1.55952	0.367151	1.11149	0.97678
Fam212b	family with sequence similarity 212, member B	5.64951	3.92389	2.93962	-1.43977	0.367151	-1.33483	0.98817
Mirlet7a-2	microRNA let7a-2	0	0	0	#DIV/0!	0.368396	#DIV/0!	0.993259
Rprm	reprimo, TP53 dependent G2 arrest mediator candidate	13.2981	5.25109	8.52917	-2.53244	0.369483	1.62427	0.81137
Gm13532	predicted gene 13532	0	0	0	#DIV/0!	0.371382	#DIV/0!	0.964221
Sac3d1	SAC3 domain containing 1	8.7385	3.86441	4.8233	-2.26127	0.371382	1.24813	0.992617
Gsto1	glutathione S-transferase omega 1	191.986	102.889	103.46	-1.86595	0.371382	1.00555	0.998379
Paqr4	progestin and adipoQ receptor family member IV	3.83221	1.86288	2.55006	-2.05714	0.371382	1.36888	0.873349
Angptl2	angiopoietin-like 2	9.10546	3.76668	6.04968	-2.41737	0.371382	1.6061	0.551681
Ube2s	ubiquitin-conjugating enzyme E2S	72.1715	26.2091	31.1301	-2.75368	0.373683	1.18776	0.979617
Fbxl19	F-box and leucine-rich repeat protein 19	14.4999	10.077	9.22196	-1.43892	0.374874	-1.09271	0.97678
Snora73a	small nucleolar RNA, H/ACA box 73a	0	0	0	#DIV/0!	0.375737	#DIV/0!	0.635811
Tmem200b	transmembrane protein 200B	9.36071	4.55128	6.2569	-2.05672	0.375737	1.37476	0.452676
Tbata	thymus, brain and testes associated	0.599401	0.28064	#N/A	-2.13584	0.375737	#N/A	#N/A
Hmg20b	high mobility group 20B	14.8848	6.92089	6.94539	-2.1507	0.375737	1.00354	0.964221
Adamts4	a disintegrin-like and metallopeptidase (reprolysin type) with thrombospondin type 1 motif, 4	7.14916	4.43191	5.48428	-1.61311	0.375737	1.23745	0.89591
Wnt5b	wingless-type MMTV integration site family, member 5B	24.3597	16.9065	16.0268	-1.44085	0.377021	-1.05489	0.907708
Ccl28	chemokine (C-C motif) ligand 28	3.43298	1.3407	0.828207	-2.5606	0.377021	-1.61879	0.774396
BC030870	cDNA sequence BC030870	1.02626	5.75857	4.03934	5.61124	0.38009	-1.42562	0.873349
Casq2	calsequestrin 2	1.77735	1.12106	1.23271	-1.58541	0.38009	1.09959	0.975483
Wfdc1	WAP four-disulfide core domain 1	107.689	58.5093	51.673	-1.84054	0.38009	-1.1323	0.926373
Lrrc4b	leucine rich repeat containing 4B	6.10728	3.11916	2.99914	-1.95799	0.38009	-1.04002	0.992858
Ppp1r14b	protein phosphatase 1, regulatory (inhibitor) subunit 14B	95.8082	45.0201	43.6801	-2.12812	0.38009	-1.03068	0.976788
Gm17019	predicted gene 17019	0.118758	0.581074	0.483516	4.89292	0.38009	-1.20177	0.97678
Supt4a	suppressor of Ty 4A	11.7509	20.9305	17.407	1.78119	0.38009	-1.20242	0.757567
Scnn1b	sodium channel, nonvoltage-gated 1 beta	5.98555	3.6637	2.80937	-1.63374	0.38009	-1.3041	0.945446
Emb	embigin	25.9468	45.3584	68.2229	1.74813	0.38009	1.50409	0.728958
Ms4a6b	membrane-spanning 4-domains, subfamily A, member 6B	1.59149	3.05437	2.21977	1.91918	0.38009	-1.37598	0.550937
Lyl1	lymphoblastomic leukemia 1	0.721688	0.204233	#N/A	-3.53364	0.38009	#N/A	#N/A
Scgb3a1	secretoglobin, family 3A, member 1	0.604903	1.93095	2.14174	3.19216	0.380138	1.10917	0.98419
Ptprh	protein tyrosine phosphatase, receptor type, H	0.390796	0.0940434	#N/A	-4.15548	0.380856	#N/A	#N/A
Rdh10	retinol dehydrogenase 10 (all-trans)	19.4988	15.3568	13.3917	-1.26972	0.381997	-1.14674	0.997558
Gm10357	predicted gene 10357	0	0	#N/A	#DIV/0!	0.381997	#N/A	#N/A
Mmp11	matrix metallopeptidase 11	17.9203	7.92182	10.323	-2.26215	0.38418	1.30311	0.666581
Shkbp1	Sh3kbp1 binding protein 1	5.97775	3.1698	2.94242	-1.88584	0.38551	-1.07728	0.996032
Arid3b	AT rich interactive domain 3B (BRIGHT-like)	0.577264	0.310477	0.333271	-1.85928	0.385602	1.07342	0.975618
Klra9	killer cell lectin-like receptor subfamily A, member 9	0.547154	2.12383	1.96673	3.8816	0.385602	-1.07988	0.97678
Clic3	chloride intracellular channel 3	0.880561	0.553387	#N/A	-1.59122	0.385602	#N/A	#N/A
Hmcn2	hemicentin 2	19.1072	12.5697	8.80478	-1.52011	0.389263	-1.42759	0.98406
Anpep	alanyl (membrane) aminopeptidase	62.6445	42.1729	33.752	-1.48542	0.389263	-1.24949	0.983209
Snora73b	small nucleolar RNA, H/ACA box 73b	0	0	0	#DIV/0!	0.389924	#DIV/0!	0.107982
Itga7	integrin alpha 7	6.98901	4.82931	4.83524	-1.44721	0.389924	1.00123	0.91385
C330006A16Rik	RIKEN cDNA C330006A16 gene	30.8197	16.4614	19.3089	-1.87223	0.391597	1.17298	0.955728
Zbed3	zinc finger, BED type containing 3	15.1159	29.1245	20.0603	1.92675	0.391597	-1.45184	0.504655
Spr	sepiapterin reductase	29.69	16.7244	18.9036	-1.77525	0.391597	1.1303	0.979617
Sox12	SRY (sex determining region Y)-box 12	7.03492	3.67057	4.8925	-1.91657	0.391597	1.3329	0.946953
Pmvk	phosphomevalonate kinase	15.8284	7.84258	7.95284	-2.01827	0.391597	1.01406	0.988876
Spint1	serine protease inhibitor, Kunitz type 1	8.65574	13.1966	18.6929	1.52461	0.392944	1.4165	0.648902
Pgbd5	piggyBac transposable element derived 5	4.17295	3.05233	2.60627	-1.36714	0.394232	-1.17115	0.921007
Prom1	prominin 1	18.357	38.1904	54.5983	2.08042	0.394495	1.42963	0.94026
Snx2	sorting nexin 2	24.9484	42.8122	38.7725	1.71603	0.394888	-1.10419	0.860761
Esrp1	epithelial splicing regulatory protein 1	7.5774	5.60913	4.44464	-1.3509	0.395291	-1.262	0.980617
Zhx1	zinc fingers and homeoboxes 1	0.4095	0.804905	0.866038	1.96558	0.395763	1.07595	0.976788
Abca8a	ATP-binding cassette, sub-family A (ABC1), member 8a	3.19005	6.26839	8.79061	1.96498	0.396485	1.40237	0.812668
Asb2	ankyrin repeat and SOCS box-containing 2	22.2113	14.7571	13.3803	-1.50512	0.397879	-1.1029	0.945816
Churc1	churchill domain containing 1	0.948796	1.72763	0.649976	1.82087	0.397879	-2.658	0.0121087
Gm15500	predicted pseudogene 15500	0	0	0	#DIV/0!	0.399063	#DIV/0!	0.316175
Ank	progressive ankylosis	29.408	24.8587	18.4175	-1.18301	0.399334	-1.34973	0.992176
Lrfn4	leucine rich repeat and fibronectin type III domain containing 4	1.48248	0.484619	0.622857	-3.05906	0.399334	1.28525	0.98817
Ppan	peter pan homolog (Drosophila)	28.4165	17.4315	16.3466	-1.63018	0.399334	-1.06637	0.905141
Hhatl	hedgehog acyltransferase-like	2.45985	0.891633	0.729715	-2.75881	0.399334	-1.22189	0.992617
Gm23262	predicted gene, 23262	0	0	0	#DIV/0!	0.399334	#DIV/0!	0.366879
Asnsd1	asparagine synthetase domain containing 1	4.82524	7.44895	7.20467	1.54375	0.399334	-1.03391	0.951088
Wdr66	WD repeat domain 66	1.57952	3.09469	2.53094	1.95926	0.399334	-1.22275	0.869562
F13a1	coagulation factor XIII, A1 subunit	9.12036	17.9294	17.5441	1.96587	0.399334	-1.02197	0.961194
Clca1	chloride channel accessory 1	3.97912	8.9754	9.98191	2.25562	0.399334	1.11214	0.987097
Zfp874a	zinc finger protein 874a	1.13485	2.25452	2.26331	1.98662	0.399334	1.0039	0.979617
Pdap1	PDGFA associated protein 1	26.648	15.0261	14.9316	-1.77345	0.399709	-1.00633	0.980617
Clec14a	C-type lectin domain family 14, member a	3.59187	5.55562	7.73697	1.54672	0.399709	1.39264	0.931322
Vamp7-ps	vesicle-associated membrane protein 7, pseudogene	0	0	0	#DIV/0!	0.400349	#DIV/0!	0.393762
Apol9a	apolipoprotein L 9a	2.58255	1.0468	2.02249	-2.4671	0.400568	1.93207	0.661998
Fam154a	#N/A	8.42153	6.7626	5.06828	-1.24531	0.401152	-1.3343	0.98708
Aars	alanyl-tRNA synthetase	12.9596	7.442	7.7585	-1.74141	0.401711	1.04253	0.97678
Hmga1	high mobility group AT-hook 1	6.58164	2.93849	4.57093	-2.2398	0.402762	1.55554	0.58707
Scn7a	sodium channel, voltage-gated, type VII, alpha	1.38636	2.87215	3.50354	2.07172	0.402762	1.21983	0.992897
Rbfox3	RNA binding protein, fox-1 homolog (C. elegans) 3	4.15962	4.08498	1.89415	-1.01827	0.405614	-2.15663	0.987097
Mfap4	microfibrillar-associated protein 4	112.694	34.7199	21.8421	-3.2458	0.405614	-1.58959	0.995722
Mtss1l	metastasis suppressor 1-like	10.9079	7.12747	6.70724	-1.53041	0.40657	-1.06265	0.895455
Trmt61a	tRNA methyltransferase 61A	11.795	7.4779	5.02721	-1.57731	0.407349	-1.48749	0.889121
Cd7	CD7 antigen	1.93446	5.45798	9.83267	2.82144	0.407349	1.80152	0.97678
Gm26578	predicted gene, 26578	0.144566	0.0390377	#N/A	-3.70324	0.407349	#N/A	#N/A
Spon2	spondin 2, extracellular matrix protein	23.2485	13.7733	12.4151	-1.68794	0.407349	-1.1094	0.79951
C230034O21Rik	RIKEN cDNA C230034O21 gene	2.61872	1.48527	1.53678	-1.76312	0.407349	1.03468	0.986746
Gm23650	predicted gene, 23650	0	0	0	#DIV/0!	0.407349	#DIV/0!	0.611531
Acsl4	acyl-CoA synthetase long-chain family member 4	12.5863	19.7425	19.0095	1.56857	0.407349	-1.03856	0.936979
AW112010	expressed sequence AW112010	7.05432	15.3679	15.0779	2.1785	0.407901	-1.01923	0.936979
Ccdc88b	coiled-coil domain containing 88B	3.39194	1.95775	3.09354	-1.73257	0.410741	1.58015	0.489018
Zfp709	zinc finger protein 709	1.61187	2.98802	2.3725	1.85376	0.410741	-1.25944	0.746276
Foxs1	forkhead box S1	3.14482	1.39955	1.43086	-2.24702	0.411678	1.02237	0.986746
Tubg1	tubulin, gamma 1	13.5353	6.70437	6.60217	-2.01887	0.412061	-1.01548	0.992617
Slc25a10	solute carrier family 25 (mitochondrial carrier, dicarboxylate transporter), member 10	13.504	7.39816	8.73535	-1.82531	0.412061	1.18075	0.987097
Slc16a12	solute carrier family 16 (monocarboxylic acid transporters), member 12	3.0689	2.26485	1.28852	-1.35501	0.412061	-1.75771	0.854398
Kcnh6	potassium voltage-gated channel, subfamily H (eag-related), member 6	0.435752	2.23868	2.31813	5.13752	0.412061	1.03549	0.996249
Gm25813	predicted gene, 25813	0	0	0	#DIV/0!	0.412061	#DIV/0!	0.691984
Agap2	ArfGAP with GTPase domain, ankyrin repeat and PH domain 2	7.64937	4.56063	5.52509	-1.67726	0.412061	1.21147	0.887537
Gpx2	glutathione peroxidase 2	2.67717	8.71796	6.95586	3.25641	0.412061	-1.25333	0.90079
Cnn1	calponin 1	134.369	67.6497	70.8644	-1.98625	0.41222	1.04752	0.971589
Mex3d	mex3 homolog D (C. elegans)	6.24173	3.45239	3.69162	-1.80795	0.412406	1.06929	0.992897
Ttyh3	tweety homolog 3 (Drosophila)	23.1701	15.2363	15.6836	-1.52071	0.414615	1.02935	0.980617
Tjp3	tight junction protein 3	8.00006	4.40528	4.67491	-1.81602	0.415536	1.06121	0.982874
Vtn	vitronectin	3.98983	1.99784	2.98713	-1.99707	0.418057	1.49518	0.739132
Gm26619	predicted gene, 26619	33.624	41.7731	67.4241	1.24236	0.421248	1.61405	0.0240065
Stra6	stimulated by retinoic acid gene 6	14.238	7.34348	7.8082	-1.93887	0.421248	1.06328	0.97678
Aars2	alanyl-tRNA synthetase 2, mitochondrial	6.77334	3.94374	3.58182	-1.71749	0.421248	-1.10104	0.982503
Arl14_2	#N/A	1.02711	0.41971	#N/A	-2.4472	0.421248	#N/A	#N/A
Tpt1-ps3	tumor protein, translationally-controlled, pseudogene 3	0	0	0	#DIV/0!	0.421248	#DIV/0!	0.976788
Arid5a	AT rich interactive domain 5A (MRF1-like)	2.51527	4.08441	4.96476	1.62384	0.421634	1.21554	0.972298
Gm1673	predicted gene 1673	4.50698	1.3722	2.15503	-3.2845	0.421634	1.57049	0.928433
Cxcl15	chemokine (C-X-C motif) ligand 15	7.48314	5.28653	1.78543	-1.41551	0.423995	-2.96093	0.256215
Swt1	SWT1 RNA endoribonuclease homolog (S. cerevisiae)	1.69457	3.36763	2.44196	1.98731	0.426325	-1.37907	0.635811
Sart3	squamous cell carcinoma antigen recognized by T cells 3	17.0768	12.6289	14.6076	-1.3522	0.427811	1.15668	0.722512
1110002L01Rik	RIKEN cDNA 1110002L01 gene	1.90773	4.06218	3.12201	2.12932	0.427811	-1.30115	0.848722
Ttpa	tocopherol (alpha) transfer protein	0.652353	2.46704	2.24387	3.78176	0.429834	-1.09946	0.998379
Fmo5	flavin containing monooxygenase 5	0.990151	1.98463	2.48993	2.00437	0.429834	1.2546	0.955417
Arnt2	aryl hydrocarbon receptor nuclear translocator 2	4.55195	8.21136	9.13803	1.80392	0.429834	1.11285	0.931148
Pigt	phosphatidylinositol glycan anchor biosynthesis, class T	29.5806	16.1594	20.2145	-1.83055	0.429834	1.25095	0.873349
Abi3	ABI gene family, member 3	2.41989	1.34482	2.17343	-1.79942	0.429834	1.61615	0.436586
Znhit3	zinc finger, HIT type 3	2.33412	4.17094	2.82099	1.78695	0.429834	-1.47854	0.613454
Slc7a10	solute carrier family 7 (cationic amino acid transporter, y+ system), member 10	1.57314	0.64369	0.759017	-2.44394	0.430354	1.17917	0.748798
Xpnpep1	X-prolyl aminopeptidase (aminopeptidase P) 1, soluble	17.4394	13.0364	10.129	-1.33775	0.430354	-1.28703	0.976788
Jph4	junctophilin 4	2.17794	1.22176	1.29253	-1.78262	0.430354	1.05793	0.944861
Fzd10	frizzled class receptor 10	2.64043	1.1475	1.64335	-2.30102	0.430354	1.43211	0.90079
Klri2	killer cell lectin-like receptor family I member 2	0.507305	1.27294	1.39971	2.50922	0.430354	1.09959	0.985109
Il17re	interleukin 17 receptor E	5.29144	3.05302	3.07029	-1.73318	0.433711	1.00566	0.994019
Zmpste24	zinc metallopeptidase, STE24	18.1157	14.0478	9.70934	-1.28957	0.434885	-1.44684	0.846518
Kcng4	potassium voltage-gated channel, subfamily G, member 4	1.79869	0.785185	0.761642	-2.29078	0.434885	-1.03091	0.979617
Phyhip	phytanoyl-CoA hydroxylase interacting protein	0.580458	0.246935	0.345657	-2.35065	0.435926	1.39979	0.920357
Gm20632	predicted gene 20632	0	0	0	#DIV/0!	0.435926	#DIV/0!	0.851934
Coch	cochlin	6.505	17.0449	18.9818	2.62027	0.435926	1.11364	0.990668
Zfp52	zinc finger protein 52	2.69773	5.57947	3.55031	2.06821	0.435926	-1.57154	0.523058
Zfp433	zinc finger protein 433	3.02687	4.98734	3.24344	1.64769	0.435926	-1.53767	0.421806
Rpl9	ribosomal protein L9	182.127	339.516	283.682	1.86417	0.435926	-1.19682	0.873349
Amhr2	anti-Mullerian hormone type 2 receptor	1.68121	0.811446	1.18125	-2.07187	0.436508	1.45573	0.875147
Cav2	caveolin 2	3.88907	6.14518	3.68299	1.58011	0.436508	-1.66853	0.123389
Cyb5b	cytochrome b5 type B	34.5979	24.0552	22.6281	-1.43827	0.436508	-1.06307	0.992339
Plac8	placenta-specific 8	84.2042	160.904	111.739	1.91088	0.436508	-1.44	0.619174
Sart1	squamous cell carcinoma antigen recognized by T cells 1	15.1169	9.14698	13.1834	-1.65267	0.436508	1.44128	0.613454
Hspb1	heat shock protein 1	40.6697	21.2438	21.2488	-1.91442	0.436508	1.00023	0.937106
Gm22513	predicted gene, 22513	0	0	0	#DIV/0!	0.436508	#DIV/0!	0.564274
Akr7a5	aldo-keto reductase family 7, member A5 (aflatoxin aldehyde reductase)	19.5889	11.0164	11.7047	-1.77815	0.436508	1.06247	0.986746
Mir17hg	Mir17 host gene (non-protein coding)	0.954087	1.63158	1.42083	1.71009	0.436508	-1.14833	0.872687
Vdr	vitamin D receptor	0.414791	1.04053	1.62177	2.50856	0.436508	1.55861	0.81361
Mtx1	metaxin 1	15.7054	11.5195	12.3105	-1.36337	0.436508	1.06866	0.871801
Rnu2-10	U2 small nuclear RNA 10	0	0	0	#DIV/0!	0.436508	#DIV/0!	0.578346
Nol6	nucleolar protein family 6 (RNA-associated)	13.6149	8.26833	9.49336	-1.64664	0.436508	1.14816	0.931322
Gtse1	G two S phase expressed protein 1	2.18086	1.13466	1.65443	-1.92203	0.436508	1.45808	0.629913
Hmces	5-hydroxymethylcytosine (hmC) binding, ES cell specific	5.04881	9.64566	9.60223	1.91048	0.437609	-1.00452	0.980617
Gm26512	predicted gene, 26512	2.42962	1.46952	1.26282	-1.65335	0.437609	-1.16368	0.994019
Spef1	sperm flagellar 1	83.8241	52.5995	42.1848	-1.59363	0.43813	-1.24688	0.998548
Dnajb5	DnaJ heat shock protein family (Hsp40) member B5	4.50091	2.22821	2.287	-2.01996	0.438235	1.02638	0.97678
Lrrn4	leucine rich repeat neuronal 4	1.78926	0.934827	1.541	-1.914	0.438235	1.64844	0.764349
Gm26809	predicted gene, 26809	9.68525	5.10391	9.22108	-1.89761	0.438675	1.80667	0.0788533
Serf2	small EDRK-rich factor 2	9.08213	4.11647	6.10459	-2.20629	0.440743	1.48297	0.826175
Tnfsf10	tumor necrosis factor (ligand) superfamily, member 10	3.40456	6.00666	6.73112	1.7643	0.440743	1.12061	0.99332
Apoc2	apolipoprotein C-II	2.99492	0.649864	#N/A	-4.60854	0.440743	#N/A	#N/A
Abcg2	ATP-binding cassette, sub-family G (WHITE), member 2	6.42666	12.1601	11.7286	1.89214	0.440743	-1.03679	0.986746
Josd2	Josephin domain containing 2	18.5339	10.8928	10.6459	-1.70148	0.440743	-1.02319	0.973524
9330159F19Rik	RIKEN cDNA 9330159F19 gene	0.389373	0.870277	0.878247	2.23507	0.440743	1.00916	0.986746
Zfp629	zinc finger protein 629	7.90468	5.19196	5.71675	-1.52248	0.440743	1.10108	0.989936
Crot	carnitine O-octanoyltransferase	7.39016	12.4098	10.1701	1.67923	0.440743	-1.22023	0.696195
Mndal	myeloid nuclear differentiation antigen like	19.996	42.2299	36.1279	2.11192	0.440743	-1.1689	0.862299
Polr2f	polymerase (RNA) II (DNA directed) polypeptide F	165.301	78.2682	72.0778	-2.11199	0.440743	-1.08589	0.951088
Kcnq3	potassium voltage-gated channel, subfamily Q, member 3	0.388498	0.215494	0.237553	-1.80282	0.440743	1.10237	0.920357
Acbd7	acyl-Coenzyme A binding domain containing 7	2.43861	1.06939	#N/A	-2.28037	0.440743	#N/A	#N/A
Stmn4	stathmin-like 4	3.03822	1.97703	1.46813	-1.53676	0.441884	-1.34664	0.99332
Ppp1r16a	protein phosphatase 1, regulatory (inhibitor) subunit 16A	7.94274	5.19647	5.4877	-1.52849	0.442187	1.05604	0.998582
Nov	nephroblastoma overexpressed gene	1.50112	2.73175	5.71776	1.81981	0.443072	2.09308	0.464375
2810459M11Rik	RIKEN cDNA 2810459M11 gene	0.358121	0.843984	1.32885	2.3567	0.443295	1.5745	0.76971
Ccnd2	cyclin D2	12.6871	8.75185	10.3421	-1.44965	0.443503	1.1817	0.941804
A530054K11Rik	#N/A	2.03543	3.78519	2.66873	1.85965	0.444515	-1.41834	0.646015
Rhobtb2	Rho-related BTB domain containing 2	13.7099	8.43063	8.46628	-1.6262	0.446235	1.00423	0.960275
Gm13443	predicted gene 13443	0	0	0	#DIV/0!	0.448587	#DIV/0!	0.613454
Mapk1ip1	mitogen-activated protein kinase 1 interacting protein 1	9.79207	19.8376	22.0652	2.02588	0.448587	1.11229	0.91385
Ssu2	ssu-2 homolog (C. elegans)	0.378322	1.09988	0.69367	2.90726	0.449622	-1.5856	0.721574
Sulf2	sulfatase 2	43.5717	18.9251	18.6882	-2.30233	0.449622	-1.01267	0.954386
Nrg4	neuregulin 4	6.58279	4.79997	2.53229	-1.37142	0.451269	-1.8955	0.931322
Pabpn1	poly(A) binding protein, nuclear 1	9.68118	4.07945	6.03103	-2.37316	0.451491	1.47839	0.982682
Wdr46	WD repeat domain 46	16.6485	10.0924	9.89678	-1.6496	0.451974	-1.01977	0.993908
Abca6	ATP-binding cassette, sub-family A (ABC1), member 6	3.05527	8.21123	11.8191	2.68756	0.451974	1.43938	0.925149
Zfp945	zinc finger protein 945	1.79604	3.05892	2.18615	1.70314	0.454331	-1.39923	0.501154
Gm14305	predicted gene 14305	1.13413	2.2741	1.23396	2.00515	0.454331	-1.84293	0.371131
Ms4a6c	membrane-spanning 4-domains, subfamily A, member 6C	3.49262	6.42763	5.9631	1.84035	0.454464	-1.0779	0.937289
Ehmt2	euchromatic histone lysine N-methyltransferase 2	44.6283	27.3193	30.2329	-1.63358	0.454537	1.10665	0.986746
Ctla2b	cytotoxic T lymphocyte-associated protein 2 beta	6.77533	11.4958	12.4143	1.69672	0.455022	1.0799	0.97678
Pitpnm1	phosphatidylinositol transfer protein, membrane-associated 1	5.55992	3.48663	4.33537	-1.59464	0.457531	1.24343	0.920357
Fam83a	family with sequence similarity 83, member A	1.3976	1.03088	0.219721	-1.35573	0.457531	-4.69178	0.936979
Foxl2	forkhead box L2	3.92812	2.11759	2.8957	-1.855	0.458661	1.36745	0.994085
Cd302	CD302 antigen	39.3512	87.319	76.5373	2.21897	0.458673	-1.14087	0.944123
Tnfrsf21	tumor necrosis factor receptor superfamily, member 21	35.2508	26.4775	24.0921	-1.33135	0.459889	-1.09901	0.945207
Mesdc1	mesoderm development candidate 1	18.2427	9.77145	8.62341	-1.86694	0.460669	-1.13313	0.919355
Zfp651	zinc finger protein 651	9.91934	6.05953	5.93024	-1.63698	0.460669	-1.0218	0.985526
Srcap_1	#N/A	17.5336	37.3815	23.5787	2.13199	0.460669	-1.58539	0.297411
Rims3	regulating synaptic membrane exocytosis 3	7.80296	6.27842	3.07241	-1.24282	0.460669	-2.04349	0.645308
Rps27a-ps2	ribosomal protein S27A, pseudogene 2	0	0	0	#DIV/0!	0.460669	#DIV/0!	0.35415
St8sia4	ST8 alpha-N-acetyl-neuraminide alpha-2,8-sialyltransferase 4	2.60258	5.42662	4.80839	2.08509	0.461494	-1.12857	0.92498
Bysl	bystin-like	9.63356	4.744	3.7161	-2.03069	0.461766	-1.27661	0.90315
Armc5	armadillo repeat containing 5	6.40822	3.71728	4.02543	-1.7239	0.461766	1.0829	0.993037
Tmem79	transmembrane protein 79	2.24134	1.21076	1.41678	-1.85119	0.46364	1.17016	0.97678
Cyp51	cytochrome P450, family 51	4.75949	3.14407	3.29528	-1.5138	0.464477	1.04809	0.99932
Keap1	kelch-like ECH-associated protein 1	16.0246	9.7417	10.2573	-1.64495	0.464477	1.05293	0.994019
Hpx	hemopexin	0.613791	2.1972	3.59108	3.57971	0.464477	1.63439	0.98708
Aoc3	amine oxidase, copper containing 3	12.9034	7.74109	11.423	-1.66687	0.464477	1.47563	0.542675
Gpc1	glypican 1	63.2358	31.5126	31.6444	-2.00669	0.464477	1.00418	0.977033
C1qtnf5	C1q and tumor necrosis factor related protein 5	1.76537	0.447257	0.488416	-3.9471	0.464477	1.09202	0.989944
Rrp12	ribosomal RNA processing 12 homolog (S. cerevisiae)	7.90852	5.21222	3.62019	-1.5173	0.464477	-1.43977	0.957464
BC002059	cDNA sequence BC002059	1.70843	3.64525	1.66508	2.13368	0.464477	-2.18923	0.236649
Bax	BCL2-associated X protein	74.0138	36.5253	32.0988	-2.02637	0.464477	-1.1379	0.934293
Leprel4	#N/A	23.3645	13.6415	12.7459	-1.71275	0.464477	-1.07027	0.979617
Scnn1a	sodium channel, nonvoltage-gated 1 alpha	2.08356	1.05666	1.22073	-1.97183	0.464477	1.15527	0.932065
Gm20634	predicted gene 20634	0	0	0	#DIV/0!	0.464477	#DIV/0!	0.919355
Thsd7b	thrombospondin, type I, domain containing 7B	1.16219	2.87418	1.8722	2.47307	0.464477	-1.53519	0.452736
Slc6a13	solute carrier family 6 (neurotransmitter transporter, GABA), member 13	0.361563	0.182862	#N/A	-1.97724	0.46467	#N/A	#N/A
Myl4	myosin, light polypeptide 4	1.76288	1.17435	1.31007	-1.50116	0.464755	1.11557	0.93904
Ctla2a	cytotoxic T lymphocyte-associated protein 2 alpha	716.465	1587.74	1194.71	2.21608	0.464755	-1.32898	0.83264
Lrp10	low-density lipoprotein receptor-related protein 10	21.727	12.0866	16.7288	-1.79762	0.465891	1.38408	0.79886
AW551984	expressed sequence AW551984	2.71448	4.33289	5.4402	1.59621	0.465891	1.25556	0.979617
S100a4	S100 calcium binding protein A4	17.9931	37.2867	39.6184	2.07228	0.466779	1.06253	0.998318
Zfp960	zinc finger protein 960	1.2965	2.93197	1.76643	2.26145	0.467396	-1.65982	0.641779
Gm23849	predicted gene, 23849	0	0	0	#DIV/0!	0.467684	#DIV/0!	0.666853
Ypel5	yippee-like 5 (Drosophila)	5.45724	9.03164	8.411	1.65498	0.467684	-1.07379	0.936979
Kctd17	potassium channel tetramerisation domain containing 17	19.321	12.4563	13.2501	-1.55111	0.467684	1.06373	0.931322
Frmpd1	FERM and PDZ domain containing 1	1.07291	0.802451	0.539792	-1.33705	0.467684	-1.48659	0.995722
Eva1b	eva-1 homolog B (C. elegans)	19.3627	8.66505	12.6267	-2.23458	0.467684	1.4572	0.97678
Nat2	N-acetyltransferase 2 (arylamine N-acetyltransferase)	1.67209	3.39809	2.29563	2.03224	0.467684	-1.48024	0.547531
Vps35	vacuolar protein sorting 35	17.2494	26.0618	22.4671	1.51088	0.467684	-1.16	0.866569
Klhdc3	kelch domain containing 3	17.5544	10.3346	15.0351	-1.69861	0.467684	1.45484	0.635811
Icmt	isoprenylcysteine carboxyl methyltransferase	10.6503	6.68328	8.31564	-1.59357	0.467684	1.24424	0.696195
Txndc16	thioredoxin domain containing 16	2.86117	4.76222	6.09928	1.66443	0.467684	1.28076	0.83264
Slco4a1	solute carrier organic anion transporter family, member 4a1	0.540437	1.18826	1.92237	2.1987	0.467684	1.6178	0.672231
mmu-mir-6236	#N/A	0	0	0	#DIV/0!	0.467684	#DIV/0!	0.980617
Selenbp2	selenium binding protein 2	2.39519	2.06956	0.662411	-1.15734	0.467684	-3.12428	0.990668
Ints1	integrator complex subunit 1	12.9034	8.41224	8.25259	-1.53388	0.467684	-1.01934	0.97678
Sh2d1b1	SH2 domain containing 1B1	1.03181	2.39063	2.12988	2.31693	0.467684	-1.12242	0.935383
Rpl10	ribosomal protein L10	113.546	153.631	115.302	1.35303	0.467684	-1.33243	0.635811
Ppp1r14a	protein phosphatase 1, regulatory (inhibitor) subunit 14A	56.2118	32.1096	26.4428	-1.75062	0.467684	-1.21431	0.980617
Klrc3	killer cell lectin-like receptor subfamily C, member 3	0.281308	1.17715	1.62546	4.18454	0.467684	1.38085	0.98817
Akr1c14	aldo-keto reductase family 1, member C14	4.2398	7.20099	7.47309	1.69843	0.467684	1.03779	0.97678
Psmd3	proteasome (prosome, macropain) 26S subunit, non-ATPase, 3	29.3193	18.4277	20.6348	-1.59104	0.469072	1.11977	0.979617
Phf11d	PHD finger protein 11D	2.57909	4.74285	4.68925	1.83897	0.469644	-1.01143	0.943802
Rnf125	ring finger protein 125	3.95535	8.66193	9.66969	2.18993	0.469947	1.11634	0.975511
Lmnb2	lamin B2	7.3749	4.78933	4.41746	-1.53986	0.471232	-1.08418	0.97678
Arsk	arylsulfatase K	2.2609	3.81062	3.19278	1.68545	0.471756	-1.19351	0.773237
Ctbp1	C-terminal binding protein 1	98.7402	58.3328	65.2366	-1.6927	0.471756	1.11835	0.931358
Pgls	6-phosphogluconolactonase	16.1056	8.69885	8.81306	-1.85146	0.471756	1.01313	0.97678
Unc5cl	unc-5 homolog C (C. elegans)-like	2.6177	1.42393	1.26044	-1.83837	0.471756	-1.12971	0.986746
Daw1	dynein assembly factor with WDR repeat domains 1	0.412889	0.204175	0.335643	-2.02223	0.471756	1.6439	0.70839
Flnc	filamin C, gamma	49.5664	26.8179	27.9277	-1.84826	0.471756	1.04138	0.972833
Lepr	leptin receptor	2.52278	4.61935	7.79749	1.83105	0.471756	1.68801	0.43506
Rgs2	regulator of G-protein signaling 2	55.6496	90.9166	93.4031	1.63373	0.471756	1.02735	0.971706
C1d	C1D nuclear receptor co-repressor	4.40328	6.94345	4.16843	1.57688	0.471756	-1.66572	0.120441
2410016O06Rik	RIKEN cDNA 2410016O06 gene	5.22136	2.80617	3.9818	-1.86067	0.471756	1.41894	0.812959
RP23-103I12.13	#N/A	0	0	0	#DIV/0!	0.473152	#DIV/0!	0.804803
Tmx3	thioredoxin-related transmembrane protein 3	5.28264	9.20269	6.64825	1.74206	0.473204	-1.38423	0.56709
Zbtb7a	zinc finger and BTB domain containing 7a	9.26592	6.17229	7.55126	-1.50121	0.473204	1.22341	0.873349
Rab11a	RAB11A, member RAS oncogene family	11.1279	17.5286	16.9011	1.57519	0.473204	-1.03713	0.975079
Lrpap1	low density lipoprotein receptor-related protein associated protein 1	38.3933	25.8618	23.9809	-1.48456	0.473204	-1.07843	0.919355
Myh14	myosin, heavy polypeptide 14	2.71122	1.80377	2.38025	-1.50308	0.473204	1.31959	0.676948
Spc24	SPC24, NDC80 kinetochore complex component, homolog (S. cerevisiae)	7.38997	3.20461	3.89414	-2.30604	0.473204	1.21517	0.982503
Dact3	dishevelled-binding antagonist of beta-catenin 3	11.4765	6.95657	7.38063	-1.64974	0.473204	1.06096	0.97678
Kctd12b	potassium channel tetramerisation domain containing 12b	1.55152	2.78043	3.82884	1.79207	0.473204	1.37707	0.926707
Col26a1	collagen, type XXVI, alpha 1	2.5813	1.35834	1.07398	-1.90034	0.473204	-1.26477	0.980617
Evpl	envoplakin	1.60446	0.934633	1.12519	-1.71668	0.473204	1.20388	0.919355
Rnu1b2	U1b2 small nuclear RNA	0	0	0	#DIV/0!	0.473204	#DIV/0!	0.975483
Rin2	Ras and Rab interactor 2	11.1103	20.5107	25.022	1.8461	0.473204	1.21995	0.904968
H2-Bl	histocompatibility 2, blastocyst	2.89016	1.22265	3.11989	-2.36384	0.473204	2.55174	0.0661751
Piwil2	piwi-like RNA-mediated gene silencing 2	1.04025	0.676536	0.703845	-1.53761	0.473204	1.04037	0.993402
Gm26580	predicted gene, 26580	0.36685	0.128126	#N/A	-2.86319	0.473204	#N/A	#N/A
Celsr2	cadherin, EGF LAG seven-pass G-type receptor 2	3.33394	2.07548	2.19284	-1.60634	0.473204	1.05655	0.987097
Mgat4c	MGAT4 family, member C	0.445145	1.67104	1.027	3.75393	0.473204	-1.62711	0.669012
St3gal6	ST3 beta-galactoside alpha-2,3-sialyltransferase 6	3.77772	7.7278	9.09456	2.04563	0.473204	1.17686	0.915697
Mex3a	mex3 homolog A (C. elegans)	7.65722	4.68265	5.31234	-1.63523	0.473204	1.13447	0.995722
Tmprss13	transmembrane protease, serine 13	0.167362	0.609701	0.810754	3.64301	0.473204	1.32976	0.935537
Mogs	mannosyl-oligosaccharide glucosidase	26.3125	15.3166	17.8887	-1.7179	0.473204	1.16793	0.980617
Tnfrsf19	tumor necrosis factor receptor superfamily, member 19	7.78221	5.81746	5.83184	-1.33773	0.473204	1.00247	0.891719
Zfp617	zinc finger protein 617	6.12559	11.2466	8.27793	1.83601	0.473204	-1.35863	0.540428
Tmco1	transmembrane and coiled-coil domains 1	4.51852	7.08328	5.54866	1.56761	0.473204	-1.27658	0.70839
Gm2415	predicted gene 2415	3.15604	2.27221	2.29859	-1.38897	0.473204	1.01161	0.851934
Rpl12-ps1	ribosomal protein L12, pseudogene 1	0	0	0	#DIV/0!	0.474406	#DIV/0!	0.788104
Tmem132a	transmembrane protein 132A	15.7857	8.2535	9.30772	-1.91261	0.475653	1.12773	0.987812
Gpx3	glutathione peroxidase 3	26.4494	45.9436	78.1393	1.73704	0.476098	1.70077	0.914365
Dhcr7	7-dehydrocholesterol reductase	6.76567	4.23972	4.46742	-1.59578	0.476098	1.05371	0.992176
Tmem62	transmembrane protein 62	1.55279	3.71091	4.09286	2.38984	0.476098	1.10293	0.986746
Smim15	small integral membrane protein 15	11.9701	17.3192	12.4457	1.44687	0.476098	-1.39157	0.359487
Slc15a1	solute carrier family 15 (oligopeptide transporter), member 1	0.963635	0.419374	0.405652	-2.29779	0.476098	-1.03383	0.995554
Gtf2f1	general transcription factor IIF, polypeptide 1	26.7446	17.3477	19.0527	-1.54168	0.476098	1.09828	0.98406
Ncs1	neuronal calcium sensor 1	6.58875	4.9053	5.33338	-1.34319	0.476098	1.08727	0.738227
Ncln	nicalin homolog (zebrafish)	40.3061	23.8378	23.0343	-1.69085	0.476098	-1.03488	0.977882
Emilin1	elastin microfibril interfacer 1	64.529	30.1396	35.6335	-2.14101	0.476098	1.18228	0.920878
Plin4	perilipin 4	4.13837	3.08468	3.24489	-1.34159	0.476098	1.05194	0.788104
Golt1a	golgi transport 1A	0.655131	0.647539	0.412863	-1.01172	0.476125	-1.56841	0.919355
Rdh11	retinol dehydrogenase 11	4.16894	6.82295	9.38474	1.63662	0.477255	1.37547	0.887747
Rprl3	ribonuclease P RNA-like 3	0	0	0	#DIV/0!	0.477342	#DIV/0!	0.687502
Bcap29	B cell receptor associated protein 29	6.57799	13.529	10.0544	2.0567	0.477342	-1.34559	0.696843
Btbd6	BTB (POZ) domain containing 6	0.641834	0.216548	#N/A	-2.96394	0.477342	#N/A	#N/A
Trim23	tripartite motif-containing 23	2.92016	4.92631	3.77144	1.687	0.477795	-1.30621	0.489745
Cndp2	CNDP dipeptidase 2 (metallopeptidase M20 family)	134.052	80.028	65.5411	-1.67506	0.478085	-1.22104	0.994019
Cyp21a1	cytochrome P450, family 21, subfamily a, polypeptide 1	0.99529	0.152405	#N/A	-6.53054	0.478647	#N/A	#N/A
Hexim1	hexamethylene bis-acetamide inducible 1	20.5784	12.9255	17.2404	-1.59208	0.478647	1.33383	0.729023
Tmem203	transmembrane protein 203	6.30549	3.05728	3.719	-2.06245	0.479986	1.21644	0.97678
E130309D02Rik	RIKEN cDNA E130309D02 gene	5.16134	3.28749	3.26896	-1.56999	0.479986	-1.00567	0.989647
Tssk6	testis-specific serine kinase 6	1.80587	0.618623	0.787658	-2.91918	0.479986	1.27324	0.992088
Ap1ar	adaptor-related protein complex 1 associated regulatory protein	9.43865	7.09418	7.55817	-1.33048	0.479986	1.0654	0.864191
I830012O16Rik	#N/A	0.866508	1.77845	3.59637	2.05243	0.479986	2.0222	0.645308
Chp2	calcineurin-like EF hand protein 2	3.60581	6.32616	9.82918	1.75444	0.479986	1.55374	0.939339
Gm10033	predicted gene 10033	1.38993	3.65532	1.6622	2.62986	0.479986	-2.19909	0.544606
Gm4724	predicted gene 4724	0.401495	0.896569	0.472612	2.23307	0.482688	-1.89705	0.387737
Capza1	capping protein (actin filament) muscle Z-line, alpha 1	20.4979	31.9384	28.4175	1.55813	0.482688	-1.1239	0.835874
Fiz1	Flt3 interacting zinc finger protein 1	9.53494	5.83572	6.74093	-1.63389	0.483147	1.15512	0.951088
H1fx	H1 histone family, member X	2.22016	0.80217	1.5004	-2.7677	0.483147	1.87043	0.936979
1810041L15Rik	RIKEN cDNA 1810041L15 gene	3.43608	2.8127	2.90533	-1.22163	0.483147	1.03293	0.737844
Klhl24	kelch-like 24	8.65642	14.6243	18.13	1.68942	0.483147	1.23972	0.989939
Rcc2	regulator of chromosome condensation 2	35.0425	21.5821	23.136	-1.62368	0.483147	1.072	0.971589
Jun	jun proto-oncogene	34.828	19.6171	21.8621	-1.77539	0.483147	1.11444	0.986746
Skp1a	S-phase kinase-associated protein 1A	31.4806	45.3054	27.2888	1.43915	0.483147	-1.66022	0.0533195
Ramp3	receptor (calcitonin) activity modifying protein 3	10.1944	5.26267	4.45145	-1.93711	0.483147	-1.18224	0.941087
Fbxl5	F-box and leucine-rich repeat protein 5	5.09543	8.04687	5.91296	1.57923	0.483147	-1.36089	0.406141
Repin1	replication initiator 1	7.02928	4.3591	5.25371	-1.61255	0.483147	1.20523	0.97678
Gorasp1	golgi reassembly stacking protein 1	2.47392	1.25025	1.46502	-1.97874	0.483147	1.17178	0.959514
Zfp503	zinc finger protein 503	14.8591	7.45751	9.69979	-1.99251	0.483147	1.30067	0.964221
Faah	fatty acid amide hydrolase	2.2723	1.34816	1.20619	-1.68548	0.483147	-1.1177	0.993259
Cpm	carboxypeptidase M	2.55095	1.52224	1.76687	-1.67579	0.483147	1.16071	0.940125
Anp32e	acidic (leucine-rich) nuclear phosphoprotein 32 family, member E	13.975	9.7173	10.5207	-1.43816	0.483147	1.08267	0.915537
Eid1	EP300 interacting inhibitor of differentiation 1	2.35691	1.23612	1.12532	-1.9067	0.483147	-1.09847	0.945816
Oas2	2'-5' oligoadenylate synthetase 2	2.77774	4.78043	5.52679	1.72098	0.483642	1.15613	0.98817
Mcam	melanoma cell adhesion molecule	38.8251	24.9228	35.5782	-1.55781	0.4843	1.42754	0.406141
Adcy5	adenylate cyclase 5	13.8524	11.4578	9.63456	-1.20899	0.485708	-1.18924	0.974005
Gimap4	GTPase, IMAP family member 4	6.78205	11.5457	14.8608	1.7024	0.485725	1.28712	0.97678
Esd	esterase D/formylglutathione hydrolase	15.1521	22.3339	17.9037	1.47398	0.488089	-1.24744	0.517966
Blcap	bladder cancer associated protein	13.5475	11.8812	12.0043	-1.14025	0.488089	1.01037	0.933996
Gimap6	GTPase, IMAP family member 6	4.84171	7.38136	9.40683	1.52453	0.490479	1.2744	0.975483
Paip2	polyadenylate-binding protein-interacting protein 2	19.3389	32.1743	29.9578	1.66371	0.490479	-1.07399	0.921729
Ephb4	Eph receptor B4	32.9574	19.5346	25.9	-1.68713	0.490479	1.32585	0.781384
Cpxm1	carboxypeptidase X 1 (M14 family)	25.5427	15.6946	18.4637	-1.62748	0.490479	1.17644	0.97678
Ssr4	signal sequence receptor, delta	14.6086	21.1318	15.2379	1.44653	0.491014	-1.38679	0.289269
P2rx6	purinergic receptor P2X, ligand-gated ion channel, 6	9.05754	6.58638	5.9656	-1.37519	0.491014	-1.10406	0.971589
Cspg5	chondroitin sulfate proteoglycan 5	1.85424	0.907625	0.780192	-2.04296	0.491014	-1.16334	0.949208
2810428I15Rik	RIKEN cDNA 2810428I15 gene	14.8845	7.13504	6.74438	-2.08611	0.491014	-1.05792	0.949991
Gm5621	predicted gene 5621	0	0	0	#DIV/0!	0.491014	#DIV/0!	0.978957
Ociad2	OCIA domain containing 2	2.41616	4.29218	3.27487	1.77645	0.491014	-1.31064	0.720132
Zfp26	zinc finger protein 26	0.584256	1.07529	0.757719	1.84044	0.492639	-1.41912	0.428458
Piezo1	piezo-type mechanosensitive ion channel component 1	5.09023	3.08939	2.95589	-1.64765	0.493372	-1.04516	0.987097
Mbip	MAP3K12 binding inhibitory protein 1	7.29068	14.7613	10.1624	2.02469	0.493372	-1.45255	0.415446
Ptprn2	protein tyrosine phosphatase, receptor type, N polypeptide 2	4.8705	3.17048	3.97941	-1.5362	0.493372	1.25514	0.523058
Hirip3	HIRA interacting protein 3	6.15489	3.7796	4.3905	-1.62845	0.493372	1.16163	0.980741
P4ha2	procollagen-proline, 2-oxoglutarate 4-dioxygenase (proline 4-hydroxylase), alpha II polypeptide	10.6925	7.28687	6.31678	-1.46737	0.493372	-1.15357	0.931322
Sumo2	small ubiquitin-like modifier 2	7.84324	13.5921	8.96679	1.73297	0.493372	-1.51583	0.435294
Egln2	egl-9 family hypoxia-inducible factor 2	30.9338	20.1911	19.3497	-1.53206	0.493372	-1.04348	0.992617
Klra4	killer cell lectin-like receptor, subfamily A, member 4	3.21365	8.96866	9.43764	2.7908	0.493372	1.05229	0.97678
4930586N03Rik	RIKEN cDNA 4930586N03 gene	12.2242	29.7652	21.4041	2.43493	0.493487	-1.39063	0.738227
Sbk1	SH3-binding kinase 1	9.17807	6.07491	6.39991	-1.51082	0.493487	1.0535	0.987987
Zbtb7b	zinc finger and BTB domain containing 7B	9.30215	5.94643	6.19258	-1.56433	0.493487	1.04139	0.99454
Gpcpd1	glycerophosphocholine phosphodiesterase 1	6.36403	12.2746	9.82709	1.92875	0.493487	-1.24906	0.895245
Vstm2b	V-set and transmembrane domain containing 2B	2.46262	1.59948	0.671206	-1.53964	0.493533	-2.383	0.947459
Dhx38	DEAH (Asp-Glu-Ala-His) box polypeptide 38	12.9823	8.84111	12.9954	-1.4684	0.493911	1.46988	0.316568
Ugt1a6b	UDP glucuronosyltransferase 1 family, polypeptide A6B	1.15032	2.799	2.08178	2.43324	0.494398	-1.34453	0.97678
Arhgdia	Rho GDP dissociation inhibitor (GDI) alpha	113.455	65.1368	84.324	-1.7418	0.494996	1.29457	0.856998
Nfil3	nuclear factor, interleukin 3, regulated	15.6377	26.1354	29.7057	1.67132	0.494996	1.1366	0.999812
Tnk2	tyrosine kinase, non-receptor, 2	11.9196	8.21973	8.37762	-1.45012	0.494996	1.01921	0.975618
Cd164	CD164 antigen	25.147	37.2738	43.2308	1.48224	0.494996	1.15982	0.982874
Ptprc	protein tyrosine phosphatase, receptor type, C	9.73101	17.2627	18.2518	1.77399	0.494996	1.0573	0.976788
Cdipt	CDP-diacylglycerol--inositol 3-phosphatidyltransferase (phosphatidylinositol synthase)	32.6036	16.482	19.5018	-1.97813	0.495603	1.18322	0.951303
Rbck1	RanBP-type and C3HC4-type zinc finger containing 1	24.845	15.8276	18.2587	-1.56973	0.495726	1.1536	0.964221
Gm8108	predicted gene 8108	0.156833	0.572623	0.364575	3.65116	0.495726	-1.57066	0.89509
Rny3	RNA, Y3 small cytoplasmic (associated with Ro protein)	0	0	0	#DIV/0!	0.495726	#DIV/0!	0.672018
2900076A07Rik	RIKEN cDNA 2900076A07 gene	5.14261	10.0937	7.49105	1.96276	0.495726	-1.34743	0.600731
Mfsd5	major facilitator superfamily domain containing 5	14.0224	6.57797	7.56392	-2.13172	0.495726	1.14989	0.986746
Kcnh2	potassium voltage-gated channel, subfamily H (eag-related), member 2	8.1955	5.42549	3.98292	-1.51056	0.495726	-1.36219	0.992617
Rpl32	ribosomal protein L32	1187.26	2657.53	1845.82	2.23837	0.49618	-1.43975	0.689186
Cyp2f2	cytochrome P450, family 2, subfamily f, polypeptide 2	2.09293	0.5996	#N/A	-3.49055	0.497123	#N/A	#N/A
Unc93b1	unc-93 homolog B1 (C. elegans)	31.4128	17.5485	24.153	-1.79006	0.497123	1.37636	0.75788
Zfp758	zinc finger protein 758	1.87692	3.72255	2.14265	1.98333	0.497123	-1.73735	0.472481
Il1b	interleukin 1 beta	0.762685	0.36904	#N/A	-2.06667	0.497281	#N/A	#N/A
Slc7a5	solute carrier family 7 (cationic amino acid transporter, y+ system), member 5	1.54609	0.822708	1.07272	-1.87927	0.497281	1.30389	0.931322
Gm1966	predicted gene 1966	0	0	0	#DIV/0!	0.497281	#DIV/0!	0.985313
Calm3	calmodulin 3	158.576	76.3622	94.8196	-2.07664	0.497354	1.24171	0.96497
Gmfb	glia maturation factor, beta	9.92784	14.8274	13.2193	1.49352	0.497354	-1.12165	0.846518
Efnb1	ephrin B1	12.5221	6.99841	8.82732	-1.78927	0.499484	1.26133	0.888149
Sox4	SRY (sex determining region Y)-box 4	25.9728	15.028	21.1934	-1.72829	0.500263	1.41026	0.578274
S100pbp	S100P binding protein	3.39768	5.34526	5.88164	1.57321	0.500263	1.10035	0.988876
Fmo1	flavin containing monooxygenase 1	10.9086	16.8121	18.5049	1.54118	0.500263	1.10069	0.980617
Nacc1	nucleus accumbens associated 1, BEN and BTB (POZ) domain containing	23.9589	15.7368	17.2559	-1.52248	0.500272	1.09654	0.97678
Kif26a	kinesin family member 26A	1.98407	1.30686	1.49092	-1.5182	0.500481	1.14084	0.947362
Ighv1-58	immunoglobulin heavy variable 1-58	0.838965	3.95876	0.801962	4.71863	0.500709	-4.93635	0.236649
Gm22614	predicted gene, 22614	0	0	0	#DIV/0!	0.501152	#DIV/0!	0.576578
1500015O10Rik	RIKEN cDNA 1500015O10 gene	2.76047	6.55885	6.3789	2.37599	0.501152	-1.02821	0.976788
Tceal5	transcription elongation factor A (SII)-like 5	1.49356	0.528921	#N/A	-2.82379	0.502166	#N/A	#N/A
Atp2a3	ATPase, Ca++ transporting, ubiquitous	17.3557	11.4716	16.606	-1.51293	0.502166	1.44758	0.266657
Igkv4-79	immunoglobulin kappa variable 4-79	2.65841	1.31776	#N/A	-2.01737	0.502166	#N/A	#N/A
Plxna1	plexin A1	20.1891	12.7656	13.8369	-1.58153	0.502166	1.08392	0.930074
Syt4	synaptotagmin IV	0.244613	0.537325	0.400979	2.19663	0.502166	-1.34003	0.826887
Lgals7	lectin, galactose binding, soluble 7	1.30166	0.491678	#N/A	-2.64737	0.502166	#N/A	#N/A
Has2	hyaluronan synthase 2	3.61101	7.04722	7.11281	1.95159	0.502166	1.00931	0.97678
Jup	junction plakoglobin	12.3962	7.4545	9.01459	-1.66291	0.502166	1.20928	0.931322
C2	complement component 2 (within H-2S)	10.219	6.61252	7.64587	-1.5454	0.503011	1.15627	0.672787
Spns1	spinster homolog 1	10.4816	6.38728	8.26845	-1.64101	0.506162	1.29452	0.828069
Snx14	sorting nexin 14	5.42358	8.99716	7.80311	1.6589	0.506162	-1.15302	0.90079
Ctsc	cathepsin C	8.21735	12.6277	13.2809	1.53671	0.506162	1.05172	0.972833
Nelfe	negative elongation factor complex member E, Rdbp	20.4589	12.32	12.6908	-1.66063	0.506162	1.0301	0.990984
S100a7a	S100 calcium binding protein A7A	0.870582	2.49038	1.82319	2.86059	0.506162	-1.36595	0.885132
Gcn1l1	GCN1 general control of amino-acid synthesis 1-like 1 (yeast)	14.2171	9.12008	9.63031	-1.55888	0.506162	1.05595	0.97678
Hist1h2al	histone cluster 1, H2al	84.3057	27.9909	12.3324	-3.0119	0.506162	-2.2697	0.409541
Gm16091	predicted gene 16091	8.67344	20.2988	12.9493	2.34034	0.506162	-1.56756	0.380952
Zfp959	zinc finger protein 959	2.14819	4.23107	3.13837	1.9696	0.506162	-1.34818	0.741777
C330002G04Rik	RIKEN cDNA C330002G04 gene	0.481336	1.44154	1.24639	2.99486	0.506202	-1.15657	0.982503
Atp9a	ATPase, class II, type 9A	10.202	6.30476	7.89951	-1.61814	0.507713	1.25294	0.637981
Abca2	ATP-binding cassette, sub-family A (ABC1), member 2	8.27076	5.39904	5.82521	-1.53189	0.508916	1.07893	0.931322
Alas2	aminolevulinic acid synthase 2, erythroid	1.0888	2.68575	2.36515	2.46672	0.509087	-1.13555	0.957464
Tdg	thymine DNA glycosylase	5.70469	4.11899	4.85369	-1.38497	0.509087	1.17837	0.931322
Zfp119b	zinc finger protein 119b	1.39724	2.70538	1.81501	1.93623	0.509326	-1.49056	0.617037
Rbm14	RNA binding motif protein 14	1.55657	0.655153	0.715912	-2.37588	0.509326	1.09274	0.99932
Casp12	caspase 12	6.29275	11.0383	9.32189	1.75413	0.509326	-1.18412	0.818007
Gm8909	predicted gene 8909	11.1521	3.78345	5.6461	-2.9476	0.509326	1.49231	0.13106
Pold1	polymerase (DNA directed), delta 1, catalytic subunit	8.24067	5.16065	5.89281	-1.59683	0.509326	1.14187	0.987097
AU022754	expressed sequence AU022754	0.233992	0.113787	#N/A	-2.05641	0.509326	#N/A	#N/A
Khsrp	KH-type splicing regulatory protein	36.7029	23.2347	31.0138	-1.57966	0.509326	1.3348	0.742914
Hpgds	hematopoietic prostaglandin D synthase	3.19919	6.15618	5.73854	1.92429	0.509326	-1.07278	0.954012
Cdkn1c	cyclin-dependent kinase inhibitor 1C (P57)	19.138	10.8173	10.0868	-1.76921	0.509326	-1.07242	0.971589
Iffo2	intermediate filament family orphan 2	5.4305	4.02004	4.15565	-1.35086	0.509326	1.03373	0.931322
H60c	histocompatibility 60c	0.436817	0.169306	#N/A	-2.58004	0.509326	#N/A	#N/A
Zfp426	zinc finger protein 426	0.932499	1.68914	1.36257	1.81141	0.509326	-1.23967	0.788104
Cryab	crystallin, alpha B	12.0823	5.33707	6.85245	-2.26384	0.509326	1.28393	0.977422
B4galnt2	beta-1,4-N-acetyl-galactosaminyl transferase 2	0.307551	1.03159	0.900961	3.3542	0.509326	-1.14499	0.980617
Gm20503	predicted gene 20503	21.7463	34.8999	23.6757	1.60487	0.509326	-1.47408	0.267645
Lamtor5	late endosomal/lysosomal adaptor, MAPK and MTOR activator 5	22.1896	33.6537	22.3528	1.51664	0.509326	-1.50557	0.333856
Kctd12	potassium channel tetramerisation domain containing 12	72.4498	45.6069	60.6874	-1.58857	0.509326	1.33066	0.9014
Ptpro	protein tyrosine phosphatase, receptor type, O	1.70975	3.19521	3.15936	1.86881	0.509464	-1.01135	0.977422
Ndufv1	NADH dehydrogenase (ubiquinone) flavoprotein 1	36.4383	21.8383	27.5612	-1.66855	0.509464	1.26205	0.866569
Hdgfrp2	hepatoma-derived growth factor, related protein 2	25.9182	18.4536	19.2513	-1.40451	0.510015	1.04323	0.979617
Lrch4	leucine-rich repeats and calponin homology (CH) domain containing 4	1.02563	1.57019	1.85815	1.53096	0.510169	1.18339	0.977422
Crocc	ciliary rootlet coiled-coil, rootletin	4.8258	3.68205	3.02129	-1.31063	0.510603	-1.2187	0.986746
Eif5	eukaryotic translation initiation factor 5	24.4071	37.3716	29.3194	1.53118	0.510603	-1.27464	0.493144
Phpt1	phosphohistidine phosphatase 1	27.8315	11.7224	9.91561	-2.3742	0.510603	-1.18222	0.980617
Rbm4b	RNA binding motif protein 4B	0.668448	0.247088	0.29286	-2.7053	0.511033	1.18524	0.986492
Ube2v2	ubiquitin-conjugating enzyme E2 variant 2	2.74007	4.98917	2.80085	1.82082	0.513861	-1.7813	0.109852
Reep6	receptor accessory protein 6	1.44936	0.712992	1.18974	-2.03279	0.514544	1.66867	0.705704
Fbxl6	F-box and leucine-rich repeat protein 6	22.7219	15.1102	15.8712	-1.50374	0.514544	1.05036	0.986746
Ncald	neurocalcin delta	2.96043	5.83568	6.26546	1.97123	0.514592	1.07365	0.964221
Alpl	alkaline phosphatase, liver/bone/kidney	1.53588	0.740196	0.861553	-2.07496	0.514592	1.16395	0.90079
Hnf1b	HNF1 homeobox B	2.58132	5.76462	6.7514	2.23321	0.514592	1.17118	0.872687
Metrn	meteorin, glial cell differentiation regulator	3.1922	1.39642	1.64005	-2.28599	0.514592	1.17446	0.97678
Ypel3	yippee-like 3 (Drosophila)	13.7448	21.0575	23.2436	1.53203	0.514592	1.10382	0.977131
Gm24950	predicted gene, 24950	0	0	0	#DIV/0!	0.515181	#DIV/0!	0.666581
Ptp4a3	protein tyrosine phosphatase 4a3	9.89891	6.92051	7.1962	-1.43037	0.515517	1.03984	0.921729
Ntn3	netrin 3	3.43991	1.66753	1.42122	-2.06288	0.515555	-1.17331	0.977606
4833403I15Rik	#N/A	0.39228	0.916515	0.812894	2.33638	0.515555	-1.12747	0.979617
Ephb2	Eph receptor B2	16.0013	11.9066	9.96481	-1.3439	0.515555	-1.19487	0.987987
Naip1	NLR family, apoptosis inhibitory protein 1	4.25425	2.76726	0.756839	-1.53735	0.515555	-3.65634	0.0240065
Irf2bpl	interferon regulatory factor 2 binding protein-like	11.1282	6.7241	8.64015	-1.65498	0.515555	1.28495	0.938219
Rpl34	ribosomal protein L34	247.118	464.599	287.084	1.88007	0.515555	-1.61834	0.395882
Fzd2	frizzled class receptor 2	26.0755	15.1615	16.9948	-1.71984	0.515555	1.12092	0.98817
Lrrc66	leucine rich repeat containing 66	0.237378	0.137531	#N/A	-1.72599	0.515555	#N/A	#N/A
Ssx2ip	synovial sarcoma, X breakpoint 2 interacting protein	6.70665	5.10012	4.93153	-1.315	0.515555	-1.03419	0.97678
Ppa1	pyrophosphatase (inorganic) 1	15.4447	8.62247	7.12675	-1.79121	0.515555	-1.20987	0.944597
Gas2l1	growth arrest-specific 2 like 1	5.46174	3.40927	3.87268	-1.60203	0.515555	1.13593	0.987097
Kcnn3	potassium intermediate/small conductance calcium-activated channel, subfamily N, member 3	22.5563	20.3943	15.6721	-1.10601	0.515555	-1.30132	0.997558
Tmsb4x	thymosin, beta 4, X chromosome	534.574	954.013	505.672	1.78462	0.515555	-1.88662	0.293024
Padi4	peptidyl arginine deiminase, type IV	2.75229	1.35186	1.38141	-2.03593	0.515555	1.02186	0.999114
Gm3696	predicted gene 3696	0.169103	0.541245	0.397932	3.20069	0.515555	-1.36014	0.903081
Pnmal2	PNMA-like 2	4.124	2.16913	2.6472	-1.90123	0.516299	1.2204	0.855458
Gm11775	predicted gene 11775	1.16689	4.214	6.70601	3.61131	0.516299	1.59137	0.931358
Tmem115	transmembrane protein 115	23.0454	14.1636	15.2174	-1.62709	0.516299	1.07441	0.992858
Agpat1	1-acylglycerol-3-phosphate O-acyltransferase 1 (lysophosphatidic acid acyltransferase, alpha)	21.829	13.8324	14.7116	-1.57811	0.518063	1.06356	0.98817
Gm17189	predicted gene 17189	0.135697	0.537183	0.514408	3.95869	0.518448	-1.04427	0.983209
Esco1	establishment of sister chromatid cohesion N-acetyltransferase 1	4.31591	7.30473	5.64682	1.69251	0.518448	-1.2936	0.645308
Dlx5	distal-less homeobox 5	8.58251	5.12222	4.33625	-1.67554	0.518448	-1.18126	0.987097
4933439C10Rik	RIKEN cDNA 4933439C10 gene	0.34331	0.590976	0.438203	1.7214	0.518448	-1.34863	0.676958
Lzts2	leucine zipper, putative tumor suppressor 2	25.5498	17.2099	19.4018	-1.4846	0.518448	1.12736	0.97678
Etv5	ets variant 5	6.40957	10.8143	14.4981	1.68722	0.518448	1.34064	0.676948
Slc5a5	solute carrier family 5 (sodium iodide symporter), member 5	1.39974	1.01298	0.558468	-1.3818	0.518481	-1.81386	0.932474
Letm1	leucine zipper-EF-hand containing transmembrane protein 1	6.02805	4.18968	4.11361	-1.43878	0.519344	-1.01849	0.994019
Hspa2	heat shock protein 2	17.8358	9.71934	12.1062	-1.83509	0.519344	1.24558	0.980617
Ccdc102a	coiled-coil domain containing 102A	12.5491	8.4311	7.34417	-1.48843	0.519344	-1.148	0.97678
Tmem71	transmembrane protein 71	0.908599	1.84667	1.60458	2.03244	0.519344	-1.15088	0.929296
Dohh	deoxyhypusine hydroxylase/monooxygenase	11.144	5.67306	6.10193	-1.96438	0.520464	1.0756	0.991124
Slc22a3	solute carrier family 22 (organic cation transporter), member 3	3.05227	3.11611	2.07038	1.02091	0.522713	-1.50509	0.971724
Tmem119	transmembrane protein 119	45.5507	23.7307	21.9985	-1.91949	0.522713	-1.07874	0.919355
Fastk	Fas-activated serine/threonine kinase	13.5742	8.95299	9.08982	-1.51616	0.522713	1.01528	0.976788
Aldh1b1	aldehyde dehydrogenase 1 family, member B1	11.1017	6.25875	10.2052	-1.77379	0.522713	1.63054	0.411849
Timm21	tranlocase of inner mitochondrial membrane 21	7.81432	13.3165	9.36702	1.70412	0.522713	-1.42164	0.559805
Txn2	thioredoxin 2	25.2088	14.3482	15.212	-1.75693	0.522713	1.0602	0.99981
Chdh	choline dehydrogenase	39.1873	29.3262	21.9894	-1.33625	0.522713	-1.33365	0.955728
A630033H20Rik	RIKEN cDNA A630033H20 gene	0.167791	0.446125	0.273816	2.6588	0.522749	-1.62929	0.747685
Stc1	stanniocalcin 1	2.08407	1.34612	1.34753	-1.5482	0.522856	1.00104	0.971589
Gm12147	predicted gene 12147	9.62481	5.44028	4.1077	-1.76918	0.523006	-1.32441	0.961194
Lama5	laminin, alpha 5	23.6676	14.1224	16.5521	-1.67589	0.523147	1.17204	0.912565
Psma5	proteasome (prosome, macropain) subunit, alpha type 5	24.4683	37.301	26.0667	1.52446	0.523147	-1.43098	0.269399
1700011I03Rik	RIKEN cDNA 1700011I03 gene	0.634668	2.2574	1.39168	3.55682	0.523393	-1.62206	0.720016
Emr4	#N/A	0.863447	1.75296	1.58031	2.03019	0.525183	-1.10925	0.938254
Twist1	twist basic helix-loop-helix transcription factor 1	5.03666	2.64942	2.37867	-1.90104	0.525245	-1.11382	0.919477
G6pc3	glucose 6 phosphatase, catalytic, 3	13.218	6.36854	7.93368	-2.07551	0.52753	1.24576	0.959724
Leo1	Leo1, Paf1/RNA polymerase II complex component	11.5746	8.10588	8.85864	-1.42793	0.52753	1.09287	0.973524
Cdh1	cadherin 1	25.913	17.7732	16.472	-1.45798	0.527799	-1.079	0.986746
Tlr11	toll-like receptor 11	0.138001	0.336759	0.505889	2.44026	0.528461	1.50223	0.97678
Sh2d1a	SH2 domain containing 1A	0.321328	0.910927	0.740707	2.83489	0.529564	-1.22981	0.916079
Acadl	acyl-Coenzyme A dehydrogenase, long-chain	58.4664	112.378	134.09	1.92209	0.529564	1.19321	0.976788
Ddx54	DEAD (Asp-Glu-Ala-Asp) box polypeptide 54	19.3389	12.439	13.0718	-1.55471	0.529564	1.05088	0.987097
Hist1h2bh	histone cluster 1, H2bh	45.0489	25.0334	20.5427	-1.79955	0.529564	-1.2186	0.561421
Arrdc3	arrestin domain containing 3	5.04895	7.77227	9.4766	1.53938	0.529564	1.21928	0.992897
RP23-242C19.7	#N/A	3.99786	9.06706	7.9967	2.26798	0.529564	-1.13385	0.881331
Apba3	amyloid beta (A4) precursor protein-binding, family A, member 3	16.8461	9.81922	10.1667	-1.71562	0.529564	1.03539	0.993005
Exoc6	exocyst complex component 6	8.99717	16.6143	18.5879	1.84661	0.531103	1.11879	0.958778
Tex30	testis expressed 30	1.39523	2.81193	1.84149	2.01538	0.53152	-1.52699	0.716762
Zfp825	zinc finger protein 825	2.98684	4.89756	3.23716	1.63971	0.53152	-1.51292	0.635811
Hs6st1	heparan sulfate 6-O-sulfotransferase 1	18.8743	14.3045	15.5783	-1.31947	0.53152	1.08905	0.931322
Wnt9a	wingless-type MMTV integration site family, member 9A	7.39955	5.46723	5.47332	-1.35344	0.53152	1.00111	0.797987
Mn1	meningioma 1	7.03609	4.65999	5.06238	-1.50989	0.53152	1.08635	0.880126
Fbxl15	F-box and leucine-rich repeat protein 15	2.22261	1.00992	0.986477	-2.20078	0.53152	-1.02376	0.976788
Rnf26	ring finger protein 26	11.9431	9.1207	10.9296	-1.30945	0.53152	1.19833	0.470478
Zfp948	zinc finger protein 948	4.00363	8.08774	4.91091	2.0201	0.53152	-1.64689	0.462092
Tmem150a	transmembrane protein 150A	12.9059	6.42445	6.30872	-2.00887	0.53152	-1.01834	0.988876
BC005764	#N/A	8.27164	5.33838	4.95142	-1.54947	0.53152	-1.07815	0.911734
Zfp169	zinc finger protein 169	2.02483	3.25004	3.53872	1.6051	0.53152	1.08882	0.98419
Tlr6	toll-like receptor 6	0.538296	1.09019	0.918715	2.02527	0.53152	-1.18665	0.926704
Msln	mesothelin	4.79616	2.5891	3.23294	-1.85244	0.53152	1.24867	0.868364
Enkd1	enkurin domain containing 1	6.62273	3.65176	4.56498	-1.81357	0.53152	1.25008	0.976788
Tgm2	transglutaminase 2, C polypeptide	152.291	79.3986	94.3238	-1.91806	0.53152	1.18798	0.971589
Loh12cr1	#N/A	10.2174	8.3429	6.90002	-1.22468	0.53152	-1.20911	0.944261
Hist1h4a	histone cluster 1, H4a	51.6853	24.048	43.4381	-2.14926	0.53152	1.80631	0.971724
Pex6	peroxisomal biogenesis factor 6	7.54976	5.06499	5.59167	-1.49058	0.53152	1.10399	0.97678
Pik3r3	phosphatidylinositol 3 kinase, regulatory subunit, polypeptide 3 (p55)	6.73886	5.46432	3.97315	-1.23325	0.53152	-1.37531	0.932418
Snhg12	small nucleolar RNA host gene 12	256.75	433.859	178.768	1.68981	0.53152	-2.42694	0.0336007
Nptxr	neuronal pentraxin receptor	32.0015	23.2923	23.5561	-1.37391	0.53152	1.01133	0.866375
Chmp4b	charged multivesicular body protein 4B	74.7243	47.675	53.5739	-1.56737	0.53152	1.12373	0.958197
Ica1l	islet cell autoantigen 1-like	0.707105	1.46995	1.52458	2.07883	0.53152	1.03716	0.97678
Cerkl	ceramide kinase-like	0.188626	0.479007	0.548483	2.53945	0.53152	1.14504	0.945446
Rps6ka4	ribosomal protein S6 kinase, polypeptide 4	18.9967	11.8795	11.892	-1.59912	0.53152	1.00105	0.989936
Wfdc17	WAP four-disulfide core domain 17	7.88258	18.3604	7.85302	2.32924	0.531682	-2.33801	0.417835
Sema3g	sema domain, immunoglobulin domain (Ig), short basic domain, secreted, (semaphorin) 3G	4.97382	3.30684	4.61453	-1.5041	0.532057	1.39545	0.415446
Kifc1	kinesin family member C1	3.32109	1.6716	2.73923	-1.98677	0.532568	1.63868	0.642619
Ier5l	immediate early response 5-like	4.79598	2.38355	2.47183	-2.01211	0.532568	1.03704	0.892092
Ahcyl2	S-adenosylhomocysteine hydrolase-like 2	3.64385	6.74613	8.17978	1.85137	0.53312	1.21251	0.931322
Rpl36a	ribosomal protein L36A	63.4047	90.1143	84.4498	1.42126	0.535086	-1.06708	0.97678
Mmp14	matrix metallopeptidase 14 (membrane-inserted)	93.1767	53.5747	70.7791	-1.73919	0.536037	1.32113	0.68846
Sqle	squalene epoxidase	2.54852	1.67665	1.6511	-1.52001	0.536372	-1.01548	0.979686
H2-D1	histocompatibility 2, D region locus 1	308.076	148.492	198.096	-2.07469	0.536574	1.33405	0.823724
Ilvbl	ilvB (bacterial acetolactate synthase)-like	26.2042	18.1181	14.2728	-1.4463	0.537387	-1.26941	0.97678
Pitpnm2	phosphatidylinositol transfer protein, membrane-associated 2	6.18146	5.1682	4.53328	-1.19606	0.537477	-1.14006	0.980617
Slc11a1	solute carrier family 11 (proton-coupled divalent metal ion transporters), member 1	4.07325	2.15408	2.45699	-1.89094	0.540219	1.14062	0.97678
Cst7	cystatin F (leukocystatin)	2.01751	4.29636	5.75996	2.12954	0.540555	1.34066	0.931482
Slc6a17	solute carrier family 6 (neurotransmitter transporter), member 17	1.76594	1.22167	0.986338	-1.44551	0.540922	-1.2386	0.979617
A630014C17Rik	RIKEN cDNA A630014C17 gene	0.630984	0.396752	0.477124	-1.59037	0.542445	1.20257	0.743294
Gm20427	predicted gene 20427	2.32787	1.40746	2.83476	-1.65395	0.543001	2.01409	0.504655
Ptprr	protein tyrosine phosphatase, receptor type, R	1.8802	4.0465	4.35918	2.15217	0.543001	1.07727	0.987097
Cfi	complement component factor i	6.01545	2.43791	2.52578	-2.46746	0.543001	1.03604	0.986746
Acaa1b	acetyl-Coenzyme A acyltransferase 1B	0.590885	0.277776	0.71579	-2.1272	0.543221	2.57686	0.307885
Gm10260	predicted gene 10260	91.0908	76.0264	92.2982	-1.19815	0.543221	1.21403	0.0759513
Myo16	myosin XVI	1.68405	1.37846	1.03738	-1.22169	0.543781	-1.32879	0.902616
Zfp386	zinc finger protein 386 (Kruppel-like)	3.62409	6.26779	5.29477	1.72948	0.543781	-1.18377	0.810869
Loxl2	lysyl oxidase-like 2	55.8379	39.1472	34.2373	-1.42636	0.543781	-1.14341	0.98817
Sf3b5	splicing factor 3b, subunit 5	66.1781	32.7299	27.1233	-2.02195	0.543781	-1.20671	0.934181
Tfpi	tissue factor pathway inhibitor	6.88642	10.3555	9.82694	1.50376	0.543781	-1.05379	0.930494
Calb2	calbindin 2	0.149873	0.550633	1.42661	3.674	0.544388	2.59085	0.638829
Dcn	decorin	248.289	441.913	498.432	1.77983	0.544388	1.1279	0.992617
Pla2g7	phospholipase A2, group VII (platelet-activating factor acetylhydrolase, plasma)	6.85153	11.1926	15.8936	1.63359	0.544388	1.42001	0.91385
Cdkn1a	cyclin-dependent kinase inhibitor 1A (P21)	4.7794	2.44674	3.28197	-1.95337	0.544388	1.34136	0.873349
Zxda	zinc finger, X-linked, duplicated A	0.322906	0.0871397	#N/A	-3.70561	0.544961	#N/A	#N/A
Gm26827	predicted gene, 26827	1.05884	0.756865	0.574999	-1.39899	0.544961	-1.31629	0.992819
Gm12146	predicted gene 12146	2.09163	1.28781	0.979956	-1.62418	0.544961	-1.31415	0.983209
Gm23455	predicted gene, 23455	0	0	0	#DIV/0!	0.544961	#DIV/0!	0.804024
Coa4	cytochrome c oxidase assembly factor 4	2.86388	4.53487	2.60789	1.58347	0.544961	-1.73891	0.123389
Zfp597	zinc finger protein 597	1.09872	2.06126	1.69347	1.87604	0.544961	-1.21718	0.871129
Mapk7	mitogen-activated protein kinase 7	7.05472	4.66064	5.55265	-1.51368	0.544961	1.19139	0.961194
H2afj	H2A histone family, member J	16.0099	9.33044	9.5383	-1.71587	0.545632	1.02228	0.980451
Fignl2	fidgetin-like 2	2.38891	1.33286	2.12814	-1.79233	0.545632	1.59668	0.812668
Snord67	small nucleolar RNA, C/D box 67	0	0	0	#DIV/0!	0.545809	#DIV/0!	0.35415
Gnl1	guanine nucleotide binding protein-like 1	15.3208	9.65335	12.503	-1.58709	0.546654	1.2952	0.804803
Eif3g	eukaryotic translation initiation factor 3, subunit G	75.1144	44.7986	50.569	-1.67671	0.546827	1.12881	0.97678
Cad	carbamoyl-phosphate synthetase 2, aspartate transcarbamylase, and dihydroorotase	18.157	11.6348	10.8743	-1.56058	0.546876	-1.06993	0.986746
Slc25a44	solute carrier family 25, member 44	9.71545	6.42274	7.62906	-1.51267	0.547618	1.18782	0.919355
D930007P13Rik	Riken cDNA D930007P13 gene	0.56885	0.280721	#N/A	-2.02639	0.547618	#N/A	#N/A
Gpihbp1	GPI-anchored HDL-binding protein 1	6.25715	3.44227	3.16316	-1.81774	0.547618	-1.08824	0.964077
Rdh16	retinol dehydrogenase 16	0.833159	0.435001	0.183763	-1.9153	0.547618	-2.36719	0.906321
Gramd2	GRAM domain containing 2	1.02447	1.04896	0.252379	1.0239	0.54832	-4.15628	0.97678
Agpat9	1-acylglycerol-3-phosphate O-acyltransferase 9	1.48728	2.75268	3.59985	1.85082	0.54832	1.30776	0.958778
Ssc5d	scavenger receptor cysteine rich family, 5 domains	10.5869	6.52779	7.14148	-1.62181	0.54832	1.09401	0.948128
Sppl2b	signal peptide peptidase like 2B	15.8809	10.7088	9.97747	-1.48297	0.549279	-1.0733	0.97678
AU041133	expressed sequence AU041133	1.90184	3.69799	2.55335	1.94443	0.550737	-1.44829	0.738227
Lrrc10b	leucine rich repeat containing 10B	0.851702	0.330306	#N/A	-2.57852	0.551049	#N/A	#N/A
Zfp760	zinc finger protein 760	2.3909	4.40192	3.09115	1.84111	0.551049	-1.42404	0.489745
Ccna2	cyclin A2	6.03427	3.36909	4.92939	-1.79107	0.551049	1.46312	0.652151
Rab9	RAB9, member RAS oncogene family	11.0336	17.3453	16.5912	1.57205	0.553395	-1.04545	0.965445
Mknk2	MAP kinase-interacting serine/threonine kinase 2	34.1687	23.3531	31.4315	-1.46314	0.553395	1.34592	0.574267
4932443I19Rik	RIKEN cDNA 4932443I19 gene	0.174172	0.94557	0.485159	5.42893	0.553395	-1.94899	0.810869
Clec4a1	C-type lectin domain family 4, member a1	2.32567	4.23834	4.42396	1.82242	0.553834	1.04379	0.97678
Fkbp8	FK506 binding protein 8	33.9977	21.3604	21.8529	-1.59162	0.553834	1.02305	0.980451
Fam83d	family with sequence similarity 83, member D	1.50702	0.877944	1.4058	-1.71653	0.554004	1.60124	0.565487
Mtch1	mitochondrial carrier homolog 1 (C. elegans)	71.6855	41.3022	47.2627	-1.73563	0.554004	1.14431	0.957464
Nwd1	NACHT and WD repeat domain containing 1	0.532614	0.343971	0.353487	-1.54843	0.554004	1.02767	0.991479
F630028O10Rik	RIKEN cDNA F630028O10 gene	0.863819	1.53126	1.14642	1.77266	0.554865	-1.33568	0.738227
Rp2h	#N/A	2.36661	4.24882	3.63333	1.79532	0.554865	-1.1694	0.83264
Tssc4	tumor-suppressing subchromosomal transferable fragment 4	9.81759	4.55397	3.23571	-2.15583	0.554865	-1.40741	0.683989
Ino80b	INO80 complex subunit B	7.0327	4.36888	6.23369	-1.60973	0.554865	1.42684	0.735125
RPL24	ribosomal protein L24	33.3012	58.1445	19.7502	1.74602	0.554865	-2.944	0.977606
Yme1l1	YME1-like 1 (S. cerevisiae)	8.44961	12.6239	8.86796	1.49402	0.554865	-1.42354	0.198427
Gm15448	predicted gene 15448	0.349542	0.779554	0.577266	2.23021	0.554865	-1.35042	0.90079
Ripk3	receptor-interacting serine-threonine kinase 3	8.55737	4.7827	6.12831	-1.78923	0.554865	1.28135	0.890342
Gm9320	predicted gene 9320	9.43669	24.3845	26.8504	2.58401	0.554867	1.10112	0.932687
Matn4	matrilin 4	0.209474	0.0880988	#N/A	-2.37771	0.555727	#N/A	#N/A
Fam220a_2	#N/A	3.10449	2.45017	2.42315	-1.26705	0.555727	-1.01115	0.810122
Scml2	sex comb on midleg-like 2 (Drosophila)	0.884325	1.62293	1.41567	1.83522	0.555727	-1.14641	0.915697
Gsr	glutathione reductase	20.0629	15.8669	16.6461	-1.26445	0.555727	1.0491	0.976788
Mrps26	mitochondrial ribosomal protein S26	7.42412	4.04412	4.18345	-1.83578	0.555727	1.03445	0.992176
Cyc1	cytochrome c-1	59.5014	36.605	41.5608	-1.6255	0.555727	1.13539	0.964221
Rpl3l	ribosomal protein L3-like	0.593974	0.205396	#N/A	-2.89185	0.555727	#N/A	#N/A
Pik3c2b	phosphoinositide-3-kinase, class 2, beta polypeptide	3.12291	2.4077	2.40646	-1.29705	0.555727	-1.00052	0.971706
Vbp1	von Hippel-Lindau binding protein 1	6.55864	10.705	6.45202	1.6322	0.555727	-1.65917	0.0785024
Ciapin1	cytokine induced apoptosis inhibitor 1	5.58896	4.0638	3.58456	-1.3753	0.555727	-1.1337	0.993005
Pstpip2	proline-serine-threonine phosphatase-interacting protein 2	7.20178	12.4671	13.246	1.73111	0.555727	1.06248	0.993236
A530020G20Rik	RIKEN cDNA A530020G20 gene	0.48555	0.875472	0.750184	1.80305	0.555727	-1.16701	0.903081
Gm6472	predicted pseudogene 6472	3.39788	11.0826	2.77613	3.26163	0.555727	-3.9921	0.22761
Fap	fibroblast activation protein	2.24268	4.57274	3.79204	2.03896	0.555727	-1.20588	0.83264
Fam13a	family with sequence similarity 13, member A	2.55559	6.25923	8.42841	2.44923	0.556256	1.34656	0.98817
Gm14703	predicted gene 14703	0.413165	1.05077	0.847605	2.54321	0.556256	-1.23969	0.97678
Mrfap1	Morf4 family associated protein 1	94.44	57.1995	74.7533	-1.65106	0.556256	1.30689	0.871129
Gtpbp1	GTP binding protein 1	15.6079	10.5094	13.01	-1.48514	0.556256	1.23794	0.825062
Tnfaip8l1	tumor necrosis factor, alpha-induced protein 8-like 1	2.49184	1.59405	1.90775	-1.56321	0.556256	1.19679	0.901448
Swsap1	SWIM type zinc finger 7 associated protein 1	4.62784	2.56064	2.95498	-1.8073	0.556256	1.154	0.981765
Snord13	small nucleolar RNA, C/D box 13	0	0	0	#DIV/0!	0.556256	#DIV/0!	0.265775
Rwdd2a	RWD domain containing 2A	0.267865	0.724573	0.666896	2.70499	0.556256	-1.08649	0.987097
Samd1	sterile alpha motif domain containing 1	17.3191	10.7545	10.9082	-1.6104	0.556256	1.01429	0.97678
Mug2	murinoglobulin 2	0.168358	0.492633	0.792315	2.92611	0.556256	1.60833	0.877811
Polr3d	polymerase (RNA) III (DNA directed) polypeptide D	11.9823	7.67071	7.55764	-1.56208	0.556559	-1.01496	0.994383
Tmem54	transmembrane protein 54	5.73592	1.87994	2.3129	-3.05111	0.556559	1.23031	0.778745
Arsi	arylsulfatase i	9.01029	6.01415	7.14952	-1.49818	0.556559	1.18878	0.934181
Slc22a23	solute carrier family 22, member 23	6.10056	5.42859	5.07671	-1.12378	0.556559	-1.06931	0.983209
Slc15a3	solute carrier family 15, member 3	1.39401	0.77512	0.793849	-1.79844	0.556559	1.02416	0.992819
Sec11c	SEC11 homolog C, signal peptidase complex subunit	9.28945	13.762	11.6246	1.48147	0.556559	-1.18387	0.751795
Fhad1	forkhead-associated (FHA) phosphopeptide binding domain 1	0.340576	0.218435	0.272525	-1.55917	0.556559	1.24763	0.934886
Rpl10-ps1	ribosomal protein L10, pseudogene 1	0	0	0	#DIV/0!	0.556559	#DIV/0!	0.931322
Sh3glb2	SH3-domain GRB2-like endophilin B2	14.0452	9.18562	8.70914	-1.52904	0.556559	-1.05471	0.96426
Hgfac	hepatocyte growth factor activator	3.13105	1.87582	1.76632	-1.66916	0.556559	-1.06199	0.97678
Efemp2	epidermal growth factor-containing fibulin-like extracellular matrix protein 2	32.3327	20.1754	24.5641	-1.60258	0.556559	1.21753	0.929578
P2ry2	purinergic receptor P2Y, G-protein coupled 2	0.898486	0.478023	0.67081	-1.87959	0.556559	1.4033	0.828069
Slc9a2	solute carrier family 9 (sodium/hydrogen exchanger), member 2	0.172953	0.620049	0.705442	3.58508	0.556559	1.13772	0.986746
Sars2	seryl-aminoacyl-tRNA synthetase 2	5.06331	3.17033	3.07311	-1.59709	0.556559	-1.03164	0.987812
Sidt1	SID1 transmembrane family, member 1	1.71387	1.69526	1.12759	-1.01098	0.556559	-1.50344	0.937106
Rab34	RAB34, member RAS oncogene family	30.2685	19.7117	21.7494	-1.53556	0.556559	1.10337	0.982503
Tnfrsf9	tumor necrosis factor receptor superfamily, member 9	0.865872	1.90921	2.34118	2.20496	0.556559	1.22625	0.998475
Aacs	acetoacetyl-CoA synthetase	8.77892	6.36411	6.29256	-1.37944	0.556559	-1.01137	0.987812
Gm15952	predicted gene 15952	1.16694	3.52452	2.6997	3.0203	0.556559	-1.30553	0.976656
2810429I04Rik	RIKEN cDNA 2810429I04 gene	0.124319	0.277077	0.2885	2.22876	0.556559	1.04122	0.987097
Apoe	apolipoprotein E	526.823	222.316	251.941	-2.3697	0.556559	1.13326	0.984345
Slc6a8	solute carrier family 6 (neurotransmitter transporter, creatine), member 8	5.50483	3.49871	4.58323	-1.57339	0.556559	1.30998	0.666581
Cpe	carboxypeptidase E	92.714	47.9003	66.3373	-1.93556	0.556559	1.3849	0.646015
Zfp935	zinc finger protein 935	4.87991	11.2736	8.71796	2.31021	0.556559	-1.29315	0.935537
Gm16505	predicted gene 16505	4.85151	2.47472	1.09937	-1.96043	0.556559	-2.25103	0.559805
Rpp25	ribonuclease P/MRP 25 subunit	0.532577	0.19379	#N/A	-2.74822	0.556559	#N/A	#N/A
Gzmf	granzyme F	1.41314	2.87003	1.61184	2.03097	0.556559	-1.78059	0.555099
Tnfaip2	tumor necrosis factor, alpha-induced protein 2	3.66012	2.40815	2.72819	-1.51989	0.556559	1.1329	0.97678
Igkv6-32	immunoglobulin kappa variable 6-32	1.02806	4.84203	0.734763	4.70986	0.556559	-6.58992	0.301528
Galnt16	UDP-N-acetyl-alpha-D-galactosamine:polypeptide N-acetylgalactosaminyltransferase 16	12.8962	8.231	7.76036	-1.56678	0.556559	-1.06065	0.97678
Msx2	msh homeobox 2	2.11261	0.960714	0.427065	-2.199	0.556559	-2.24957	0.866569
Dynll2	dynein light chain LC8-type 2	30.1208	16.4743	22.7902	-1.82836	0.556559	1.38338	0.748794
Nomo1	nodal modulator 1	13.9754	10.7622	10.8573	-1.29857	0.556559	1.00884	0.940929
Zbtb33	zinc finger and BTB domain containing 33	2.2146	3.35212	3.09744	1.51364	0.556559	-1.08222	0.931322
Fanca	Fanconi anemia, complementation group A	0.635039	0.225727	0.340323	-2.8133	0.556559	1.50767	0.911734
Zfp867	zinc finger protein 867	2.63452	4.36382	3.67056	1.6564	0.556559	-1.18887	0.809752
Crebrf	CREB3 regulatory factor	3.30323	5.99354	6.50829	1.81445	0.556559	1.08588	0.997968
Ube2m	ubiquitin-conjugating enzyme E2M	23.037	12.854	14.4146	-1.79221	0.556559	1.12142	0.993037
Emp1	epithelial membrane protein 1	22.6659	31.9993	41.2655	1.41178	0.556559	1.28958	0.931322
Frem2	Fras1 related extracellular matrix protein 2	1.81404	1.39057	1.45075	-1.30453	0.556559	1.04328	0.859316
Adcy1	adenylate cyclase 1	2.05456	1.52059	2.33061	-1.35116	0.556559	1.5327	0.246898
Rpl18a	ribosomal protein L18A	170.987	277.297	318.491	1.62174	0.556559	1.14856	0.994019
Map3k11	mitogen-activated protein kinase kinase kinase 11	13.3313	9.21302	11.5448	-1.44701	0.556559	1.25309	0.888947
Ajap1	adherens junction associated protein 1	5.7816	4.56244	3.23426	-1.26722	0.556559	-1.41066	0.992617
Col16a1	collagen, type XVI, alpha 1	30.8706	20.9087	21.8218	-1.47644	0.556559	1.04367	0.957464
Mvk	mevalonate kinase	9.42006	6.03217	4.80241	-1.56164	0.556559	-1.25607	0.97678
C130026I21Rik	RIKEN cDNA C130026I21 gene	2.9357	6.46145	5.93622	2.20099	0.556559	-1.08848	0.990984
Sp5	trans-acting transcription factor 5	0.619018	0.330573	#N/A	-1.87256	0.556559	#N/A	#N/A
Mrc2	mannose receptor, C type 2	28.9058	17.9243	19.9131	-1.61266	0.556559	1.11096	0.865601
H2-K1	histocompatibility 2, K1, K region	246.177	114.412	139.436	-2.15168	0.556559	1.21872	0.97678
Hnrnpab	heterogeneous nuclear ribonucleoprotein A/B	72.5728	42.7877	45.1844	-1.69612	0.556559	1.05601	0.990668
Serpinb6b	serine (or cysteine) peptidase inhibitor, clade B, member 6b	2.95847	4.81809	4.94843	1.62858	0.556559	1.02705	0.986638
Gpbp1	GC-rich promoter binding protein 1	11.4096	18.94	13.9758	1.66	0.556559	-1.3552	0.406141
Sesn1	sestrin 1	18.0253	30.8036	35.6056	1.70891	0.556629	1.15589	0.97678
Rrp1	ribosomal RNA processing 1 homolog (S. cerevisiae)	61.8433	40.3164	50.2494	-1.53395	0.556629	1.24638	0.760689
Rsad2	radical S-adenosyl methionine domain containing 2	0.806833	1.4043	1.97484	1.74051	0.557013	1.40628	0.931322
Gm9803	predicted gene 9803	2.09908	3.72731	2.02842	1.77568	0.557634	-1.83755	0.330196
Pcsk9	proprotein convertase subtilisin/kexin type 9	2.30405	1.35861	1.70689	-1.69589	0.557634	1.25635	0.959602
Snai1	snail family zinc finger 1	10.7974	6.76957	5.74105	-1.59499	0.557634	-1.17915	0.961194
Tiparp	TCDD-inducible poly(ADP-ribose) polymerase	11.8852	22.9954	14.6847	1.9348	0.557634	-1.56594	0.2309
U2af2	U2 small nuclear ribonucleoprotein auxiliary factor (U2AF) 2	87.0322	55.9399	62.2296	-1.55582	0.559453	1.11244	0.979617
Hpdl	4-hydroxyphenylpyruvate dioxygenase-like	0.943285	0.31953	#N/A	-2.9521	0.559453	#N/A	#N/A
Tmem214	transmembrane protein 214	11.5793	7.85639	8.35287	-1.47387	0.559453	1.06319	0.992897
Snhg6	small nucleolar RNA host gene 6	18.0002	41.2041	34.4878	2.28909	0.559453	-1.19474	0.919355
Gm13830	predicted gene 13830	0.360834	1.06086	0.833292	2.94003	0.559453	-1.2731	0.974225
Xylt2	xylosyltransferase II	14.9737	10.3438	11.1484	-1.4476	0.559453	1.07779	0.939148
Tenm4	teneurin transmembrane protein 4	4.94342	4.41377	2.89761	-1.12	0.559453	-1.52325	0.97427
Perp	PERP, TP53 apoptosis effector	4.77328	7.57394	6.99878	1.58674	0.559453	-1.08218	0.889553
Cml1	#N/A	1.77979	3.24383	2.86342	1.82259	0.559453	-1.13285	0.922799
Eif6	eukaryotic translation initiation factor 6	26.0196	15.4197	17.0256	-1.68742	0.559732	1.10414	0.991947
Gm12473	predicted gene 12473	22.0265	11.4214	10.0834	-1.92853	0.560342	-1.13269	0.971706
Mt3	metallothionein 3	5.25648	1.60706	1.73812	-3.27086	0.560634	1.08155	0.997558
Uhrf1	ubiquitin-like, containing PHD and RING finger domains, 1	10.8282	5.46879	6.88218	-1.97999	0.561186	1.25845	0.956114
Akr1b7	aldo-keto reductase family 1, member B7	0.913947	0.437817	#N/A	-2.08751	0.561186	#N/A	#N/A
Znhit2	zinc finger, HIT domain containing 2	10.5301	5.25899	4.4677	-2.00231	0.56199	-1.17711	0.898859
4922501L14Rik	#N/A	0.307066	1.11628	1.31085	3.63531	0.562876	1.1743	0.933699
Igf2	insulin-like growth factor 2	0.838409	0.486415	0.797117	-1.72365	0.562876	1.63876	0.705704
Hectd2	HECT domain containing 2	0.81012	1.72589	1.47746	2.13041	0.562876	-1.16815	0.97678
Pcmtd2	protein-L-isoaspartate (D-aspartate) O-methyltransferase domain containing 2	7.4942	13.0415	14.0736	1.74021	0.562876	1.07914	0.992
Akt1	thymoma viral proto-oncogene 1	49.3149	31.3834	34.3616	-1.57137	0.563231	1.0949	0.97678
Myom1	myomesin 1	4.61015	3.47687	2.84731	-1.32595	0.563231	-1.22111	0.990074
Abca9	ATP-binding cassette, sub-family A (ABC1), member 9	4.44367	6.67298	8.04114	1.50168	0.563231	1.20503	0.932418
Mir5136	microRNA 5136	0	0	0	#DIV/0!	0.563231	#DIV/0!	0.997889
Cct4	chaperonin containing Tcp1, subunit 4 (delta)	27.7582	39.1387	32.9257	1.40999	0.563231	-1.1887	0.732997
Acp5	acid phosphatase 5, tartrate resistant	8.20245	3.30665	3.37063	-2.48059	0.563231	1.01935	0.987097
Syt6	synaptotagmin VI	0.250742	0.94901	0.981079	3.78481	0.563231	1.03379	0.957392
Misp	mitotic spindle positioning	3.82221	2.50878	2.32204	-1.52353	0.563231	-1.08042	0.97678
Tmem132c	transmembrane protein 132C	38.1164	30.6015	27.4567	-1.24558	0.563231	-1.11454	0.986746
Gm26735	predicted gene, 26735	0.919451	1.73022	2.06698	1.88179	0.563509	1.19463	0.986746
Gm14419	predicted gene 14419	0.217057	0.531652	0.434445	2.44937	0.563509	-1.22375	0.964221
Rpl9-ps7	ribosomal protein L9, pseudogene 7	0	0	0	#DIV/0!	0.564673	#DIV/0!	0.98406
Midn	midnolin	17.9701	10.8324	13.309	-1.65892	0.565321	1.22863	0.92395
Pias4	protein inhibitor of activated STAT 4	7.2328	5.15791	5.75203	-1.40227	0.565321	1.11519	0.97403
Gm21974	predicted gene 21974	3.47684	5.84942	6.52177	1.6824	0.565321	1.11494	0.931322
Klra1	killer cell lectin-like receptor, subfamily A, member 1	0.223358	0.603455	0.377281	2.70174	0.565321	-1.59949	0.835874
Rnu5g	RNA, U5G small nuclear	0	0	0	#DIV/0!	0.565321	#DIV/0!	0.990668
Ptcd3	pentatricopeptide repeat domain 3	16.465	30.38	17.5479	1.84512	0.565321	-1.73126	0.154715
Lypd6b	LY6/PLAUR domain containing 6B	1.58787	1.61615	1.0183	1.01781	0.565321	-1.58711	0.984376
Plb1	phospholipase B1	0.693986	0.438441	0.282011	-1.58285	0.565321	-1.55469	0.951088
Ddx21	DEAD (Asp-Glu-Ala-Asp) box polypeptide 21	25.5928	17.5327	15.6908	-1.45972	0.565321	-1.11739	0.977882
Abracl	ABRA C-terminal like	35.472	55.7143	37.5156	1.57066	0.565321	-1.4851	0.354682
Ccdc28b	coiled coil domain containing 28B	1.61205	2.76485	1.96305	1.71511	0.565321	-1.40845	0.625456
Ttll6	tubulin tyrosine ligase-like family, member 6	0.0614338	0.216832	0.216174	3.52952	0.565321	-1.00304	0.986746
Caskin2	CASK-interacting protein 2	9.1873	6.65866	6.2831	-1.37975	0.565321	-1.05977	0.982503
Mmrn1	multimerin 1	3.597	5.17199	4.58862	1.43787	0.565321	-1.12714	0.866198
Dusp7	dual specificity phosphatase 7	8.13441	5.13734	6.09988	-1.58339	0.565321	1.18736	0.919355
Gm24105	predicted gene, 24105	0	0	0	#DIV/0!	0.565321	#DIV/0!	0.370789
Pfkl	phosphofructokinase, liver, B-type	21.298	12.6561	16.1032	-1.68283	0.565321	1.27237	0.827563
Gabbr2	gamma-aminobutyric acid (GABA) B receptor, 2	0.402033	0.27458	0.396223	-1.46417	0.565321	1.44301	0.578346
Cep170b	centrosomal protein 170B	13.562	9.41092	11.3521	-1.44109	0.565321	1.20627	0.772538
Cacna1h	calcium channel, voltage-dependent, T type, alpha 1H subunit	5.38645	3.9811	4.14698	-1.35301	0.565321	1.04167	0.97678
Zfp354a	zinc finger protein 354A	1.18346	1.93373	1.72577	1.63396	0.565321	-1.12051	0.957811
Atoh8	atonal bHLH transcription factor 8	4.47366	3.08336	3.27822	-1.4509	0.565321	1.0632	0.97678
Dsg3	desmoglein 3	0.115181	0.332818	0.479764	2.88951	0.565321	1.44152	0.971589
Zfp683	zinc finger protein 683	0.494422	1.28273	1.26525	2.59441	0.565321	-1.01382	0.986746
H2-Ea-ps	histocompatibility 2, class II antigen E alpha, pseudogene	0.6	0.85833	1.65197	1.43055	0.565321	1.92463	0.0965051
Nek2	NIMA (never in mitosis gene a)-related expressed kinase 2	1.72572	0.800775	1.39773	-2.15507	0.565321	1.74548	0.392722
Arhgdib	Rho, GDP dissociation inhibitor (GDI) beta	10.8135	17.4342	19.3605	1.61227	0.565321	1.11049	0.990984
Tle3	transducin-like enhancer of split 3, homolog of Drosophila E(spl)	13.0972	9.03389	8.97257	-1.44979	0.565321	-1.00683	0.980617
Rchy1	ring finger and CHY zinc finger domain containing 1	6.79436	10.5321	9.83185	1.55012	0.565321	-1.07122	0.949208
Gm26397	predicted gene, 26397	0	0	0	#DIV/0!	0.565321	#DIV/0!	0.246898
Gm7027	predicted gene 7027	0	0	0	#DIV/0!	0.565321	#DIV/0!	0.578274
Gm14403	predicted gene 14403	1.91194	3.71114	2.44999	1.94103	0.565321	-1.51476	0.629913
5430427O19Rik	RIKEN cDNA 5430427O19 gene	0.2997	0.720107	0.559391	2.40276	0.565321	-1.2873	0.890342
Myo7a	myosin VIIA	4.59282	3.41499	4.02313	-1.3449	0.565321	1.17808	0.835874
Crbn	cereblon	4.88645	7.75018	6.72061	1.58606	0.565321	-1.1532	0.898796
Gpr123	#N/A	0.171714	0.0875354	#N/A	-1.96165	0.565321	#N/A	#N/A
Tcp11l2	t-complex 11 (mouse) like 2	7.66273	15.8931	23.13	2.07408	0.565321	1.45535	0.892205
Gm12353	predicted gene 12353	15.038	41.8595	28.4334	2.78359	0.565321	-1.47219	0.781384
Irf2bp2	interferon regulatory factor 2 binding protein 2	17.1726	10.7912	16.3977	-1.59134	0.565321	1.51953	0.406141
BC007180	#N/A	0.101277	0.221211	0.379583	2.18421	0.565321	1.71593	0.823724
Fam111a	family with sequence similarity 111, member A	2.32719	4.12646	4.43366	1.77315	0.565321	1.07445	0.983209
Mylip	myosin regulatory light chain interacting protein	7.29378	11.4705	15.0102	1.57264	0.565321	1.30859	0.696195
5430417L22Rik	#N/A	0	0	0	#DIV/0!	0.565321	#DIV/0!	0.922308
Gm15559	predicted gene 15559	2.82503	2.02221	2.22215	-1.397	0.565321	1.09888	0.866569
Rab11fip4	RAB11 family interacting protein 4 (class II)	1.31566	0.823609	0.995441	-1.59743	0.565321	1.20863	0.940125
Ankrd50	ankyrin repeat domain 50	8.97637	6.24594	8.71017	-1.43715	0.565321	1.39453	0.488147
Ino80e	INO80 complex subunit E	7.9181	5.69304	6.09934	-1.39084	0.565321	1.07137	0.938219
Serpinb9	serine (or cysteine) peptidase inhibitor, clade B, member 9	3.62661	5.70876	5.06462	1.57413	0.565321	-1.12718	0.871801
Asf1a	anti-silencing function 1A histone chaperone	2.66985	4.62187	3.3241	1.73113	0.565321	-1.39041	0.576578
Caml	calcium modulating ligand	9.65422	15.1277	11.1398	1.56695	0.565321	-1.35799	0.532282
Napsa	napsin A aspartic peptidase	2.14321	3.71966	4.51545	1.73556	0.565321	1.21394	0.976788
Gm21885	predicted gene, 21885	2.14926	5.15899	3.8919	2.40036	0.565321	-1.32557	0.988771
Ccdc53	coiled-coil domain containing 53	5.07477	8.25319	6.46553	1.62632	0.565321	-1.27649	0.676948
Nalcn	sodium leak channel, non-selective	1.14849	2.57746	1.68858	2.24421	0.565321	-1.52641	0.620299
Eno1	enolase 1, alpha non-neuron	47.0853	26.6038	35.3226	-1.76988	0.565321	1.32773	0.856998
Zfp553	zinc finger protein 553	8.71502	5.53465	6.62546	-1.57463	0.565321	1.19709	0.976788
Abcg4	ATP-binding cassette, sub-family G (WHITE), member 4	2.29068	6.09766	3.826	2.66195	0.565321	-1.59374	0.470152
Tufm	Tu translation elongation factor, mitochondrial	33.0272	22.129	29.1991	-1.49249	0.565321	1.3195	0.741871
Itm2a	integral membrane protein 2A	13.1311	18.8836	13.9839	1.43808	0.565321	-1.35038	0.510213
Ms4a4b	membrane-spanning 4-domains, subfamily A, member 4B	0.599164	1.34534	1.70214	2.24536	0.565321	1.26521	0.990074
Tmem200c	transmembrane protein 200C	6.09153	3.41719	5.51805	-1.78261	0.565321	1.61479	0.460894
Cdkl1	cyclin-dependent kinase-like 1 (CDC2-related kinase)	18.6616	15.5732	10.3944	-1.19831	0.565321	-1.49824	0.931322
Tmem56	transmembrane protein 56	3.43776	4.04459	3.34096	1.17652	0.565321	-1.21061	0.851388
Rasd2	RASD family, member 2	10.2494	7.63028	8.61789	-1.34325	0.565321	1.12943	0.767409
C030037D09Rik	RIKEN cDNA C030037D09 gene	0.117113	0.296172	0.245466	2.52896	0.565321	-1.20657	0.931322
Gm10561	predicted gene 10561	0.351521	0.815754	0.721918	2.32064	0.565321	-1.12998	0.97678
Aqp5	aquaporin 5	3.99167	7.52795	9.20632	1.88592	0.565321	1.22295	0.98817
Nos3	nitric oxide synthase 3, endothelial cell	6.78408	4.74912	6.41342	-1.42849	0.565321	1.35044	0.591043
Ttbk1	tau tubulin kinase 1	0.317046	0.185071	0.206157	-1.7131	0.565321	1.11393	0.958839
Ppp1r9b	protein phosphatase 1, regulatory subunit 9B	27.6831	19.0576	24.9965	-1.45261	0.565821	1.31163	0.666853
Hbp1	high mobility group box transcription factor 1	3.46881	5.96939	7.46989	1.72088	0.56608	1.25137	0.96497
Fbxl18	F-box and leucine-rich repeat protein 18	2.6683	1.8159	2.07658	-1.46941	0.566216	1.14355	0.971589
Slc36a2	solute carrier family 36 (proton/amino acid symporter), member 2	0.200966	0.595492	1.35759	2.96315	0.566389	2.27979	0.395882
Myl9	myosin, light polypeptide 9, regulatory	407.897	231.958	250.827	-1.7585	0.566389	1.08135	0.98817
Lonp1	lon peptidase 1, mitochondrial	33.6483	23.2211	27.627	-1.44904	0.566389	1.18974	0.81137
Tbc1d10b	TBC1 domain family, member 10b	11.2	7.17852	9.53089	-1.56022	0.566389	1.3277	0.760689
Gm20939	predicted gene, 20939	0.708867	1.53332	0.754499	2.16306	0.566389	-2.03223	0.400498
Lynx1	Ly6/neurotoxin 1	8.98025	6.06763	9.64368	-1.48003	0.566436	1.58936	0.306811
Osmr	oncostatin M receptor	1.93021	3.96524	4.23465	2.0543	0.566436	1.06794	0.983209
Mea1	male enhanced antigen 1	16.2855	23.8805	13.7767	1.46636	0.566488	-1.7334	0.103924
Zmym5	zinc finger, MYM-type 5	4.17768	6.71953	5.65448	1.60843	0.566488	-1.18835	0.762751
Scrn2	secernin 2	5.34604	3.12923	2.65353	-1.70842	0.566556	-1.17927	0.932549
Fstl3	follistatin-like 3	5.99296	3.44691	4.12896	-1.73865	0.566556	1.19787	0.94118
Hist1h2ao	histone cluster 1, H2ao	31.192	13.022	10.6133	-2.39533	0.567342	-1.22695	0.66655
Slc4a8	solute carrier family 4 (anion exchanger), member 8	1.04817	0.784765	0.763681	-1.33565	0.567342	-1.02761	0.919355
Cox7a2l	cytochrome c oxidase subunit VIIa polypeptide 2-like	72.041	106.468	97.6088	1.47788	0.567346	-1.09076	0.770566
9230110C19Rik	RIKEN cDNA 9230110C19 gene	2.44817	5.21998	4.45944	2.1322	0.567346	-1.17055	0.963609
Park7	Parkinson disease (autosomal recessive, early onset) 7	54.4709	33.451	34.0236	-1.62838	0.567346	1.01712	0.980617
Gamt	guanidinoacetate methyltransferase	18.0933	10.0151	7.36835	-1.8066	0.567346	-1.3592	0.873349
Prr15l	proline rich 15-like	1.00419	0.562683	0.427123	-1.78465	0.569511	-1.31738	0.992819
Rab1b	RAB1B, member RAS oncogene family	49.592	32.2054	42.1186	-1.53987	0.569511	1.30781	0.720283
Ighv1-76	immunoglobulin heavy variable 1-76	1.05861	4.89774	2.98251	4.62658	0.569723	-1.64215	0.631167
Ostc	oligosaccharyltransferase complex subunit	27.321	41.0103	28.2741	1.50105	0.569723	-1.45046	0.380441
Zfp772	zinc finger protein 772	1.89933	2.99621	2.19022	1.57751	0.569903	-1.36799	0.504655
Gm14221	predicted gene 14221	2.19561	9.03074	10.3071	4.11309	0.569903	1.14134	0.928368
A330033J07Rik	RIKEN cDNA A330033J07 gene	0.944598	0.670485	0.745697	-1.40883	0.569903	1.11218	0.848722
Pcx	pyruvate carboxylase	54.1425	43.34	28.94	-1.24925	0.569903	-1.49758	0.957392
Gsta2	glutathione S-transferase, alpha 2 (Yc2)	0.597821	0.221959	#N/A	-2.69339	0.569903	#N/A	#N/A
Rundc3b	RUN domain containing 3B	1.3	3.70962	2.73605	2.85357	0.569903	-1.35583	0.977606
Igkv17-121	immunoglobulin kappa variable 17-121	0.728137	2.70994	1.19636	3.72174	0.569903	-2.26516	0.810122
Lhpp	phospholysine phosphohistidine inorganic pyrophosphate phosphatase	6.90006	4.57214	3.37793	-1.50915	0.569903	-1.35353	0.959724
Fcho2	FCH domain only 2	6.08367	11.5771	8.50501	1.90297	0.569903	-1.3612	0.617403
Alcam	activated leukocyte cell adhesion molecule	7.92459	6.9793	4.94425	-1.13544	0.569903	-1.4116	0.85896
Zfp768	zinc finger protein 768	10.8784	6.61286	7.46981	-1.64504	0.569903	1.12959	0.983209
Pdcd10	programmed cell death 10	7.46739	12.766	8.88062	1.70956	0.569903	-1.43751	0.420769
Hhipl1	hedgehog interacting protein-like 1	18.804	14.1813	12.6959	-1.32597	0.570901	-1.117	0.986746
Lax1	lymphocyte transmembrane adaptor 1	1.77627	3.33495	3.9173	1.8775	0.570901	1.17462	0.972833
Pgp	phosphoglycolate phosphatase	9.31496	5.60607	4.65825	-1.66158	0.570901	-1.20347	0.90422
Depdc7	DEP domain containing 7	1.05653	1.92209	1.91397	1.81924	0.570901	-1.00424	0.984443
Kank2	KN motif and ankyrin repeat domains 2	38.06	26.1173	30.0242	-1.45727	0.571646	1.14959	0.92498
Adam5	a disintegrin and metallopeptidase domain 5	0.75319	1.49949	2.0931	1.99085	0.571646	1.39588	0.898796
Srsf2	serine/arginine-rich splicing factor 2	18.3649	9.74171	14.3188	-1.88518	0.571646	1.46985	0.788293
Serping1	serine (or cysteine) peptidase inhibitor, clade G, member 1	46.6222	66.9533	93.3656	1.43608	0.571646	1.39449	0.931322
Rap1a	RAS-related protein-1a	19.0244	35.2058	26.871	1.85056	0.571646	-1.31018	0.676967
Zfp874b	zinc finger protein 874b	2.00733	4.02039	3.38974	2.00286	0.571646	-1.18605	0.936509
Pnpla7	patatin-like phospholipase domain containing 7	5.72929	9.17873	11.3705	1.60207	0.571646	1.23878	0.760423
Gm25927	predicted gene, 25927	0	0	0	#DIV/0!	0.572402	#DIV/0!	0.776791
Fdxacb1	ferredoxin-fold anticodon binding domain containing 1	0.205582	0.439536	0.280922	2.13801	0.573254	-1.56462	0.666007
Zfp639	zinc finger protein 639	9.37063	15.3546	12.1968	1.63859	0.574125	-1.25891	0.648902
Obsl1	obscurin-like 1	8.8061	6.11977	6.65997	-1.43896	0.574125	1.08827	0.980617
Atg9b	autophagy related 9B	0.443574	1.14562	1.57928	2.58271	0.574125	1.37853	0.89574
Rnf126	ring finger protein 126	16.0629	10.7708	10.4847	-1.49135	0.574125	-1.02729	0.986746
Card10	caspase recruitment domain family, member 10	4.80743	3.36476	4.87946	-1.42876	0.574125	1.45017	0.497843
Met	met proto-oncogene	2.38422	3.9725	5.72491	1.66617	0.574125	1.44114	0.725337
1700086O06Rik	RIKEN cDNA 1700086O06 gene	6.97777	14.1206	8.94454	2.02365	0.574125	-1.57868	0.76971
Klf6	Kruppel-like factor 6	9.8233	13.8522	16.8034	1.41014	0.574125	1.21305	0.977606
Iqcb1	IQ calmodulin-binding motif containing 1	1.13374	2.25722	1.53402	1.99095	0.574125	-1.47143	0.699405
Mier1	mesoderm induction early response 1 homolog (Xenopus laevis	3.75577	6.22424	5.48524	1.65725	0.574155	-1.13473	0.898859
mt-Ta	mitochondrially encoded tRNA alanine	0	0	0	#DIV/0!	0.575856	#DIV/0!	0.184331
5530601H04Rik	RIKEN cDNA 5530601H04 gene	1.64153	3.17493	2.47143	1.93413	0.575856	-1.28465	0.85947
Ddit4	DNA-damage-inducible transcript 4	13.2934	7.49817	10.0506	-1.77288	0.575856	1.34041	0.890342
Nbeal2	neurobeachin-like 2	8.31661	5.87833	6.28311	-1.41479	0.575856	1.06886	0.980617
Fasl	Fas ligand (TNF superfamily, member 6)	0.580648	1.36582	1.61251	2.35223	0.575856	1.18062	0.98817
P2ry10	purinergic receptor P2Y, G-protein coupled 10	0.63223	1.28859	1.30819	2.03817	0.575856	1.01521	0.97678
Rangap1	RAN GTPase activating protein 1	15.5038	10.5831	11.9916	-1.46496	0.575856	1.13309	0.935537
Tmem108	transmembrane protein 108	2.74896	3.30316	1.82882	1.2016	0.575856	-1.80617	0.97678
Bop1	block of proliferation 1	22.8227	14.9622	12.1651	-1.52536	0.575856	-1.22992	0.97678
Ywhag	tyrosine 3-monooxygenase/tryptophan 5-monooxygenase activation protein, gamma polypeptide	30.6137	19.832	22.4716	-1.54366	0.575856	1.1331	0.938219
Junb	jun B proto-oncogene	15.7418	10.259	11.5629	-1.53444	0.575856	1.1271	0.987097
Polrmt	polymerase (RNA) mitochondrial (DNA directed)	7.15712	4.74232	4.76629	-1.5092	0.575856	1.00505	0.98406
Jam2	junction adhesion molecule 2	25.7871	23.8247	12.2373	-1.08237	0.575856	-1.94689	0.61729
Rpl10-ps3	ribosomal protein L10, pseudogene 3	1.32228	2.78249	1.75761	2.10431	0.575856	-1.58311	0.805094
Unc45a	unc-45 homolog A (C. elegans)	14.524	9.8729	10.0918	-1.47109	0.575856	1.02217	0.984967
Eif4a3	eukaryotic translation initiation factor 4A3	40.4658	25.8271	24.8041	-1.5668	0.575856	-1.04124	0.967175
Gtf2h4	general transcription factor II H, polypeptide 4	5.90761	3.94122	3.75212	-1.49893	0.575856	-1.0504	0.971589
Gpnmb	glycoprotein (transmembrane) nmb	7.00949	2.6663	2.35387	-2.62892	0.575856	-1.13273	0.968817
Ttc16	tetratricopeptide repeat domain 16	0.380943	0.272639	0.326561	-1.39724	0.575856	1.19778	0.777223
Klhl15	kelch-like 15	0.64492	1.17963	1.01282	1.8291	0.575856	-1.1647	0.931322
Slc9a3r2	solute carrier family 9 (sodium/hydrogen exchanger), member 3 regulator 2	34.6018	24.3548	24.9927	-1.42074	0.575856	1.02619	0.979553
Aph1a	aph1 homolog A, gamma secretase subunit	17.1288	11.3245	16.8396	-1.51254	0.575856	1.487	0.489018
Mbd3	methyl-CpG binding domain protein 3	26.3957	17.6685	12.273	-1.49394	0.575856	-1.43962	0.760689
Gm11353	predicted gene 11353	0	0	0	#DIV/0!	0.575856	#DIV/0!	0.810218
Tbc1d15	TBC1 domain family, member 15	7.2717	12.9091	13.1123	1.77525	0.575856	1.01574	0.992106
Camkk1	calcium/calmodulin-dependent protein kinase kinase 1, alpha	4.27665	2.46935	2.19018	-1.7319	0.575856	-1.12746	0.979135
Limk2	LIM motif-containing protein kinase 2	10.5439	16.7707	18.1014	1.59056	0.575856	1.07935	0.958849
Ppp5c	protein phosphatase 5, catalytic subunit	28.1965	18.9988	20.0518	-1.48412	0.575856	1.05542	0.97714
Wdr83	WD repeat domain containing 83	10.2857	6.46812	7.51322	-1.59022	0.576031	1.16158	0.994019
Slc25a39	solute carrier family 25, member 39	31.0904	19.7528	19.2578	-1.57398	0.576031	-1.02571	0.971706
Cdkn2d	cyclin-dependent kinase inhibitor 2D (p19, inhibits CDK4)	9.04562	4.35931	5.51785	-2.07501	0.576031	1.26576	0.931322
Map1s	microtubule-associated protein 1S	12.0552	8.8298	7.96444	-1.36528	0.576031	-1.10865	0.936979
Zbtb45	zinc finger and BTB domain containing 45	6.01632	3.65204	4.2548	-1.64739	0.576031	1.16505	0.964221
Snx30	sorting nexin family member 30	4.62814	8.00496	8.30869	1.72963	0.576031	1.03794	0.954879
Muc4	mucin 4	0.605219	0.270232	0.206767	-2.23963	0.576031	-1.30694	0.920983
Dync1i1	dynein cytoplasmic 1 intermediate chain 1	5.2506	4.30164	2.45485	-1.2206	0.576031	-1.75231	0.535967
Rpusd3	RNA pseudouridylate synthase domain containing 3	3.63552	2.20859	2.1569	-1.64608	0.576031	-1.02397	0.991479
Them5	thioesterase superfamily member 5	5.18848	3.00484	3.09661	-1.72671	0.576031	1.03054	0.992617
2700060E02Rik	RIKEN cDNA 2700060E02 gene	28.9454	42.0763	33.3921	1.45365	0.576031	-1.26007	0.647676
Atg12	autophagy related 12	9.05893	12.6781	11.4856	1.39951	0.576949	-1.10383	0.849089
BC029722	cDNA sequence BC029722	15.6864	8.56992	11.5847	-1.83041	0.576949	1.35178	0.880155
Awat2	acyl-CoA wax alcohol acyltransferase 2	0.700783	1.73986	1.48026	2.48273	0.578342	-1.17537	0.97678
Cdc37	cell division cycle 37	62.4145	39.5115	47.3588	-1.57965	0.578342	1.19861	0.941804
Prnp	prion protein	19.3205	12.0911	20.2441	-1.59791	0.578342	1.6743	0.365018
Scarletltr	Scarletltr, erythroid developmental long intergenic non-protein coding transcript	1.27941	0.779401	#N/A	-1.64153	0.578342	#N/A	#N/A
Pth1r	parathyroid hormone 1 receptor	43.5367	32.3264	29.6784	-1.34678	0.578342	-1.08922	0.972298
Hook1	hook microtubule tethering protein 1	4.18601	3.5024	1.83725	-1.19518	0.578342	-1.90632	0.428458
Sh3bgrl	SH3-binding domain glutamic acid-rich protein like	21.8082	35.6397	25.7773	1.63424	0.578342	-1.3826	0.419338
Klc2	kinesin light chain 2	7.50529	4.60132	4.26735	-1.63112	0.578342	-1.07826	0.972833
Nudt11	nudix (nucleoside diphosphate linked moiety X)-type motif 11	0.287854	0.0731089	#N/A	-3.93734	0.578342	#N/A	#N/A
Pkdcc	protein kinase domain containing, cytoplasmic	71.737	44.8827	41.486	-1.59832	0.578342	-1.08188	0.986746
Aasdhppt	aminoadipate-semialdehyde dehydrogenase-phosphopantetheinyl transferase	4.08321	6.92835	4.79061	1.69679	0.578342	-1.44623	0.387737
Cdh3	cadherin 3	3.54466	2.47595	3.15741	-1.43164	0.578342	1.27523	0.789462
Ube2c	ubiquitin-conjugating enzyme E2C	3.81601	1.9498	2.7024	-1.95712	0.579009	1.38599	0.777279
Gm5558	predicted gene 5558	0	0	0	#DIV/0!	0.579009	#DIV/0!	0.0643213
Shroom3	shroom family member 3	4.68228	4.07281	3.18181	-1.14964	0.579009	-1.28003	0.98419
Capns1	calpain, small subunit 1	91.5644	55.504	74.908	-1.64969	0.579145	1.3496	0.747863
Asb6	ankyrin repeat and SOCS box-containing 6	5.82964	3.70691	3.69803	-1.57264	0.579145	-1.0024	0.995987
Lrrc14	leucine rich repeat containing 14	7.25106	4.83135	5.36742	-1.50084	0.579145	1.11096	0.987097
Casq1	calsequestrin 1	1.82424	1.03049	1.07778	-1.77028	0.579145	1.04589	0.987097
Wdr18	WD repeat domain 18	16.8648	10.3391	9.56558	-1.63117	0.579145	-1.08086	0.955196
Pnpo	pyridoxine 5'-phosphate oxidase	2.37821	3.59184	3.87762	1.51031	0.579145	1.07956	0.986746
Ctsw	cathepsin W	8.85998	14.6484	16.8156	1.65332	0.579145	1.14795	0.982503
Zbtb6	zinc finger and BTB domain containing 6	3.1741	5.54994	4.25666	1.74851	0.579145	-1.30383	0.6954
Zfp719	zinc finger protein 719	2.49272	3.82589	3.04174	1.53482	0.579145	-1.2578	0.71664
Gm26569	predicted gene, 26569	0.233662	0.604311	0.538597	2.58626	0.580413	-1.12201	0.995722
Fyttd1	forty-two-three domain containing 1	4.87369	7.44424	6.23717	1.52743	0.580413	-1.19353	0.748794
Cdc20	cell division cycle 20	14.5923	6.23461	10.0075	-2.34053	0.580413	1.60515	0.683989
Abca7	ATP-binding cassette, sub-family A (ABC1), member 7	5.50452	3.59542	4.59278	-1.53098	0.580413	1.2774	0.767409
Dpep1	dipeptidase 1 (renal)	3.26357	5.47032	5.19113	1.67618	0.580413	-1.05378	0.947362
Gm16176	#N/A	0.110044	0.385638	0.35699	3.50438	0.580413	-1.08025	0.987097
Nars	asparaginyl-tRNA synthetase	38.8733	27.0839	34.5257	-1.4353	0.580413	1.27477	0.871129
Lig1	ligase I, DNA, ATP-dependent	6.68237	4.8555	5.61647	-1.37625	0.580413	1.15672	0.920983
Bcl2l2	BCL2-like 2	0.440399	0.150201	0.194346	-2.93206	0.580507	1.29391	0.972298
Fem1a	feminization 1 homolog a (C. elegans)	8.56879	5.64812	6.1835	-1.5171	0.580507	1.09479	0.987097
Rac3	RAS-related C3 botulinum substrate 3	20.0511	13.7892	8.77575	-1.45412	0.580507	-1.57128	0.469118
Mpnd	MPN domain containing	21.5893	15.5538	15.6808	-1.38803	0.580507	1.00816	0.992617
Llgl1	lethal giant larvae homolog 1 (Drosophila)	22.5095	15.8037	16.5789	-1.42432	0.580507	1.04905	0.987097
Cbx4	chromobox 4	5.03259	3.32825	3.77578	-1.51208	0.580507	1.13447	0.982503
Timm13	translocase of inner mitochondrial membrane 13	69.8206	32.8131	25.7172	-2.12783	0.580507	-1.27592	0.865601
Fasn	fatty acid synthase	44.0754	28.25	29.4097	-1.56019	0.580507	1.04105	0.99332
Zfp655	zinc finger protein 655	5.17459	8.28263	6.84571	1.60063	0.580507	-1.2099	0.812668
Zfp871	zinc finger protein 871	6.15449	9.61762	9.76212	1.5627	0.580507	1.01502	0.980451
Gzmb	granzyme B	11.6002	16.4617	18.4668	1.41909	0.580507	1.1218	0.976788
H2afy2	H2A histone family, member Y2	13.6253	9.14552	8.25273	-1.48983	0.580507	-1.10818	0.992537
Abhd17a	abhydrolase domain containing 17A	39.7706	27.0523	25.7082	-1.47014	0.580797	-1.05228	0.97678
Abca8b	ATP-binding cassette, sub-family A (ABC1), member 8b	0.967655	1.93775	2.37934	2.00252	0.580797	1.22789	0.91385
Megf8	multiple EGF-like-domains 8	12.3093	8.55647	10.0205	-1.43859	0.580797	1.1711	0.971589
Atp7b	ATPase, Cu++ transporting, beta polypeptide	0.477366	0.316731	0.16404	-1.50717	0.580797	-1.93082	0.97678
Faim	Fas apoptotic inhibitory molecule	16.1238	10.6771	9.25552	-1.51013	0.580797	-1.15359	0.998678
Crmp1	collapsin response mediator protein 1	1.20804	0.692643	0.631045	-1.7441	0.580797	-1.09761	0.98817
Gm14325	predicted gene 14325	5.08392	9.36119	5.98731	1.84133	0.580797	-1.56351	0.409541
Igfbp6	insulin-like growth factor binding protein 6	224.533	121.001	151.307	-1.85563	0.580797	1.25046	0.931322
Hhip	Hedgehog-interacting protein	5.07017	5.07338	2.34978	1.00063	0.580797	-2.15909	0.871415
Gvin1	GTPase, very large interferon inducible 1	0.972444	1.43561	1.48109	1.47629	0.580797	1.03168	0.987097
Gabarapl2	gamma-aminobutyric acid (GABA) A receptor-associated protein-like 2	4.94289	7.8376	6.21985	1.58563	0.580797	-1.26009	0.69512
Edf1	endothelial differentiation-related factor 1	38.5054	22.2226	22.5298	-1.73272	0.580797	1.01382	0.983209
Tmem65	transmembrane protein 65	7.80026	15.9154	15.1251	2.04037	0.581508	-1.05226	0.991479
Mex3b	mex3 homolog B (C. elegans)	6.35718	3.64536	5.10339	-1.74391	0.581666	1.39997	0.737844
B4galt2	UDP-Gal:betaGlcNAc beta 1,4- galactosyltransferase, polypeptide 2	8.12608	5.59096	5.8413	-1.45343	0.581741	1.04478	0.980451
Yipf3	Yip1 domain family, member 3	19.8449	12.9104	17.774	-1.53712	0.581741	1.37672	0.676948
Gimap8	GTPase, IMAP family member 8	3.79492	6.24473	7.74569	1.64555	0.582129	1.24036	0.957464
Kif14	kinesin family member 14	1.2539	0.877782	1.08432	-1.42848	0.582129	1.2353	0.875147
Vat1	vesicle amine transport protein 1 homolog (T californica)	43.3753	27.1103	39.7992	-1.59996	0.582129	1.46805	0.507641
Gm4204	predicted gene 4204	2.30511	3.88034	1.88879	1.68337	0.582129	-2.05441	0.0927867
Slc35a4	solute carrier family 35, member A4	21.5337	12.8782	15.2271	-1.67211	0.582129	1.18239	0.97678
Samd9l	sterile alpha motif domain containing 9-like	5.9773	9.24924	8.31381	1.5474	0.582169	-1.11252	0.817842
Trnp1	TMF1-regulated nuclear protein 1	4.91752	2.17879	2.85273	-2.25699	0.582169	1.30932	0.793703
Lzts3	leucine zipper, putative tumor suppressor family member 3	6.03451	3.60949	3.25091	-1.67185	0.582169	-1.1103	0.971589
Snrpe	small nuclear ribonucleoprotein E	16.8361	23.8592	17.8733	1.41715	0.582169	-1.33491	0.419679
Lingo2_1	#N/A	0.367302	1.07653	0.802871	2.9309	0.582169	-1.34085	0.941804
Igkv9-124	immunoglobulin kappa chain variable 9-124	1.88722	19.3716	10.6345	10.2646	0.582242	-1.82158	0.443449
Dtx1	deltex 1, E3 ubiquitin ligase	5.24072	3.48546	4.15896	-1.50359	0.582242	1.19323	0.946357
Kcnn4	potassium intermediate/small conductance calcium-activated channel, subfamily N, member 4	3.55386	2.19546	1.68561	-1.61873	0.583288	-1.30247	0.980617
Tmem98	transmembrane protein 98	23.5992	15.1603	18.1859	-1.55664	0.583288	1.19957	0.946357
Trim45	tripartite motif-containing 45	6.45729	4.64045	5.70464	-1.39152	0.583968	1.22933	0.729046
Asphd2	aspartate beta-hydroxylase domain containing 2	4.58414	2.61959	2.21022	-1.74994	0.584075	-1.18522	0.931322
Rpain	RPA interacting protein	3.79125	6.40132	4.95618	1.68844	0.584075	-1.29158	0.636909
Lnpep	leucyl/cystinyl aminopeptidase	11.5277	19.1081	16.6376	1.65758	0.584075	-1.14849	0.81137
Rpl5	ribosomal protein L5	143.496	232.24	201.54	1.61844	0.584075	-1.15233	0.912081
P2rx2	purinergic receptor P2X, ligand-gated ion channel, 2	0.404878	0.902702	2.41455	2.22956	0.584075	2.6748	0.265775
Fam110a	family with sequence similarity 110, member A	4.55295	3.05368	3.37152	-1.49097	0.584075	1.10409	0.931322
Kctd1	potassium channel tetramerisation domain containing 1	12.9816	23.8107	21.306	1.83419	0.584075	-1.11756	0.992858
Des	desmin	156.661	90.5844	105.328	-1.72945	0.584075	1.16276	0.951088
Ppp6r1	protein phosphatase 6, regulatory subunit 1	32.2447	23.405	26.6394	-1.37768	0.584075	1.13819	0.899621
Crybb1	crystallin, beta B1	1.09551	0.299539	#N/A	-3.65732	0.584075	#N/A	#N/A
Ctbs	chitobiase, di-N-acetyl-	1.56236	3.09358	2.74152	1.98007	0.584382	-1.12842	0.940521
Gm23119	predicted gene, 23119	0	0	0	#DIV/0!	0.584405	#DIV/0!	0.971589
Tceal3	transcription elongation factor A (SII)-like 3	2.2928	1.19962	2.00944	-1.91127	0.584743	1.67507	0.53043
Erf	Ets2 repressor factor	12.8519	8.08111	9.0852	-1.59036	0.584743	1.12425	0.964077
Mat2b	methionine adenosyltransferase II, beta	7.52394	10.6132	9.68054	1.41059	0.584743	-1.09634	0.900832
Ifi47	interferon gamma inducible protein 47	0.697366	1.25228	1.17568	1.79572	0.584743	-1.06515	0.971589
Ldoc1l	leucine zipper, down-regulated in cancer 1-like	3.82171	2.31099	3.57996	-1.65371	0.584743	1.5491	0.517966
Gm15494_1	#N/A	10.0948	9.09275	11.8612	-1.1102	0.584743	1.30447	0.558146
Aes	amino-terminal enhancer of split	105.645	66.8462	78.6483	-1.58042	0.584743	1.17656	0.97678
Sh2d2a	SH2 domain containing 2A	0.904174	1.51908	2.14157	1.68008	0.585769	1.40977	0.925149
Gm12576	predicted gene 12576	0.431955	1.16305	1.01052	2.69253	0.585769	-1.15094	0.992617
Scrib	scribbled homolog (Drosophila)	16.3809	11.575	12.4947	-1.41519	0.585769	1.07945	0.987097
Speer7-ps1	#N/A	0.425692	2.25572	1.97788	5.29895	0.585769	-1.14047	0.986746
Psmc5	protease (prosome, macropain) 26S subunit, ATPase 5	68.8673	44.2176	44.5172	-1.55746	0.585769	1.00678	0.98817
Atp13a2	ATPase type 13A2	11.3914	7.83974	9.22345	-1.45303	0.585769	1.1765	0.97678
Flt4	FMS-like tyrosine kinase 4	5.50292	3.64813	4.38759	-1.50842	0.585769	1.2027	0.828069
Zfp689	zinc finger protein 689	1.8758	1.14818	1.25918	-1.63372	0.585769	1.09667	0.979617
Rprd1a	regulation of nuclear pre-mRNA domain containing 1A	4.7738	8.2438	6.35714	1.72688	0.585769	-1.29678	0.665993
Rnft1	ring finger protein, transmembrane 1	4.81203	6.8566	5.9931	1.42489	0.585769	-1.14408	0.809752
Pdlim3	PDZ and LIM domain 3	210.527	134.085	112.318	-1.57011	0.585769	-1.1938	0.97678
D14Abb1e	#N/A	6.10056	10.4274	7.59885	1.70926	0.585769	-1.37224	0.521447
Wisp1	WNT1 inducible signaling pathway protein 1	2.78357	2.25515	1.90956	-1.23432	0.585769	-1.18098	0.976788
Phf11a	PHD finger protein 11A	0.762604	1.70494	2.20754	2.23568	0.585769	1.29479	0.97678
Hspa13	heat shock protein 70 family, member 13	3.53778	4.83486	4.28533	1.36664	0.585769	-1.12823	0.90079
Zfp523	zinc finger protein 523	12.8575	9.10752	8.50874	-1.41174	0.585769	-1.07037	0.98817
Unc5a	unc-5 homolog A (C. elegans)	1.31626	0.815285	0.963764	-1.61448	0.585769	1.18212	0.920187
Aplnr	apelin receptor	6.99939	10.2738	20.4076	1.46781	0.585769	1.98638	0.411849
Gm26693	predicted gene, 26693	6.59214	15.9182	14.3414	2.41472	0.585769	-1.10995	0.977606
Rasl10b	RAS-like, family 10, member B	0.423725	0.215635	0.156306	-1.96501	0.585894	-1.37957	0.890714
Coro1c	coronin, actin binding protein 1C	18.9745	12.9415	15.3777	-1.46617	0.586892	1.18825	0.845894
Fgf11	fibroblast growth factor 11	1.355	0.835886	0.91343	-1.62103	0.586892	1.09277	0.97813
Zfp358	zinc finger protein 358	11.7266	7.47636	9.02043	-1.56849	0.587441	1.20653	0.930435
Anxa7	annexin A7	16.3027	22.9753	23.6234	1.40929	0.587441	1.02821	0.97678
Tubb4b	tubulin, beta 4B class IVB	90.1579	53.4213	48.1764	-1.68768	0.587441	-1.10887	0.744463
Thbs2	thrombospondin 2	9.41013	5.50339	6.03158	-1.70988	0.587441	1.09598	0.964221
Wbp5	WW domain binding protein 5	56.7466	77.4154	49.1022	1.36423	0.587441	-1.57662	0.16046
Ccng1	cyclin G1	11.4924	15.3621	13.8305	1.33672	0.587877	-1.11074	0.873349
Slc52a3	solute carrier protein family 52, member 3	3.22738	1.89704	2.28715	-1.70127	0.588573	1.20564	0.931322
Tead2	TEA domain family member 2	12.9293	8.62451	10.9513	-1.49913	0.588984	1.26978	0.946953
9230114K14Rik	RIKEN cDNA 9230114K14 gene	0.313749	0.678375	0.49846	2.16216	0.588984	-1.36094	0.865601
Mst1	macrophage stimulating 1 (hepatocyte growth factor-like)	0.840625	0.517047	0.555532	-1.62582	0.588984	1.07443	0.97427
Zdhhc20	zinc finger, DHHC domain containing 20	8.89719	14.8683	11.2714	1.67112	0.589114	-1.31912	0.558094
Selt	selenoprotein T	15.5477	21.2376	14.3853	1.36596	0.589308	-1.47634	0.14669
Zfp54	zinc finger protein 54	1.22178	2.22677	1.62459	1.82256	0.590204	-1.37066	0.641141
Tapbp	TAP binding protein	63.9056	41.8611	48.1128	-1.52661	0.59056	1.14934	0.934293
Fam98c	family with sequence similarity 98, member C	3.73106	2.04168	2.76665	-1.82745	0.590855	1.35508	0.926722
Trim5	tripartite motif-containing 5	0.112564	0.241875	0.347667	2.14877	0.592856	1.43738	0.922308
Tnnt3	troponin T3, skeletal, fast	7.00159	5.94346	3.77428	-1.17803	0.5929	-1.57473	0.993259
Dzip3	DAZ interacting protein 3, zinc finger	2.24786	3.80041	2.59783	1.69068	0.5929	-1.46292	0.461831
Ptn	pleiotrophin	67.1141	59.0163	42.894	-1.13721	0.5929	-1.37586	0.83264
1110065P20Rik	RIKEN cDNA 1110065P20 gene	6.41283	3.40747	3.15553	-1.88199	0.5929	-1.07984	0.97678
Tmem100	transmembrane protein 100	29.6844	41.437	48.9632	1.39592	0.5929	1.18163	0.99571
Pcdhb2	protocadherin beta 2	1.72603	1.03872	1.08137	-1.66169	0.593319	1.04107	0.986746
Scarf2	scavenger receptor class F, member 2	25.5872	17.9052	16.2634	-1.42904	0.593435	-1.10095	0.970208
Xxylt1	xyloside xylosyltransferase 1	12.0392	10.2011	8.30009	-1.18019	0.593435	-1.22903	0.994345
Pnpla8	patatin-like phospholipase domain containing 8	8.99731	14.0113	12.0461	1.55727	0.593505	-1.16313	0.83264
Exosc5	exosome component 5	29.7897	18.9045	16.1979	-1.57579	0.593505	-1.1671	0.914365
Gm25890	predicted gene, 25890	0	0	0	#DIV/0!	0.593505	#DIV/0!	0.539508
Susd2	sushi domain containing 2	7.66082	5.00588	6.85961	-1.53036	0.594246	1.37031	0.823724
Mvp	major vault protein	31.2912	22.615	26.7391	-1.38364	0.594246	1.18236	0.866569
Scarna2	small Cajal body-specific RNA 2	0	0	0	#DIV/0!	0.594246	#DIV/0!	0.935537
Aimp2	aminoacyl tRNA synthetase complex-interacting multifunctional protein 2	21.5454	13.4032	11.6059	-1.60748	0.594246	-1.15487	0.922133
Cggbp1	CGG triplet repeat binding protein 1	7.31412	10.158	9.56373	1.38882	0.594246	-1.06214	0.92956
Naglu	alpha-N-acetylglucosaminidase (Sanfilippo disease IIIB)	12.2421	8.13085	10.0208	-1.50563	0.594246	1.23244	0.90079
Adprm	ADP-ribose/CDP-alcohol diphosphatase, manganese dependent	4.7707	7.80748	7.15361	1.63655	0.594246	-1.09141	0.97678
Tmem160	transmembrane protein 160	20.0245	6.71013	9.69012	-2.98422	0.594246	1.4441	0.901716
Chaf1b	chromatin assembly factor 1, subunit B (p60)	2.12928	1.06413	1.27576	-2.00096	0.594246	1.19887	0.976788
Hspbp1	HSPA (heat shock 70kDa) binding protein, cytoplasmic cochaperone 1	18.9479	13.3585	12.334	-1.41842	0.594246	-1.08306	0.980451
C030006K11Rik	RIKEN cDNA C030006K11 gene	6.16159	3.80886	3.96948	-1.6177	0.594246	1.04217	0.997558
Trim66	tripartite motif-containing 66	0.06586	0.169133	0.27766	2.56807	0.594246	1.64167	0.880995
Pilrb2	paired immunoglobin-like type 2 receptor beta 2	0.627046	0.311728	#N/A	-2.01151	0.594246	#N/A	#N/A
Lzts1	leucine zipper, putative tumor suppressor 1	1.1421	0.900671	1.00766	-1.26805	0.594246	1.11879	0.856998
Vps26a	vacuolar protein sorting 26 homolog A (yeast)	7.86866	11.8526	10.87	1.5063	0.594246	-1.09039	0.941087
Mafb	v-maf musculoaponeurotic fibrosarcoma oncogene family, protein B (avian)	3.45111	1.97194	2.54756	-1.75011	0.594246	1.29191	0.931322
Bhlhe40	basic helix-loop-helix family, member e40	6.88045	4.28708	5.0366	-1.60493	0.594246	1.17483	0.978312
Gm24601	predicted gene, 24601	0	0	0	#DIV/0!	0.594246	#DIV/0!	0.988883
Reep2	receptor accessory protein 2	5.07329	3.07379	4.16533	-1.6505	0.594246	1.35511	0.808653
Zfp777	zinc finger protein 777	11.9243	8.8181	9.4704	-1.35225	0.594246	1.07397	0.97678
Map2k2	mitogen-activated protein kinase kinase 2	21.9402	15.5475	13.6918	-1.41118	0.594246	-1.13553	0.980451
Rnf39	ring finger protein 39	0.47495	1.02695	0.861044	2.16223	0.594246	-1.19268	0.959724
Opa3	optic atrophy 3	8.08438	5.4347	5.16994	-1.48755	0.594246	-1.05121	0.98817
Rnf13	ring finger protein 13	14.9453	25.9067	23.0622	1.73344	0.594246	-1.12334	0.929296
Cpxm2	carboxypeptidase X 2 (M14 family)	3.06258	2.20013	2.71707	-1.392	0.594246	1.23496	0.737844
Bcl6b	B cell CLL/lymphoma 6, member B	2.67502	1.69135	2.09649	-1.58159	0.594246	1.23954	0.931322
Pcnxl3	pecanex-like 3 (Drosophila)	10.3508	7.48677	8.15053	-1.38254	0.594246	1.08866	0.972298
4931422A03Rik	RIKEN cDNA 4931422A03 gene	4.06819	8.21423	10.4437	2.01914	0.594246	1.27141	0.829668
Uqcc2	ubiquinol-cytochrome c reductase complex assembly factor 2	68.8062	41.4887	29.0691	-1.65843	0.594246	-1.42724	0.582331
Zfp428	zinc finger protein 428	5.43798	3.28103	3.44634	-1.6574	0.594246	1.05038	0.987097
C6	complement component 6	0.157479	0.388158	0.534634	2.46482	0.594246	1.37736	0.964987
Srebf2	sterol regulatory element binding factor 2	15.8162	12.3619	13.0041	-1.27943	0.594246	1.05195	0.975618
Rnf187	ring finger protein 187	74.1256	44.1983	48.5079	-1.67711	0.594246	1.09751	0.978678
Grb14	growth factor receptor bound protein 14	0.320991	0.772855	0.673743	2.40771	0.594246	-1.14711	0.97678
Chpf2	chondroitin polymerizing factor 2	10.6217	7.60051	8.85158	-1.3975	0.594246	1.1646	0.983209
Naalad2	N-acetylated alpha-linked acidic dipeptidase 2	6.23594	9.84162	11.0998	1.57821	0.594246	1.12785	0.985321
Cxx1b	CAAX box 1B	23.8408	12.6201	20.2873	-1.88911	0.594246	1.60753	0.442278
Esrra	estrogen related receptor, alpha	14.4878	10.9918	9.3647	-1.31805	0.594246	-1.17374	0.97678
Ier2	immediate early response 2	16.3843	10.2997	11.8316	-1.59075	0.594246	1.14873	0.955417
Tnfrsf10b	tumor necrosis factor receptor superfamily, member 10b	5.7315	4.1518	3.89958	-1.38049	0.594246	-1.06468	0.980617
Ptprs	protein tyrosine phosphatase, receptor type, S	59.3866	37.9987	36.5151	-1.56286	0.594246	-1.04063	0.990984
Dcxr	dicarbonyl L-xylulose reductase	50.0902	30.7018	19.7572	-1.63151	0.594246	-1.55395	0.648035
Ndufb7	NADH dehydrogenase (ubiquinone) 1 beta subcomplex, 7	7.73094	4.82629	3.7792	-1.60184	0.594246	-1.27707	0.692697
Ier3	immediate early response 3	12.9588	19.2909	22.5407	1.48864	0.594246	1.16846	0.987097
Dph2	DPH2 homolog	5.06593	3.26104	3.24235	-1.55347	0.594246	-1.00576	0.976788
Eml1	echinoderm microtubule associated protein like 1	33.3344	26.4478	24.6127	-1.26038	0.594246	-1.07456	0.959724
Unc5b	unc-5 homolog B (C. elegans)	2.2581	1.52158	1.44652	-1.48405	0.594246	-1.05189	0.931322
Gm4723	predicted gene 4723	0.333246	0.951759	0.493869	2.85603	0.594246	-1.92715	0.539508
Gm15674	predicted gene 15674	1.32669	3.52717	3.44827	2.65863	0.594246	-1.02288	0.990514
Gpr124	#N/A	30.9607	23.308	25.8713	-1.32833	0.594246	1.10998	0.871061
Lgals3bp	lectin, galactoside-binding, soluble, 3 binding protein	37.423	23.0572	34.2272	-1.62305	0.594246	1.48445	0.636909
Wwc1	WW, C2 and coiled-coil domain containing 1	14.1732	14.6772	10.0494	1.03557	0.594246	-1.46051	0.992617
Galk1	galactokinase 1	32.6208	20.484	17.1012	-1.5925	0.594246	-1.19781	0.85041
Id4	inhibitor of DNA binding 4	6.88862	3.58516	3.79486	-1.92143	0.594246	1.05849	0.977422
4930556M19Rik_1	#N/A	0.14854	0.323468	0.372403	2.17765	0.594246	1.15128	0.97678
Pcbp1	poly(rC) binding protein 1	56.6846	35.9212	31.8087	-1.57802	0.594246	-1.12929	0.873816
Slc5a11	solute carrier family 5 (sodium/glucose cotransporter), member 11	8.49719	14.9962	17.5466	1.76485	0.594246	1.17007	0.954013
Clec2i	C-type lectin domain family 2, member i	0.48886	1.02108	1.07343	2.08869	0.594246	1.05127	0.990738
Ahnak2	AHNAK nucleoprotein 2	5.9397	3.98276	6.14027	-1.49135	0.594246	1.54171	0.242138
Hars	histidyl-tRNA synthetase	22.1116	16.3464	20.6338	-1.35269	0.594588	1.26228	0.885587
Gm15772	predicted gene 15772	0	0	0	#DIV/0!	0.594588	#DIV/0!	0.986744
Mfn2	mitofusin 2	16.9383	12.7521	14.7639	-1.32828	0.595131	1.15776	0.912221
Sgk3	serum/glucocorticoid regulated kinase 3	5.84454	11.0765	9.16159	1.89519	0.595131	-1.20901	0.90079
Gm26825	predicted gene, 26825	0.369278	22.9109	0.477921	62.0425	0.595131	-47.9387	0.709127
Zc2hc1a	zinc finger, C2HC-type containing 1A	5.07825	9.20642	6.92509	1.81291	0.595131	-1.32943	0.635213
Zfp260	zinc finger protein 260	8.44725	11.7612	10.1254	1.39231	0.595599	-1.16155	0.736702
Dhx40	DEAH (Asp-Glu-Ala-His) box polypeptide 40	6.05573	9.54279	9.82883	1.57583	0.595599	1.02997	0.982503
Ngfrap1	nerve growth factor receptor (TNFRSF16) associated protein 1	43.2723	22.0576	26.0854	-1.96179	0.595599	1.18261	0.98817
Smim1	small integral membrane protein 1	4.61969	2.83828	2.83302	-1.62764	0.595599	-1.00185	0.934211
Mllt1	myeloid/lymphoid or mixed-lineage leukemia (trithorax homolog, Drosophila); translocated to, 1	15.9577	11.5366	10.0211	-1.38322	0.595599	-1.15123	0.976788
Nxpe5	neurexophilin and PC-esterase domain family, member 5	1.30529	2.12126	2.0969	1.62513	0.595599	-1.01162	0.97678
Zfp963	zinc finger protein 963	0.861887	1.4163	0.986381	1.64325	0.595599	-1.43585	0.615722
Ap2a1	adaptor-related protein complex 2, alpha 1 subunit	20.0643	14.4806	14.3061	-1.3856	0.595599	-1.01219	0.991479
Igsf3	immunoglobulin superfamily, member 3	12.1357	9.17447	10.477	-1.32277	0.595599	1.14197	0.851934
Bcl7c	B cell CLL/lymphoma 7C	6.55172	4.55718	4.14727	-1.43767	0.595599	-1.09884	0.97678
Acpl2	#N/A	9.19069	8.01034	8.0255	-1.14735	0.595599	1.00189	0.867591
Bmp7	bone morphogenetic protein 7	10.753	8.80648	9.18342	-1.22103	0.596032	1.0428	0.892941
Acta2	actin, alpha 2, smooth muscle, aorta	777.171	470.823	651.633	-1.65067	0.596032	1.38403	0.898109
Ppm1g	protein phosphatase 1G (formerly 2C), magnesium-dependent, gamma isoform	31.4824	20.6419	22.9916	-1.52517	0.596032	1.11383	0.97678
Bbs4	Bardet-Biedl syndrome 4 (human)	3.11948	5.19222	4.95872	1.66445	0.596032	-1.04709	0.976788
E2f2	E2F transcription factor 2	1.2958	0.852336	0.996274	-1.52029	0.596032	1.16887	0.920357
Gm14207	predicted gene 14207	0.78535	1.68538	1.80552	2.14602	0.596032	1.07129	0.974285
Pdgfa	platelet derived growth factor, alpha	7.59123	5.19279	5.03146	-1.46188	0.596032	-1.03207	0.985526
Scamp3	secretory carrier membrane protein 3	15.505	10.3158	10.2051	-1.50303	0.596032	-1.01085	0.987097
Plekho1	pleckstrin homology domain containing, family O member 1	27.7218	18.2114	19.0791	-1.52222	0.596032	1.04764	0.983209
Gm2018	predicted gene 2018	0.503497	2.18028	2.1154	4.33027	0.596032	-1.03067	0.995722
Gm24187	predicted gene, 24187	0	0	0	#DIV/0!	0.597777	#DIV/0!	0.316175
Col6a2	collagen, type VI, alpha 2	103.593	59.9016	66.0741	-1.72939	0.59848	1.10304	0.987097
Gm12963	predicted gene 12963	5.26544	11.4901	10.8029	2.18217	0.599099	-1.06361	0.943369
Cd200	CD200 antigen	15.0744	25.7615	27.4986	1.70896	0.599836	1.06743	0.98817
Rnf40	ring finger protein 40	20.0383	14.7018	18.1191	-1.36298	0.600437	1.23244	0.734435
Zfp708	zinc finger protein 708	1.61069	3.2794	2.44222	2.03602	0.600437	-1.3428	0.797987
Nrxn3	neurexin III	0.664122	1.68755	2.00978	2.54102	0.600437	1.19095	0.980617
Tbx3	T-box 3	13.0744	9.44843	12.2468	-1.38377	0.600437	1.29617	0.705704
Ptms	parathymosin	95.4971	55.656	73.7414	-1.71584	0.600437	1.32495	0.736702
Dusp13	dual specificity phosphatase 13	0.129551	0.349933	0.326023	2.70111	0.600437	-1.07334	0.992023
Ctso	cathepsin O	5.20704	8.00355	8.19965	1.53706	0.600437	1.0245	0.97678
Zfp259	#N/A	13.4437	9.40354	11.2166	-1.42964	0.600437	1.19281	0.934293
Cdk2ap2	CDK2-associated protein 2	15.8128	9.72364	9.09276	-1.62622	0.600437	-1.06938	0.944123
Cdca3	cell division cycle associated 3	2.43889	1.29048	2.0923	-1.88992	0.600437	1.62134	0.83264
Appl2	adaptor protein, phosphotyrosine interaction, PH domain and leucine zipper containing 2	8.92804	14.7603	15.8773	1.65325	0.600437	1.07568	0.97678
Gm10499	predicted gene 10499	2.55945	1.33335	2.42521	-1.91957	0.600437	1.81889	0.239041
Litaf	LPS-induced TN factor	40.98	30.6357	38.5474	-1.33766	0.600437	1.25825	0.715468
Nck1	non-catalytic region of tyrosine kinase adaptor protein 1	6.66608	10.9976	10.2573	1.64978	0.600437	-1.07216	0.964221
Trim8	tripartite motif-containing 8	21.5019	16.6527	18.9689	-1.29119	0.600437	1.13908	0.853075
Plac9a	placenta specific 9a	9.31622	15.1409	10.8	1.62522	0.600437	-1.40194	0.578346
Tgif2	TGFB-induced factor homeobox 2	11.0981	8.02608	7.22251	-1.38276	0.600437	-1.11126	0.986746
Sqrdl	sulfide quinone reductase-like (yeast)	6.98269	10.6065	12.6297	1.51897	0.600437	1.19075	0.96497
Ankrd9	ankyrin repeat domain 9	1.66529	0.79833	0.67769	-2.08596	0.600437	-1.17802	0.961194
Tlr12	toll-like receptor 12	1.05975	0.584008	1.20056	-1.81461	0.600437	2.05572	0.298644
Wfdc8	WAP four-disulfide core domain 8	0.259968	0.178695	#N/A	-1.45482	0.600437	#N/A	#N/A
C920006O11Rik	RIKEN cDNA C920006O11 gene	0.708954	1.61693	1.45361	2.28073	0.600437	-1.11236	0.97678
Il13ra1	interleukin 13 receptor, alpha 1	4.70137	6.8545	5.22048	1.45798	0.600437	-1.313	0.551681
Hba-a1	hemoglobin alpha, adult chain 1	61.1357	84.2206	88.4355	1.3776	0.600437	1.05005	0.988554
Trnt1	tRNA nucleotidyl transferase, CCA-adding, 1	4.17788	6.54867	5.36745	1.56746	0.600437	-1.22007	0.71664
Zfp943	zinc finger prtoein 943	3.22727	6.26118	4.12437	1.94009	0.600437	-1.51809	0.494986
Arl6ip5	ADP-ribosylation factor-like 6 interacting protein 5	32.3302	46.4969	45.4022	1.43819	0.60133	-1.02411	0.960275
Pot1a	protection of telomeres 1A	1.98257	3.33151	3.40508	1.6804	0.60133	1.02208	0.992617
Smad5	SMAD family member 5	10.8339	15.5256	17.6174	1.43306	0.60133	1.13473	0.982503
Pcolce2	procollagen C-endopeptidase enhancer 2	0.842912	1.43257	1.82077	1.69955	0.601597	1.27098	0.931496
Gm12111	predicted gene 12111	17.0367	43.4984	29.7009	2.55322	0.601597	-1.46455	0.647676
Camk2b	calcium/calmodulin-dependent protein kinase II, beta	11.157	21.077	15.926	1.88913	0.601597	-1.32343	0.810505
Pla1a	phospholipase A1 member A	6.25151	10.1565	12.5561	1.62465	0.601597	1.23626	0.986746
Fam109a	family with sequence similarity 109, member A	7.44832	5.17833	4.96908	-1.43836	0.601597	-1.04211	0.996032
Cetn3	centrin 3	24.2193	34.9638	24.3572	1.44363	0.601597	-1.43546	0.317733
B230317F23Rik	RIKEN cDNA B230317F23 gene	0.159238	0.356558	0.245066	2.23915	0.602495	-1.45494	0.866375
Tst	thiosulfate sulfurtransferase, mitochondrial	15.9053	10.0657	8.33145	-1.58014	0.602944	-1.20816	0.953949
Adamts2	a disintegrin-like and metallopeptidase (reprolysin type) with thrombospondin type 1 motif, 2	20.4228	15.5241	18.4234	-1.31555	0.602944	1.18676	0.781384
Tpgs1	tubulin polyglutamylase complex subunit 1	17.6677	12.2879	11.9758	-1.43781	0.602944	-1.02606	0.983209
Rhpn2	rhophilin, Rho GTPase binding protein 2	4.09122	6.83122	7.79453	1.66973	0.602944	1.14102	0.97678
Flii	flightless I actin binding protein	26.9861	18.606	24.0923	-1.4504	0.602944	1.29487	0.772538
Kcnb1	potassium voltage gated channel, Shab-related subfamily, member 1	8.19912	7.26415	6.60044	-1.12871	0.602944	-1.10056	0.89827
Sox8	SRY (sex determining region Y)-box 8	0.552254	0.282051	0.42745	-1.95799	0.602944	1.5155	0.975266
Pus3	pseudouridine synthase 3	1.75734	2.89839	2.54968	1.64931	0.602944	-1.13677	0.931322
Zcchc14	zinc finger, CCHC domain containing 14	1.40995	0.889819	1.29657	-1.58453	0.603079	1.45711	0.666853
Lmod1	leiomodin 1 (smooth muscle)	14.8249	12.5411	11.0357	-1.1821	0.603079	-1.13642	0.985484
Smtn	smoothelin	93.5903	61.6068	58.0361	-1.51915	0.603079	-1.06153	0.961151
Trim3	tripartite motif-containing 3	11.1028	8.68289	9.24418	-1.2787	0.603368	1.06464	0.975483
Lamtor2	late endosomal/lysosomal adaptor, MAPK and MTOR activator 2	21.6741	13.8736	15.4572	-1.56226	0.603776	1.11415	0.986746
S100a10	S100 calcium binding protein A10 (calpactin)	135.193	205.412	143.484	1.5194	0.603776	-1.4316	0.470152
Vmn2r29	vomeronasal 2, receptor 29	0.386293	1.1414	0.455397	2.95476	0.603776	-2.50639	0.293024
Triqk	triple QxxK/R motif containing	1.39467	2.93743	1.98056	2.10618	0.603776	-1.48313	0.636909
Gm4617	predicted pseudogene 4617	0	0	0	#DIV/0!	0.604572	#DIV/0!	0.980451
Zfp51	zinc finger protein 51	2.57333	4.29364	3.16337	1.66852	0.604612	-1.3573	0.666581
Foxq1	forkhead box Q1	0.740879	0.218773	0.200594	-3.38652	0.604837	-1.09062	0.97678
Smarca4	SWI/SNF related, matrix associated, actin dependent regulator of chromatin, subfamily a, member 4	27.8353	20.9794	20.6861	-1.32679	0.604985	-1.01418	0.982874
Dbnl	drebrin-like	31.9325	22.5311	24.4716	-1.41727	0.604985	1.08613	0.979617
Ggt6	gamma-glutamyltransferase 6	2.17299	3.85926	4.1117	1.77601	0.604985	1.06541	0.980451
2610044O15Rik8	RIKEN cDNA 2610044O15 gene	18.7825	42.9914	29.5425	2.28891	0.605968	-1.45524	0.71664
Mylk2	myosin, light polypeptide kinase 2, skeletal muscle	3.49132	3.9361	2.36883	1.1274	0.606476	-1.66162	0.987957
Ccdc92	coiled-coil domain containing 92	3.04261	2.03629	2.37474	-1.49419	0.606476	1.16621	0.947362
Slfn1	schlafen 1	0.958409	0.470753	0.637534	-2.03591	0.606476	1.35429	0.926722
Hspa1a	heat shock protein 1A	5.10936	2.91556	3.18023	-1.75245	0.606476	1.09078	0.998379
Cysltr1	cysteinyl leukotriene receptor 1	0.304557	0.611096	0.648559	2.0065	0.606476	1.06131	0.987097
Gm21981	predicted gene 21981	0.970589	0.521754	0.561699	-1.86024	0.606476	1.07656	0.995951
Gm25581	predicted gene, 25581	0	0	0	#DIV/0!	0.606476	#DIV/0!	0.654861
2016-09-05	septin 5	13.2734	9.10304	9.07786	-1.45813	0.607274	-1.00277	0.99332
Evi2a	ecotropic viral integration site 2a	0.203549	0.524551	0.262253	2.57702	0.607274	-2.00017	0.719889
Ctdsp1	CTD (carboxy-terminal domain, RNA polymerase II, polypeptide A) small phosphatase 1	36.0944	24.1971	30.4866	-1.49169	0.607274	1.25993	0.81137
Dchs1	dachsous 1 (Drosophila)	17.398	11.4179	14.8043	-1.52374	0.607274	1.29658	0.83264
Myh11	myosin, heavy polypeptide 11, smooth muscle	208.077	141.611	192.691	-1.46935	0.607274	1.3607	0.821786
Irg1	immunoresponsive gene 1	20.3089	14.4173	10.8196	-1.40865	0.607274	-1.33251	0.472481
Abcf1	ATP-binding cassette, sub-family F (GCN20), member 1	18.1521	12.4978	15.092	-1.45242	0.607274	1.20757	0.919355
Pi15	peptidase inhibitor 15	12.7868	24.6009	20.5011	1.92394	0.607274	-1.19998	0.892608
Adamtsl2	ADAMTS-like 2	0.500289	0.299696	0.160452	-1.66932	0.608855	-1.86782	0.986746
Fbxw5	F-box and WD-40 domain protein 5	18.6497	12.7535	13.3426	-1.46232	0.609245	1.04619	0.980617
Npm1	nucleophosmin 1	32.9452	45.8697	45.8006	1.3923	0.609462	-1.00151	0.942751
Adprh	ADP-ribosylarginine hydrolase	43.2713	28.9379	28.1512	-1.49532	0.60965	-1.02795	0.97678
Fas	Fas (TNF receptor superfamily member 6)	1.74476	3.5188	3.46564	2.01677	0.60965	-1.01534	0.99332
Rhbdl1	rhomboid, veinlet-like 1 (Drosophila)	1.537	0.844894	0.569659	-1.81916	0.60965	-1.48316	0.871801
Rras	Harvey rat sarcoma oncogene, subgroup R	36.0522	23.2319	33.2669	-1.55184	0.60965	1.43195	0.53239
Ankrd13b	ankyrin repeat domain 13b	10.7164	7.67069	8.31684	-1.39706	0.60965	1.08424	0.98817
Btbd2	BTB (POZ) domain containing 2	20.9529	14.7881	14.8975	-1.41687	0.60965	1.0074	0.995987
Adhfe1	alcohol dehydrogenase, iron containing, 1	2.47605	5.15938	5.15739	2.08371	0.60965	-1.00039	0.986746
Ndufa13	NADH dehydrogenase (ubiquinone) 1 alpha subcomplex, 13	60.2668	36.1109	38.4169	-1.66894	0.60965	1.06386	0.995987
Rcn3	reticulocalbin 3, EF-hand calcium binding domain	147.62	86.5067	92.829	-1.70646	0.60965	1.07308	0.995554
Vcl	vinculin	36.8027	28.091	28.9403	-1.31012	0.60965	1.03023	0.975483
Col4a2	collagen, type IV, alpha 2	75.046	52.5134	74.1234	-1.42908	0.60965	1.41151	0.645308
Rps25	ribosomal protein S25	410.693	643.469	465.27	1.56679	0.60965	-1.383	0.550937
Brms1	breast cancer metastasis-suppressor 1	17.6334	12.4726	12.3185	-1.41377	0.60965	-1.0125	0.995722
Zfp68	zinc finger protein 68	10.4786	15.0589	13.2159	1.43711	0.60965	-1.13945	0.873349
Pla2g10	phospholipase A2, group X	13.3539	11.5182	3.5486	-1.15937	0.60965	-3.24585	0.365971
Gm8186	predicted gene 8186	40.9445	32.0576	33.6454	-1.27722	0.61098	1.04953	0.982874
Npr1	natriuretic peptide receptor 1	10.5673	7.29407	11.6281	-1.44875	0.611092	1.59418	0.171853
Gm13219	predicted gene 13219	0.0872788	0.0482295	#N/A	-1.80966	0.612483	#N/A	#N/A
Gm13215	predicted gene 13215	0	0	0	#DIV/0!	0.612483	#DIV/0!	0.265775
2310047M10Rik	#N/A	7.91431	4.38705	6.1257	-1.80402	0.612483	1.39631	0.90477
AA987161	#N/A	2.06004	3.22079	2.22199	1.56346	0.613034	-1.44951	0.464375
9930013L23Rik	#N/A	2.06841	2.06337	1.6056	-1.00244	0.613034	-1.28511	0.979135
Sp100	nuclear antigen Sp100	4.63969	8.76992	10.8408	1.89019	0.613034	1.23614	0.97476
Hist1h1d	histone cluster 1, H1d	41.157	24.5965	26.0014	-1.67329	0.613034	1.05712	0.772538
Nolc1	nucleolar and coiled-body phosphoprotein 1	14.5143	9.59807	9.29257	-1.51221	0.613034	-1.03288	0.961194
Fam69a	family with sequence similarity 69, member A	5.50972	10.4006	9.99963	1.88768	0.613034	-1.0401	0.986746
Gm26669	predicted gene, 26669	0.802558	0.427576	0.415774	-1.87699	0.613034	-1.02839	0.976788
Bcl2a1b	B cell leukemia/lymphoma 2 related protein A1b	0.879534	1.7644	0.993096	2.00606	0.613034	-1.77667	0.691956
Gm24357	predicted gene, 24357	0	0	0	#DIV/0!	0.613392	#DIV/0!	0.987097
Lyrm5	LYR motif containing 5	3.71957	5.77083	4.28709	1.55148	0.613392	-1.3461	0.545394
Gtf2a2	general transcription factor II A, 2	3.37535	5.45499	3.34715	1.61613	0.613392	-1.62974	0.131667
Snta1	syntrophin, acidic 1	3.9074	2.71297	2.64867	-1.44027	0.613392	-1.02427	0.992617
Atp6v1a	ATPase, H+ transporting, lysosomal V1 subunit A	13.2885	18.139	19.5414	1.36501	0.613617	1.07732	0.995554
Zfp414	zinc finger protein 414	8.13487	5.21951	5.59745	-1.55855	0.613908	1.07241	0.997558
Egln1	egl-9 family hypoxia-inducible factor 1	31.9196	23.4794	23.8501	-1.35947	0.614911	1.01579	0.979617
Ociad1	OCIA domain containing 1	16.1531	22.8001	20.6014	1.4115	0.61514	-1.10673	0.83264
Rpl39	ribosomal protein L39	149.736	211.446	133.755	1.41213	0.615247	-1.58084	0.354682
2010107G12Rik	RIKEN cDNA 2010107G12 gene	0.414161	0.252514	0.250093	-1.64015	0.615336	-1.00968	0.97678
Rbfa	ribosome binding factor A	28.2472	18.7657	17.4044	-1.50526	0.615336	-1.07822	0.97678
Cnpy3	canopy FGF signaling regulator 3	9.88464	6.31614	7.15176	-1.56498	0.615517	1.1323	0.934886
Fzr1	fizzy/cell division cycle 20 related 1 (Drosophila)	11.6832	7.94423	8.83068	-1.47066	0.615517	1.11158	0.987097
Sh3bgr	SH3-binding domain glutamic acid-rich protein	14.537	10.251	12.0597	-1.41811	0.615517	1.17644	0.951088
Crispld2	cysteine-rich secretory protein LCCL domain containing 2	5.48334	3.40792	3.41343	-1.609	0.615517	1.00162	0.982503
Cep85	centrosomal protein 85	36.2512	66.4488	53.1673	1.83301	0.615517	-1.24981	0.937596
Gm5113	predicted gene 5113	0.963466	1.6085	1.69619	1.6695	0.615517	1.05452	0.987788
Ano9	anoctamin 9	1.1043	0.639351	0.519072	-1.72723	0.615517	-1.23172	0.969508
Aldh4a1	aldehyde dehydrogenase 4 family, member A1	8.7129	5.57083	6.25775	-1.56402	0.616174	1.12331	0.986746
Msc	musculin	0.99545	1.92903	3.4438	1.93785	0.616174	1.78525	0.866375
2016-03-01	mitochondrial amidoxime reducing component 1	0.136476	0.138313	0.147215	1.01346	0.616288	1.06436	0.931322
Gm6285	predicted gene 6285	0	0	0	#DIV/0!	0.616799	#DIV/0!	0.467142
Nxt2	nuclear transport factor 2-like export factor 2	1.96545	2.93489	2.5038	1.49324	0.616799	-1.17218	0.847827
Rpl35a-ps5	ribosomal protein L35A, pseudogene 5	0	0	0	#DIV/0!	0.616799	#DIV/0!	0.504655
Ocln	occludin	3.73922	5.59964	4.69946	1.49754	0.617071	-1.19155	0.76971
Ndufs5	NADH dehydrogenase (ubiquinone) Fe-S protein 5	41.8504	19.8477	16.4491	-2.10858	0.61808	-1.20661	0.980451
Glmn	glomulin, FKBP associated protein	5.56927	11.329	7.84064	2.03421	0.61808	-1.44491	0.773237
Papolg	poly(A) polymerase gamma	2.32565	3.7718	3.08746	1.62183	0.61808	-1.22165	0.71664
Shisa2	shisa family member 2	0.513841	0.266356	0.373329	-1.92915	0.61808	1.40162	0.934181
Fgf10	fibroblast growth factor 10	1.60546	3.86484	3.20714	2.40731	0.618927	-1.20507	0.982874
AI115009	expressed sequence AI115009	0.281074	0.628093	0.309242	2.23462	0.618927	-2.03107	0.81137
Rpl13-ps3	ribosomal protein L13, pseudogene 3	2.90091	8.986	2.61354	3.09765	0.618927	-3.43825	0.415446
Fundc1	FUN14 domain containing 1	5.05019	7.93722	6.01638	1.57167	0.618927	-1.31927	0.655761
Hc	hemolytic complement	0.250024	0.155523	0.178307	-1.60763	0.618927	1.1465	0.954386
Lpar4	lysophosphatidic acid receptor 4	0.663919	1.1196	1.0086	1.68636	0.618927	-1.11006	0.931322
Gm10384	predicted gene 10384	0.188783	0.448192	0.460137	2.37412	0.618927	1.02665	0.980617
9530026P05Rik	RIKEN cDNA 9530026P05 gene	9.23422	26.998	28.4639	2.92369	0.619048	1.05429	0.936979
Zfp763	zinc finger protein 763	2.00866	3.58635	3.21247	1.78545	0.619048	-1.11638	0.961643
2610008E11Rik	RIKEN cDNA 2610008E11 gene	6.48211	10.2569	9.21626	1.58234	0.619048	-1.11291	0.930788
Immp1l	IMP1 inner mitochondrial membrane peptidase-like (S. cerevisiae)	16.6072	36.5002	21.8509	2.19786	0.619048	-1.67043	0.242804
Aldh6a1	aldehyde dehydrogenase family 6, subfamily A1	10.9605	15.4229	18.3229	1.40713	0.619048	1.18804	0.937715
Gm21464	#N/A	4.5328	3.299	2.41378	-1.37399	0.619048	-1.36673	0.721021
A230006K03Rik	RIKEN cDNA A230006K03 gene	0.451615	0.284654	0.588784	-1.58654	0.620294	2.06842	0.49603
Slc27a4	solute carrier family 27 (fatty acid transporter), member 4	10.4784	7.21087	8.66307	-1.45314	0.620484	1.20139	0.914343
Rprl2	ribonuclease P RNA-like 2	0	0	0	#DIV/0!	0.620913	#DIV/0!	0.920357
Chchd10	coiled-coil-helix-coiled-coil-helix domain containing 10	6.10395	3.29219	2.78942	-1.85407	0.620913	-1.18024	0.97678
Tsc22d3	TSC22 domain family, member 3	14.2632	19.8578	26.4095	1.39224	0.620913	1.32993	0.887999
Birc5	baculoviral IAP repeat-containing 5	2.19153	1.38718	1.79649	-1.57985	0.620913	1.29507	0.917867
Gm21988	predicted gene 21988	7.45513	11.2843	7.82349	1.51363	0.620913	-1.44236	0.707753
Chac1	ChaC, cation transport regulator 1	0.851541	0.281671	#N/A	-3.02317	0.620913	#N/A	#N/A
Gpr114	#N/A	1.68206	1.01944	0.925289	-1.64999	0.620913	-1.10175	0.976788
Nit2	nitrilase family, member 2	17.6553	26.2089	23.1474	1.48448	0.620913	-1.13226	0.858299
Tpi1	triosephosphate isomerase 1	112.347	66.3415	78.2367	-1.69346	0.620913	1.1793	0.980451
Zfp141	zinc finger protein 141	2.99208	4.99198	3.94505	1.6684	0.620913	-1.26538	0.844755
Notch1	notch 1	11.7615	8.6328	10.4217	-1.36242	0.620913	1.20723	0.919355
Jagn1	jagunal homolog 1	33.3585	20.3287	18.4805	-1.64096	0.620913	-1.10001	0.937244
Cltb	clathrin, light polypeptide (Lcb)	7.1711	4.83643	5.48096	-1.48273	0.620913	1.13327	0.97678
Zfp229	zinc finger protein 229	1.21657	2.22799	1.89801	1.83137	0.620913	-1.17385	0.90079
Arhgap12	Rho GTPase activating protein 12	7.04803	12.5153	10.4619	1.77571	0.620913	-1.19627	0.81137
Slc38a5	solute carrier family 38, member 5	0.825427	0.368035	0.45653	-2.24279	0.620913	1.24045	0.961194
Myzap	myocardial zonula adherens protein	4.71368	2.59615	2.57649	-1.81565	0.620913	-1.00763	0.929296
Ccbl2	cysteine conjugate-beta lyase 2	3.88526	7.00606	7.02394	1.80324	0.620913	1.00255	0.998379
Nosip	nitric oxide synthase interacting protein	17.1642	12.134	12.5866	-1.41455	0.620913	1.0373	0.988883
Ly6f	lymphocyte antigen 6 complex, locus F	1.03368	0.397683	#N/A	-2.59926	0.620913	#N/A	#N/A
Atxn7l3	ataxin 7-like 3	17.3009	11.8812	12.4682	-1.45615	0.620913	1.0494	0.993037
Ltc4s	leukotriene C4 synthase	2.53635	1.03866	1.15661	-2.44193	0.620913	1.11355	0.992339
Mfsd10	major facilitator superfamily domain containing 10	10.0613	6.23904	8.12253	-1.61264	0.620913	1.30189	0.83264
Gatsl3	GATS protein-like 3	3.34224	2.12278	2.448	-1.57446	0.620913	1.15321	0.982874
Lyplal1	lysophospholipase-like 1	3.46964	6.18951	5.54658	1.7839	0.620913	-1.11591	0.980624
9330161L09Rik	RIKEN cDNA 9330161L09 gene	1.18426	0.589414	#N/A	-2.00921	0.620913	#N/A	#N/A
Lphn1	#N/A	21.6019	16.5184	17.0427	-1.30775	0.620928	1.03174	0.866569
Impdh2	inosine 5'-phosphate dehydrogenase 2	64.9684	87.6911	116.393	1.34975	0.621118	1.32731	0.845989
Cspg4	chondroitin sulfate proteoglycan 4	7.61551	5.77293	5.94197	-1.31918	0.621692	1.02928	0.968817
Arhgap15	Rho GTPase activating protein 15	5.82051	10.4653	10.2501	1.798	0.621692	-1.02099	0.987097
Catsper1	cation channel, sperm associated 1	0.349233	0.62029	0.127588	1.77615	0.621692	-4.86165	0.0457189
Gm5643	predicted gene 5643	0	0	#N/A	#DIV/0!	0.621692	#N/A	#N/A
Gda	guanine deaminase	2.66636	5.20336	5.66116	1.95149	0.623183	1.08798	0.995233
Tnks1bp1	tankyrase 1 binding protein 1	24.4552	18.2966	23.3105	-1.3366	0.623183	1.27403	0.645308
Pcsk6	proprotein convertase subtilisin/kexin type 6	3.57632	5.95854	8.03817	1.66611	0.623183	1.34902	0.890342
Rbm18	RNA binding motif protein 18	4.07695	6.0559	6.31162	1.4854	0.623183	1.04223	0.992617
Mxra7	matrix-remodelling associated 7	13.7895	10.0746	10.3237	-1.36873	0.623183	1.02472	0.971589
Morf4l1	mortality factor 4 like 1	33.8917	50.9778	37.0358	1.50414	0.623183	-1.37645	0.479765
Sardh	sarcosine dehydrogenase	15.6219	11.2726	12.958	-1.38583	0.623183	1.14952	0.845989
Snord104	small nucleolar RNA, C/D box 104	0	0	0	#DIV/0!	0.623183	#DIV/0!	0.496724
Rnf207	ring finger protein 207	0.441225	0.282517	0.272523	-1.56177	0.623262	-1.03667	0.98817
Cxxc1	CXXC finger 1 (PHD domain)	26.4914	17.2675	19.2549	-1.53418	0.623262	1.1151	0.97678
Fcgr4	Fc receptor, IgG, low affinity IV	1.9575	4.7087	2.54073	2.40546	0.623296	-1.85328	0.759596
Plec	plectin	31.1029	20.4336	27.3214	-1.52214	0.623296	1.33708	0.851934
Lrp8	low density lipoprotein receptor-related protein 8, apolipoprotein e receptor	0.430022	0.304053	0.280554	-1.4143	0.623296	-1.08376	0.990514
Comtd1	catechol-O-methyltransferase domain containing 1	4.32705	2.06387	1.50941	-2.09657	0.623296	-1.36734	0.835111
Tuba8	tubulin, alpha 8	0.384926	0.870281	1.08229	2.2609	0.623296	1.24361	0.97678
Epn1	epsin 1	29.9328	21.5894	25.3955	-1.38646	0.623296	1.1763	0.928751
Casp1	caspase 1	3.71122	6.21413	4.69038	1.67442	0.623296	-1.32487	0.738227
Tmed9	transmembrane emp24 protein transport domain containing 9	90.0359	57.1581	55.9341	-1.57521	0.623296	-1.02188	0.940733
Actg2	actin, gamma 2, smooth muscle, enteric	200.708	139.514	167.728	-1.43862	0.62357	1.20224	0.912565
Plgrkt	plasminogen receptor, C-terminal lysine transmembrane protein	3.43755	5.56148	5.23923	1.61786	0.624461	-1.06151	0.971589
Fzd7	frizzled class receptor 7	8.04291	5.16921	6.91244	-1.55593	0.624613	1.33723	0.765592
C030034L19Rik	RIKEN cDNA C030034L19 gene	1.57766	3.44764	4.55996	2.18529	0.625218	1.32263	0.71664
Cdcp1	CUB domain containing protein 1	6.87253	5.50307	3.81191	-1.24885	0.625218	-1.44365	0.636909
Vangl2	vang-like 2 (van gogh, Drosophila)	3.73617	2.60001	2.96652	-1.43698	0.62572	1.14096	0.887549
Fgl1	fibrinogen-like protein 1	0.0699838	0.247183	0.278724	3.532	0.62572	1.1276	0.979617
Hmga2	high mobility group AT-hook 2	1.14388	2.21339	2.38812	1.93498	0.62572	1.07894	0.914446
Zfp300	zinc finger protein 300	0.247844	0.453351	0.302955	1.82918	0.62572	-1.49643	0.678951
Ihh	Indian hedgehog	22.805	14.528	7.02757	-1.56972	0.62572	-2.06729	0.113577
Fbn2	fibrillin 2	6.12552	4.38936	2.97653	-1.39554	0.62572	-1.47466	0.872606
Ptprf	protein tyrosine phosphatase, receptor type, F	12.3541	9.33394	8.61767	-1.32356	0.625928	-1.08312	0.992617
Gm11263	predicted gene 11263	0	0	0	#DIV/0!	0.625928	#DIV/0!	0.919867
Mug1	murinoglobulin 1	0.286801	0.548434	0.918457	1.91225	0.625928	1.67469	0.939339
Lmnb1	lamin B1	12.0372	9.81485	12.4948	-1.22642	0.627112	1.27305	0.587163
Gm22422	predicted gene, 22422	0	0	0	#DIV/0!	0.627112	#DIV/0!	0.731939
Gm10184	predicted pseudogene 10184	0.177999	0.320562	0.242223	1.80092	0.627442	-1.32341	0.903081
Tgfb1i1	transforming growth factor beta 1 induced transcript 1	21.2923	15.0749	18.3238	-1.41243	0.628636	1.21551	0.929243
Tvp23b	trans-golgi network vesicle protein 23B	9.99118	14.2597	11.9991	1.42723	0.628636	-1.1884	0.859702
Vopp1	vesicular, overexpressed in cancer, prosurvival protein 1	4.6409	3.9411	3.94489	-1.17756	0.628636	1.00096	0.982503
Echs1	enoyl Coenzyme A hydratase, short chain, 1, mitochondrial	8.62165	11.401	11.3831	1.32237	0.628636	-1.00157	0.971589
Spdef	SAM pointed domain containing ets transcription factor	0.892604	0.672721	0.433844	-1.32686	0.628636	-1.55061	0.98817
Ppp1r35	protein phosphatase 1, regulatory subunit 35	8.06	4.55517	4.0665	-1.76942	0.628636	-1.12017	0.918706
Scarb1	scavenger receptor class B, member 1	5.88282	8.66308	12.8929	1.47261	0.628636	1.48826	0.489745
Dcakd	dephospho-CoA kinase domain containing	20.2895	14.2267	13.0349	-1.42616	0.629472	-1.09143	0.977422
Dnah3	dynein, axonemal, heavy chain 3	0.0864397	0.225674	0.228405	2.61077	0.629472	1.0121	0.979956
Fgf18	fibroblast growth factor 18	2.01321	1.33938	1.49612	-1.50309	0.629472	1.11702	0.956194
Lhfp	lipoma HMGIC fusion partner	57.0866	56.4755	44.069	-1.01082	0.629472	-1.28152	0.931322
Lrrn2	leucine rich repeat protein 2, neuronal	6.21784	5.2578	6.18753	-1.18259	0.629472	1.17683	0.652151
Ppic	peptidylprolyl isomerase C	44.1042	63.1236	58.0821	1.43124	0.629472	-1.0868	0.903081
Zcchc3	zinc finger, CCHC domain containing 3	4.37055	2.79527	3.72572	-1.56355	0.629472	1.33287	0.887875
Unc45b	unc-45 homolog B (C. elegans)	2.5001	1.7761	2.3886	-1.40764	0.629472	1.34486	0.714087
4930427A07Rik	RIKEN cDNA 4930427A07 gene	1.92227	1.17978	1.33715	-1.62935	0.629472	1.13339	0.97678
Prpf39	pre-mRNA processing factor 39	8.1103	13.4686	10.1318	1.66068	0.629472	-1.32934	0.660209
Slc12a4	solute carrier family 12, member 4	18.5494	13.7335	12.7381	-1.35067	0.629472	-1.07814	0.989939
Ankrd49	ankyrin repeat domain 49	4.89489	6.9496	5.59568	1.41977	0.629472	-1.24196	0.648902
Abhd8	abhydrolase domain containing 8	12.2676	7.74129	8.52433	-1.5847	0.629789	1.10115	0.97678
Gmfg	glia maturation factor, gamma	0.817609	1.36808	0.888049	1.67326	0.630466	-1.54054	0.625456
Crat	carnitine acetyltransferase	7.48363	4.94516	6.30565	-1.51332	0.630644	1.27512	0.676948
Hist1h2ae	histone cluster 1, H2ae	7.01199	3.87041	5.29506	-1.81169	0.630644	1.36809	0.994668
Ehd2	EH-domain containing 2	32.2334	22.972	29.4028	-1.40316	0.630644	1.27994	0.784523
Tbx2	T-box 2	2.64709	2.00403	1.96765	-1.32088	0.630644	-1.01849	0.995951
Trim12c	tripartite motif-containing 12C	2.15048	3.44868	3.92783	1.60368	0.630644	1.13894	0.986746
Polr3gl	polymerase (RNA) III (DNA directed) polypeptide G like	7.95575	14.4184	13.148	1.81233	0.630644	-1.09663	0.995951
Tysnd1	trypsin domain containing 1	9.36856	6.34486	7.0994	-1.47656	0.630644	1.11892	0.97678
Rnpep	arginyl aminopeptidase (aminopeptidase B)	13.4031	10.5935	11.3749	-1.26521	0.630644	1.07376	0.97678
Clstn1	calsyntenin 1	49.99	36.4742	34.6054	-1.37056	0.630644	-1.054	0.98708
Map3k13	mitogen-activated protein kinase kinase kinase 13	1.01813	0.94805	0.869914	-1.07392	0.630644	-1.08982	0.931322
Fscn1	fascin actin-bundling protein 1	22.5955	15.5073	20.1784	-1.45708	0.630644	1.30122	0.683989
Tlr1	toll-like receptor 1	1.83844	2.87994	2.10533	1.56651	0.630644	-1.36793	0.666581
Cybrd1	cytochrome b reductase 1	0.947455	1.4952	2.00096	1.57813	0.630644	1.33825	0.891853
Igkv1-117	immunoglobulin kappa variable 1-117	2.02157	14.4667	2.86761	7.15613	0.630644	-5.04484	0.797317
Tppp3	tubulin polymerization-promoting protein family member 3	53.4128	36.4487	31.7474	-1.46542	0.630644	-1.14809	0.861196
Spata2	spermatogenesis associated 2	5.9377	3.82683	4.22179	-1.5516	0.630759	1.10321	0.97678
Fam98b	family with sequence similarity 98, member B	7.29538	5.44824	6.72395	-1.33903	0.630759	1.23415	0.858118
Lrif1	ligand dependent nuclear receptor interacting factor 1	1.44195	2.76251	1.92036	1.91581	0.630968	-1.43853	0.770199
Daf2	#N/A	0.32054	1.06388	1.35894	3.31901	0.631112	1.27735	0.945446
Kdm3a	lysine (K)-specific demethylase 3A	7.00491	11.4728	12.2484	1.63783	0.63162	1.0676	0.986746
Gjb5	gap junction protein, beta 5	0.538476	0.228261	#N/A	-2.35903	0.63162	#N/A	#N/A
Mgam	maltase-glucoamylase	0.295221	0.16799	0.146532	-1.75738	0.632068	-1.14644	0.97678
Snord8	small nucleolar RNA, C/D box 8	0	0	0	#DIV/0!	0.632068	#DIV/0!	0.464375
Gm15443	predicted gene 15443	0	0	0	#DIV/0!	0.632753	#DIV/0!	0.771831
2016-03-07	membrane-associated ring finger (C3HC4) 7	4.6269	7.31095	5.66538	1.5801	0.632753	-1.29046	0.636909
Mx1	MX dynamin-like GTPase 1	0.938283	1.80262	1.84697	1.92119	0.632753	1.0246	0.986187
Gm16268	predicted gene 16268	3.37874	3.07896	2.64604	-1.09736	0.633593	-1.16361	0.964987
Gm17231	predicted gene 17231	5.4359	10.2242	8.46785	1.88086	0.633805	-1.20741	0.97678
Muc1	mucin 1, transmembrane	4.46092	2.75859	3.2337	-1.6171	0.634373	1.17223	0.976969
Rps7	ribosomal protein S7	470.221	772.214	431.208	1.64224	0.634373	-1.79081	0.331851
Tap2	transporter 2, ATP-binding cassette, sub-family B (MDR/TAP)	12.9846	9.25635	13.4929	-1.40278	0.634373	1.4577	0.555695
Eif4g1	eukaryotic translation initiation factor 4, gamma 1	52.3957	34.2663	39.1191	-1.52907	0.634373	1.14162	0.947362
Med16	mediator complex subunit 16	8.80512	6.29739	7.02931	-1.39822	0.634395	1.11623	0.97678
Mkks	McKusick-Kaufman syndrome	4.71974	7.26841	5.99595	1.54	0.635406	-1.21222	0.734052
Snrpb2	U2 small nuclear ribonucleoprotein B	5.88902	8.61442	6.92408	1.46279	0.635406	-1.24412	0.676948
Ppef1	protein phosphatase with EF hand calcium-binding domain 1	0.0683722	0.248939	0.178526	3.64094	0.635406	-1.39442	0.97678
Stap1	signal transducing adaptor family member 1	0.407578	0.878256	0.812243	2.15482	0.635406	-1.08127	0.97678
Gfra4	glial cell line derived neurotrophic factor family receptor alpha 4	4.02279	2.30294	2.66434	-1.74681	0.635406	1.15693	0.979617
Sbspon	somatomedin B and thrombospondin, type 1 domain containing	12.8824	10.3593	6.1555	-1.24356	0.635406	-1.68293	0.613454
Zfp759	zinc finger protein 759	1.28991	2.20795	1.52407	1.71171	0.635406	-1.44872	0.598155
Dera	deoxyribose-phosphate aldolase (putative)	18.8736	15.8481	14.3819	-1.19091	0.635406	-1.10195	0.986158
Mogat2	monoacylglycerol O-acyltransferase 2	1.51832	0.764391	1.01578	-1.98631	0.635406	1.32888	0.941521
Nudt3	nudix (nucleotide diphosphate linked moiety X)-type motif 3	29.3113	21.7721	24.3888	-1.34628	0.635406	1.12019	0.907708
H2afx	H2A histone family, member X	23.1532	14.5722	14.4523	-1.58886	0.635406	-1.0083	0.914726
Psmc4	proteasome (prosome, macropain) 26S subunit, ATPase, 4	44.8515	28.4666	26.7261	-1.57558	0.635406	-1.06512	0.931322
Zfp119a	zinc finger protein 119a	1.78698	3.62473	2.88426	2.02842	0.635406	-1.25673	0.892941
Eef1b2	eukaryotic translation elongation factor 1 beta 2	146.401	225.488	206.424	1.54021	0.635406	-1.09235	0.936979
Slc6a15	solute carrier family 6 (neurotransmitter transporter), member 15	1.07173	2.08825	1.45428	1.94849	0.635406	-1.43593	0.666581
Sssca1	Sjogren's syndrome/scleroderma autoantigen 1 homolog (human)	8.08589	4.22192	3.41848	-1.91522	0.63587	-1.23503	0.864778
Colq	collagen-like tail subunit (single strand of homotrimer) of asymmetric acetylcholinesterase	0.640537	0.371956	0.400573	-1.72207	0.637261	1.07693	0.954482
Mc4r	melanocortin 4 receptor	0.412284	1.53312	#N/A	3.71859	0.637362	#N/A	#N/A
Eif4a-ps4	eukaryotic translation initiation factor 4A, pseudogene 4	1.17218	0.616004	3.02532	-1.90288	0.637362	4.9112	0.0491555
Cnpy4	canopy FGF signaling regulator 4	10.0179	6.7366	10.0751	-1.48709	0.637362	1.49557	0.504655
Hdc	histidine decarboxylase	53.1917	34.6437	24.8008	-1.5354	0.637362	-1.39688	0.634951
Kif18b	kinesin family member 18B	1.41209	0.742273	0.888461	-1.90239	0.637471	1.19695	0.982503
Igsf9b	immunoglobulin superfamily, member 9B	2.91537	2.2795	2.28398	-1.27895	0.63873	1.00196	0.903081
Slc27a2	solute carrier family 27 (fatty acid transporter), member 2	0.817794	0.478884	0.528015	-1.70771	0.63873	1.10259	0.98708
Myo1d	myosin ID	5.88532	10.1961	11.3359	1.73247	0.63873	1.11179	0.874843
Rcor2	REST corepressor 2	2.41202	1.46602	1.21966	-1.64528	0.63873	-1.20199	0.985484
Gm10247	predicted gene 10247	0	0	0	#DIV/0!	0.63873	#DIV/0!	0.866569
Aox3	aldehyde oxidase 3	8.92819	23.5627	35.0154	2.63914	0.63873	1.48605	0.910427
Rps10-ps2	ribosomal protein S10, pseudogene 2	1.75472	0.733276	2.8315	-2.39299	0.63873	3.86144	0.120441
Ndufa4l2	NADH dehydrogenase (ubiquinone) 1 alpha subcomplex, 4-like 2	7.8823	4.38671	5.09728	-1.79686	0.63873	1.16198	0.982503
Mzt1	mitotic spindle organizing protein 1	7.57	12.5194	8.21699	1.65382	0.63873	-1.5236	0.450882
Rhebl1	Ras homolog enriched in brain like 1	1.88115	3.06068	3.45803	1.62703	0.63873	1.12982	0.977033
Phf7	PHD finger protein 7	1.10416	2.01341	1.78864	1.82349	0.63873	-1.12566	0.946878
Mrpl18	mitochondrial ribosomal protein L18	26.9255	15.2074	14.5322	-1.77055	0.638911	-1.04646	0.959514
Syt12	synaptotagmin XII	0.363176	0.244912	0.236081	-1.48288	0.638924	-1.03741	0.991617
Txnrd1	thioredoxin reductase 1	33.4246	24.5965	22.7183	-1.35892	0.638924	-1.08267	0.958778
Plaur	plasminogen activator, urokinase receptor	6.81205	4.2842	3.22284	-1.59004	0.638924	-1.32933	0.862299
Tnnt2	troponin T2, cardiac	5.87064	3.75296	3.86171	-1.56427	0.638924	1.02898	0.977422
Mtcp1_1	#N/A	1.4799	2.4917	1.94522	1.68369	0.638924	-1.28093	0.691984
Ntng2	netrin G2	10.409	9.36666	9.6921	-1.11128	0.638924	1.03474	0.789858
Ppp1cb	protein phosphatase 1, catalytic subunit, beta isoform	15.494	22.7112	18.5095	1.46581	0.638924	-1.227	0.755634
Alg3	asparagine-linked glycosylation 3 (alpha-1,3-mannosyltransferase)	5.38677	3.25187	3.17093	-1.65651	0.638924	-1.02553	0.994019
Phlda3	pleckstrin homology-like domain, family A, member 3	18.8706	10.9738	10.9767	-1.71961	0.638924	1.00026	0.97678
Gm8730	predicted pseudogene 8730	1.52281	18.9914	4.16431	12.4713	0.638924	-4.56052	0.969459
Hhex	hematopoietically expressed homeobox	0.753483	1.2383	1.58051	1.64344	0.638924	1.27635	0.859702
Tmem189	transmembrane protein 189	10.134	7.66242	8.44389	-1.32256	0.638952	1.10199	0.922308
Nhp2	NHP2 ribonucleoprotein	50.1216	30.4748	23.5126	-1.64469	0.638952	-1.29611	0.715576
Atg16l1	autophagy related 16-like 1 (S. cerevisiae)	8.64087	29.4081	7.14302	3.40337	0.638952	-4.11703	0.0336007
Gm13008	predicted gene 13008	1.61036	1.15214	#N/A	-1.3977	0.638952	#N/A	#N/A
Trpv2	transient receptor potential cation channel, subfamily V, member 2	4.74317	3.44057	4.51231	-1.3786	0.638952	1.3115	0.696195
Mfsd3	major facilitator superfamily domain containing 3	3.77355	1.99356	1.60143	-1.89288	0.638998	-1.24486	0.921729
Atp5g2	ATP synthase, H+ transporting, mitochondrial F0 complex, subunit C2 (subunit 9)	43.7067	61.181	62.3116	1.39981	0.638998	1.01848	0.980617
RP24-315D19.2	#N/A	24.4233	45.8353	48.1443	1.8767	0.641055	1.05038	0.97678
Gnpda1	glucosamine-6-phosphate deaminase 1	7.236	10.6174	13.356	1.46731	0.641055	1.25793	0.935537
Dynlt1c	dynein light chain Tctex-type 1C	1.73125	2.97057	2.76427	1.71585	0.641055	-1.07463	0.97678
Tsen15	tRNA splicing endonuclease 15 homolog (S. cerevisiae)	6.29741	9.47742	7.12454	1.50497	0.641055	-1.33025	0.646349
[truncated: 14,627 more rows]
