# Supplementary material for: Uterine glands impact uterine receptivity, luminal fluid homeostasis and blastocyst implantation
Source: Sci Rep. 2016 Dec 1;6:38078. doi: 10.1038/srep38078 (PMC5131473; doi:10.1038/srep38078)
Supplement: Supplemental Table 2 [file srep38078-s3.xls]

## Sheet: Sheet1
Supplemental Table 2. RNA-Seq Analysis of Uteri from Pseudopregnant Wildtype and PUGKO Mice
		DOPP 3 (avg RPKM)		DOPP 4 (avg RPKM)		DOPP 5 (avg RPKM)		DOPP 3 WT vs PUGKO		DOPP 4 WT vs PUGKO		DOPP 5 WT vs PUGKO
Gene Symbol	Gene Name	WT	PUGKO	WT	PUGKO	WT	PUGKO	Fold Change	FDR p-value	Fold Change	FDR p-value	Fold Change	FDR p-value
Spink3	serine peptidase inhibitor, Kazal type 3	21.7013	0.145235	259.369	0.127204	275.183	2.33263	-149.422	0.000257854	-2039	8.14155e-20	-117.971	8.46876e-23
Tmprss11g	transmembrane protease, serine 11g	2.72221	0.0278928	2.46675	0.0799983	2.19643	0.159071	-97.5957	1.12035e-07	-30.8351	1.60934e-12	-13.8079	9.75787e-09
Cxcl15	chemokine (C-X-C motif) ligand 15	7.48314	0.221622	5.28653	0.0573066	1.78543	0.173594	-33.7654	6.87771e-16	-92.2501	9.35707e-17	-10.2851	1.3182e-07
Ttr	transthyretin	1.53156	0.0593351	2.355	0.057464	0.850357	0.20093	-25.8121	4.48406e-08	-40.9822	8.38982e-05	-4.23211	0.194154
9030622O22Rik	RIKEN cDNA 9030622O22 gene	20.0554	0.779281	22.3397	0.53566	9.47233	0.578802	-25.7358	8.39217e-08	-41.705	1.75964e-19	-16.3654	2.76852e-17
Foxa2	forkhead box A2	5.02458	0.206063	2.99007	0.0484965	2.43833	0.0806142	-24.3838	6.87771e-16	-61.6553	1.64235e-13	-30.2469	2.63173e-14
Gpx2	glutathione peroxidase 2	2.67717	0.116893	8.71796	0.282943	6.95586	1.796	-22.9027	0.000346154	-30.8118	2.86453e-08	-3.87297	0.0581054
Tmem213	transmembrane protein 213	8.70821	0.383005	24.7293	0.357324	35.0144	15.3306	-22.7365	6.87771e-16	-69.2069	2.10979e-10	-2.28396	0.000220566
Dio1		0.60176	0.0271056	0	0	0	0	-22.2006	0.00195733	#N/A	#N/A	#N/A	#N/A
Cyp3a59	cytochrome P450, family 3, subfamily a, polypeptide 59	1.65473	0.0749567	1.78236	0.0561068	0.951433	0.179733	-22.0758	0.000771443	-31.7674	6.44e-10	-5.29361	0.000553761
Ppp1r1b		0.299079	0.0144664	0	0	0.027863	0.08686	-20.674	0.0035918	#N/A	#N/A	3.1174	0.675224
Calca	calcitonin/calcitonin-related polypeptide, alpha	3.54735	0.181823	3.69525	0.689425	0.998687	0.691189	-19.5099	5.32838e-10	-5.3599	0.199823	-1.44488	0.953182
Cyp3a57	cytochrome P450, family 3, subfamily a, polypeptide 57	2.00568	0.107945	3.14985	0.0755271	1.12235	0.103255	-18.5806	1.07459e-07	-41.7049	6.79514e-12	-10.8697	1.08108e-08
Tmed6	transmembrane emp24 protein transport domain containing 6	1.05637	0.0587819	1.88496	0.371802	2.02266	0.966755	-17.9709	0.000229836	-5.06978	0.00471064	-2.09222	0.543534
Rdh16	retinol dehydrogenase 16	0.833159	0.0495618	0.435001	0.0418223	0.183763	0.0295928	-16.8105	8.80951e-07	-10.4012	0.00356685	-6.20971	2.4242e-05
5430421N21Rik	RIKEN cDNA 5430421N21 gene	2.93191	0.187824	6.50202	0.357633	12.9581	0.96709	-15.6099	0.000199342	-18.1807	7.57243e-08	-13.3991	6.49111e-18
Foxq1		0.740879	0.0521675	0	0	0.200594	0.0358005	-14.2019	0.115071	#N/A	#N/A	-5.6031	0.071579
Gm3608	predicted gene 3608	1.30934	0.10777	0.713279	0.128918	0.22352	0.130756	-12.1495	0.00358915	-5.53279	0.29366	-1.70945	0.953182
Olfm4		0.467065	0.038999	0	0	0.20848	0.0634475	-11.9763	0.00302833	#N/A	#N/A	-3.28586	0.179977
Htr1b	5-hydroxytryptamine (serotonin) receptor 1B	0.59166	0.0521156	0.397469	0.0996391	0	0	-11.3528	0.000229836	-3.98908	0.0416067	#N/A	#N/A
Igkv4-79		2.65841	0.23445	0	0	1.2165	0.128785	-11.339	0.211402	#N/A	#N/A	-9.44599	0.0223988
Cyp2f2	cytochrome P450, family 2, subfamily f, polypeptide 2	2.09293	0.188422	0.5996	0.146628	0.364239	0.183007	-11.1077	0.00428621	-4.08927	0.278409	-1.99031	0.43364
Wfdc3_1	WAP four-disulfide core domain 1	3.7276	0.367271	4.75384	0.292235	2.84593	0.256569	-10.1495	2.65475e-05	-16.2672	1.39975e-14	-11.0923	1.20334e-14
Serpinb11	serine (or cysteine) peptidase inhibitor, clade B (ovalbumin), member 11	0.581844	0.0573432	1.02193	0.724786	0.979294	0.120029	-10.1467	0.00272403	-1.40997	0.103876	-8.15882	9.80199e-05
Gm765	predicted gene 765	9.65944	0.967321	22.6218	0.984747	12.2779	2.04125	-9.98576	0.000104398	-22.9722	7.2732e-20	-6.01492	9.30003e-09
Sv2b	synaptic vesicle glycoprotein 2 b	6.42837	0.681402	7.47232	2.44222	10.0329	7.33342	-9.43403	1.53784e-05	-3.05964	0.000229907	-1.36811	0.517469
Bpifb5	BPI fold containing family B, member 5	3.26422	0.348369	3.17261	0.420207	3.12768	0.256632	-9.37003	0.000412833	-7.55011	7.54496e-08	-12.1874	0.000123342
Rdh1	retinol dehydrogenase 1 (all trans)	1.49234	0.161158	0.637147	0.194132	0	0	-9.26011	2.63906e-06	-3.28203	0.934725	#N/A	#N/A
Vsig1		0.430652	0.0480838	0	0	0.261396	0.0673797	-8.95627	0.000239153	#N/A	#N/A	-3.87944	0.17782
Selenbp2	selenium binding protein 2	2.39519	0.272963	2.06956	0.278766	0.662411	0.271147	-8.77476	9.23686e-05	-7.42398	0.387344	-2.443	0.321187
Rps18-ps3	ribosomal protein S18, pseudogene 3	24.0601	2.895	8.00823	6.27525	29.9748	19.0554	-8.31091	0.721655	-1.27616	0.97872	-1.57304	0.00274371
Hist1h2al	histone cluster 1, H2al	84.3057	10.144	27.9909	12.4536	0	0	-8.31087	0.116302	-2.24763	0.978634	#N/A	#N/A
Cldn2		1.22181	0.158717	0	0	0.114013	0.206385	-7.69804	0.392138	#N/A	#N/A	1.8102	0.85922
Sox9	SRY (sex determining region Y)-box 9	0.779874	0.101941	1.78012	0.161054	2.1248	0.814692	-7.65022	2.94565e-07	-11.0529	2.88384e-06	-2.60811	0.00560826
Aqp8	aquaporin 8	0.915085	0.132337	4.84661	0.281924	6.60497	1.6891	-6.91483	0.165791	-17.1912	1.171e-07	-3.91035	0.00160216
Aqp5	aquaporin 5	3.99167	0.623644	7.52795	0.488299	9.20632	0.108052	-6.40055	0.000771443	-15.4167	1.66077e-06	-85.2024	6.58685e-35
Hp	haptoglobin	10.9723	1.72891	26.6122	1.72842	41.6287	1.62863	-6.34636	8.39217e-08	-15.3969	4.29477e-08	-25.5605	1.29746e-22
Spdef	SAM pointed domain containing ets transcription factor	0.892604	0.141072	0.672721	0.186902	0.433844	0.0920121	-6.32727	0.00018654	-3.59932	0.387298	-4.71507	0.00160216
Gm13824	HNF1 homeobox A, opposite strand 1	3.29586	0.531645	4.58023	1.13873	4.00952	1.72289	-6.19937	6.96137e-06	-4.02224	0.0188147	-2.3272	0.0526451
Igkv17-127		3.89072	0.652733	0	0	1.47039	0.285025	-5.96066	0.00421051	#N/A	#N/A	-5.15883	0.261525
Pck1	phosphoenolpyruvate carboxykinase 1, cytosolic	0.666079	0.11445	1.70332	0.0624626	3.50881	0.146079	-5.8198	0.0022387	-27.2695	6.75173e-11	-24.0199	2.30599e-20
S100g	S100 calcium binding protein G	216.376	38.6423	325.59	148.386	0	0	-5.59946	7.99296e-06	-2.19421	0.7176	#N/A	#N/A
RP23-304I16.1		1.7856	0.326673	5.00545	0.248905	2.49884	0.37025	-5.46603	0.000926447	-20.1099	3.30804e-12	-6.74906	5.66352e-09
Mia2	melanoma inhibitory activity 2	0.592217	0.109739	0.589919	0.24559	0.459142	0.319672	-5.39658	0.157921	-2.40204	0.555479	-1.43629	0.953182
Klhdc7a	kelch domain containing 7A	4.25342	0.80318	2.07492	1.43801	0	0	-5.29572	1.29973e-09	-1.44291	0.986313	#N/A	#N/A
Lipf	lipase, gastric	0.333848	0.0646781	1.72945	0.0222797	0.827226	0.138132	-5.16169	0.900773	-77.6244	8.597e-06	-5.98868	0.00200975
Prr15l	proline rich 15-like	1.00419	0.195512	0.562683	0.0800073	0	0	-5.13621	0.00171886	-7.03289	0.0306517	#N/A	#N/A
Topaz1	testis and ovary specific PAZ domain containing 1	0.546356	0.109423	0.574259	0.132244	0.136773	0.10868	-4.99305	2.19208e-05	-4.34242	0.378252	-1.25849	1
Mrgpra9	MAS-related GPR, member A9	0.529121	0.105981	0.723878	0.153004	0	0	-4.99259	0.324867	-4.73111	0.236181	#N/A	#N/A
Sidt1	SID1 transmembrane family, member 1	1.71387	0.34526	1.69526	0.361927	1.12759	0.251725	-4.96399	3.14882e-07	-4.68399	0.0556154	-4.47945	8.4104e-07
Fam83a	family with sequence similarity 83, member A	1.3976	0.282454	1.03088	0.217155	0.219721	0.0452248	-4.94807	0.0357263	-4.74722	0.83536	-4.85842	0.0209762
Khdc1a	KH domain containing 1A	2.66473	0.562921	1.11964	0.418239	1.08626	0.687417	-4.73375	0.0293917	-2.67703	0.237214	-1.58021	0.953182
Akr1d1		0.228847	0.0486431	0	0	0.125486	0.0654377	-4.70461	0.381529	#N/A	#N/A	-1.91763	0.644437
Kbtbd8	kelch repeat and BTB (POZ) domain containing 8	1.34984	0.290801	1.16691	0.229775	0	0	-4.6418	0.174147	-5.07851	0.000339871	#N/A	#N/A
C4bp	complement component 4 binding protein	0.281371	0.0606305	0.512564	0.057822	0.527402	0.178377	-4.64075	0.145439	-8.86452	0.0390471	-2.95667	0.0567322
Sp5		0.619018	0.134786	0	0	0.328037	0.0165215	-4.59259	0.0772569	#N/A	#N/A	-19.8552	6.69025e-05
Gm14565		0.326425	0.0716131	0	0	0.103646	0.0826333	-4.55818	0.028063	#N/A	#N/A	-1.25429	0.861062
Sh3rf2	SH3 domain containing ring finger 2	2.19217	0.490309	2.0386	0.785728	0	0	-4.471	0.000257854	-2.59454	0.409813	#N/A	#N/A
Serpina3n	serine (or cysteine) peptidase inhibitor, clade A, member 3N	2.58096	0.586065	15.5223	0.610687	34.5127	1.0172	-4.40389	0.0287035	-25.4178	1.32384e-09	-33.9289	5.22088e-37
Gkn3	gastrokine 3	1.74308	0.39894	1.49617	1.02863	1.83666	1.20717	-4.36928	0.3105	-1.45452	0.871107	-1.52146	0.953182
Abcb11	ATP-binding cassette, sub-family B (MDR/TAP), member 11	0.0991412	0.0228286	0.139978	0.0311897	0	0	-4.34284	0.170786	-4.48796	0.253707	#N/A	#N/A
Dmbt1		0.263094	0.0615996	0	0	0	0	-4.27104	0.999767	#N/A	#N/A	#N/A	#N/A
Casc1	cancer susceptibility candidate 1	1.45117	0.346039	0.429079	0.456888	0.448573	0.307432	-4.19365	0.999767	1.06481	0.97872	-1.4591	0.949926
2810459M11Rik	RIKEN cDNA 2810459M11 gene	0.358121	0.085632	0.843984	0.187232	1.32885	0.474747	-4.18209	0.0478582	-4.50768	0.000257432	-2.79908	0.0133304
Krt23	keratin 23	5.95791	1.43398	14.7185	1.95984	17.3247	1.88785	-4.1548	0.00351044	-7.51005	2.0745e-07	-9.17696	7.95678e-24
Padi1	peptidyl arginine deiminase, type I	4.51498	1.11342	8.60772	3.31427	0	0	-4.05505	6.17776e-06	-2.59716	0.0140462	#N/A	#N/A
Gabrp	gamma-aminobutyric acid (GABA) A receptor, pi	1.7424	0.43499	1.68096	2.09033	2.89891	0.229687	-4.00562	0.867576	1.24353	0.00064106	-12.6211	2.53731e-13
Ighg2c	immunoglobulin heavy constant gamma 2C	3.31893	0.828643	1.44609	1.39311	1.17318	0.487029	-4.00525	0.999767	-1.03803	0.87084	-2.40884	0.953182
Hpx	hemopexin	0.613791	0.153873	2.1972	0.20053	3.59108	0.361247	-3.98894	0.999767	-10.9569	0.000117119	-9.94078	0.0013569
Tdo2	tryptophan 2,3-dioxygenase	0.498837	0.126811	1.401	0.32047	0	0	-3.9337	0.999767	-4.3717	0.0188998	#N/A	#N/A
Cutal	cutA divalent cation tolerance homolog-like	2.76256	0.707898	4.28066	1.50861	3.05926	2.25488	-3.90249	0.00169607	-2.83748	0.0634831	-1.35673	0.895666
Gm10260	predicted gene 10260	91.0908	23.8587	76.0264	74.2026	92.2982	42.6513	-3.81793	0.307602	-1.02458	0.994236	-2.16402	0.0100838
Sult1c2		0.57908	0.152592	0	0	0	0	-3.79495	0.999767	#N/A	#N/A	#N/A	#N/A
Syn2	synapsin II	4.3049	1.17691	5.91869	2.37424	4.33679	7.89174	-3.6578	0.0063854	-2.49288	0.182761	1.81972	0.298252
Zkscan7	zinc finger with KRAB and SCAN domains 7	0.635378	0.173914	1.05119	0.470061	0	0	-3.6534	0.105991	-2.23629	0.158788	#N/A	#N/A
Anxa8	annexin A8	0.724554	0.202913	0.980509	0.441678	1.80752	1.01492	-3.57077	0.191783	-2.21997	0.519465	-1.78095	0.699506
Daw1		0.412889	0.116011	0	0	0.335643	0.211889	-3.55905	0.0701603	#N/A	#N/A	-1.58405	0.996351
Ighv1-15		8.38061	2.36063	0	0	0	0	-3.55016	0.999767	#N/A	#N/A	#N/A	#N/A
Lyz1	lysozyme 1	5.63958	1.66619	10.7128	1.85017	10.5375	0.981184	-3.38472	0.00167764	-5.79018	4.68045e-09	-10.7396	2.31669e-09
Rpl23a-ps3	ribosomal protein L23A, pseudogene 3	37.982	11.388	24.5277	12.494	40.424	37.0369	-3.33527	0.0407515	-1.96316	0.555197	-1.09145	0.953182
Cdh16		0.605038	0.184847	0	0	0	0	-3.27319	0.839945	#N/A	#N/A	#N/A	#N/A
RP23-386P10.11		5.88561	1.80563	4.13549	2.24674	0	0	-3.25958	1.73912e-05	-1.84066	0.883886	#N/A	#N/A
Rassf10_1		1.12436	0.347138	0.524258	0.400452	0.497798	0.407146	-3.23895	0.0995624	-1.30916	0.961026	-1.22265	0.953182
D330050G23Rik	RIKEN cDNA D330050G23 gene	0.40387	0.125152	0.469711	0.365005	0.530122	0.321266	-3.22703	0.999767	-1.28686	0.890924	-1.6501	0.712934
Tshr	thyroid stimulating hormone receptor	2.06733	0.645468	2.62577	0.621525	2.71793	1.17069	-3.20285	0.00351044	-4.22472	6.21175e-05	-2.32166	0.00360602
Tacr1	tachykinin receptor 1	1.08014	0.338758	1.46511	0.639102	1.65486	0.724157	-3.18852	0.0127207	-2.29245	0.294435	-2.28523	0.00945143
Unc93a	unc-93 homolog A (C. elegans)	0.330141	0.103624	1.05702	0.227635	0	0	-3.18595	0.165381	-4.64347	0.00566278	#N/A	#N/A
Naa11	N(alpha)-acetyltransferase 11, NatA catalytic subunit	0.395538	0.124392	0.55008	0.691088	0.395312	1.04588	-3.17978	0.496705	1.25634	0.884758	2.64572	0.0675398
Fam167a	family with sequence similarity 167, member A	0.534182	0.168351	0.664988	0.350225	0.848045	0.205904	-3.17303	0.00955595	-1.89875	0.0167202	-4.11863	0.0666374
Mmp7	matrix metallopeptidase 7	6.78234	2.14731	3.43027	15.43	7.88794	0.441335	-3.15853	0.999767	4.49818	0.648225	-17.8729	5.03766e-06
Gm12897	predicted gene 12897	12.572	4.02847	15.4239	6.56215	5.60515	10.186	-3.12079	0.0255638	-2.35044	0.476767	1.81725	0.962961
Akr1c19	aldo-keto reductase family 1, member C19	4.73795	1.52067	4.63901	2.37262	4.03473	6.17713	-3.11571	0.00109342	-1.95522	0.287239	1.53099	0.851888
Cma1	chymase 1, mast cell	9.10254	2.95285	4.71653	2.64101	0	0	-3.08262	0.999767	-1.78588	0.858356	#N/A	#N/A
Hba-ps4		1.57782	0.520818	0	0	0	0	-3.0295	0.721655	#N/A	#N/A	#N/A	#N/A
Gm26863	predicted gene, 26863	2.06715	0.68605	2.75137	0.721331	1.4003	0.64931	-3.01313	0.0507237	-3.8143	0.0227482	-2.1566	0.772467
Gm8909	predicted gene 8909	11.1521	3.71768	3.78345	3.68472	5.6461	1.13223	-2.99975	0.988269	-1.0268	0.976397	-4.98673	0.00923807
Slc5a8	solute carrier family 5 (iodide transporter), member 8	0.40385	0.135352	1.59241	0.417426	2.64546	0.239682	-2.98371	0.0135593	-3.81484	0.0033974	-11.0374	3.17802e-11
Car12	carbonic anyhydrase 12	5.85585	1.96415	22.5895	2.94083	30.3657	22.6497	-2.98136	0.0871682	-7.68133	3.91633e-09	-1.34067	0.884664
Mcpt4	mast cell protease 4	8.1153	2.74195	3.90752	2.63712	0	0	-2.95968	0.999767	-1.48174	0.909282	#N/A	#N/A
D430036J16Rik		0.548779	0.187157	0	0	0.287398	0.481797	-2.93218	0.197777	#N/A	#N/A	1.67641	0.71313
Ccl7	chemokine (C-C motif) ligand 7	1.88872	0.644436	1.90569	0.837515	0	0	-2.93081	0.441198	-2.2754	0.795984	#N/A	#N/A
Ppp2r2c	protein phosphatase 2, regulatory subunit B, gamma	2.35063	0.810274	2.56287	1.51436	2.79981	7.66952	-2.90103	7.18092e-06	-1.69238	0.236181	2.7393	6.04241e-07
Iqcg	IQ motif containing G	4.64155	1.61754	4.61089	1.47617	0	0	-2.86951	0.0117754	-3.12356	0.0492995	#N/A	#N/A
Dact2	dishevelled-binding antagonist of beta-catenin 2	13.4271	4.69894	9.00513	9.54973	6.9515	14.7528	-2.85748	8.39217e-08	1.06048	0.870838	2.12224	0.00179473
Tns4	tensin 4	1.15288	0.403766	1.49785	0.340736	2.01973	0.294958	-2.85532	0.00152207	-4.39594	5.24105e-05	-6.8475	7.47456e-12
Coch	cochlin	6.505	2.29942	17.0449	3.09508	18.9818	11.4077	-2.82897	0.999767	-5.50708	0.0111595	-1.66395	0.2534
A530020G20Rik	RIKEN cDNA A530020G20 gene	0.48555	0.171675	0.875472	0.29497	0.750184	0.481332	-2.8283	0.756734	-2.968	0.0226516	-1.55856	0.858405
Hgfac	hepatocyte growth factor activator	3.13105	1.11763	1.87582	2.05017	1.76632	0.561237	-2.8015	0.0804805	1.09295	0.926727	-3.14719	0.0257903
Hist1h2bp	histone cluster 1, H2bp	4.54362	1.63305	5.19134	7.5386	4.45991	2.32159	-2.78229	0.129568	1.45215	0.97872	-1.92106	0.882726
Angptl7	angiopoietin-like 7	72.4006	26.028	70.196	46.5835	54.779	23.0583	-2.78165	7.13967e-05	-1.50689	0.870838	-2.37567	0.0447991
Urah	urate (5-hydroxyiso-) hydrolase	1.82971	0.659866	2.00224	0.858275	1.9311	3.40426	-2.77285	0.533362	-2.33286	0.00876712	1.76286	0.852544
Amdhd1	amidohydrolase domain containing 1	0.565856	0.204684	1.93604	0.430885	2.50855	1.50137	-2.76453	0.393874	-4.49317	0.0565608	-1.67084	0.501544
Hhip	Hedgehog-interacting protein	5.07017	1.84573	5.07338	0.792146	0	0	-2.74698	0.00167764	-6.40461	0.00800463	#N/A	#N/A
Clca1	chloride channel accessory 1	3.97912	1.45054	8.9754	2.19142	9.98191	2.1452	-2.7432	0.307602	-4.0957	0.00042683	-4.65314	2.78192e-15
Sh2d4a	SH2 domain containing 4A	1.45478	0.531952	1.51122	0.922503	1.74277	0.717051	-2.73479	0.0161755	-1.63818	0.299075	-2.43047	0.0835172
Hs3st6	heparan sulfate (glucosamine) 3-O-sulfotransferase 6	1.15783	0.424678	0.984051	0.187509	0.530347	0.127966	-2.72638	0.23483	-5.24802	0.0284756	-4.14444	0.109445
Gm15605		0.536611	0.197037	0	0	0.255077	0.370296	-2.7234	0.999767	#N/A	#N/A	1.4517	1
Slc12a3	solute carrier family 12, member 3	0.426978	0.157354	1.29972	0.133164	1.47474	0.495132	-2.71348	0.986985	-9.76024	0.000863756	-2.97849	0.116198
Shisa2		0.513841	0.190516	0	0	0.373329	0.100641	-2.6971	0.292848	#N/A	#N/A	-3.70951	0.0217561
Clic6	chloride intracellular channel 6	1.38822	0.516027	1.36672	0.203603	0.51877	0.16478	-2.69021	0.0774996	-6.71268	0.310666	-3.14826	0.0060258
Srpx2	sushi-repeat-containing protein, X-linked 2	1.29784	0.484099	0.371844	0.780605	0	0	-2.68094	0.999767	2.09928	0.821078	#N/A	#N/A
Tpsb2	tryptase beta 2	6.57457	2.45958	3.06919	1.82219	1.8983	2.26632	-2.67304	0.999767	-1.68434	0.939471	1.19387	1
Hist1h4m	histone cluster 1, H4m	185.14	69.4408	169.731	138.687	73.0193	60.6648	-2.66615	0.999767	-1.22384	0.884758	-1.20365	1
Tmprss11a	transmembrane protease, serine 11a	0.319859	0.120569	0.785351	0.0640177	0.590746	0.148116	-2.65291	0.98918	-12.2677	0.0143142	-3.9884	0.0555408
Ighv1-26	immunoglobulin heavy variable 1-26	12.7785	4.83895	11.5483	3.97306	9.62353	3.28313	-2.64075	0.999767	-2.90666	0.500118	-2.9312	0.47433
Oit1	oncoprotein induced transcript 1	8.5012	3.23526	12.2247	3.14704	11.9042	4.28871	-2.62767	0.0225341	-3.8845	0.000234053	-2.77571	0.000929194
Sult1d1	sulfotransferase family 1D, member 1	29.2666	11.2367	48.831	8.4241	40.1536	19.0655	-2.60456	0.00421051	-5.79659	0.0521447	-2.10608	0.00952034
Prom1	prominin 1	18.357	7.08425	38.1904	15.026	54.5983	12.127	-2.59125	0.000110476	-2.54162	0.000875103	-4.50223	4.56913e-09
Cldn10	claudin 10	7.01391	2.72427	23.6141	3.59731	23.1455	13.1348	-2.57461	1.53784e-05	-6.56436	2.11261e-10	-1.76215	0.269948
Cbs	cystathionine beta-synthase	11.2798	4.39037	13.2767	6.36738	0	0	-2.56922	0.0345238	-2.08511	0.431959	#N/A	#N/A
Lrg1	leucine-rich alpha-2-glycoprotein 1	4.08475	1.59081	6.19024	2.11207	8.94108	1.80939	-2.56771	0.12013	-2.93089	0.15479	-4.9415	1.91196e-05
Dancr	differentiation antagonizing non-protein coding RNA	57.0782	22.3738	138.106	24.9354	48.8291	81.9851	-2.55111	0.999767	-5.53856	0.01633	1.67902	0.0529907
Klrg1	killer cell lectin-like receptor subfamily G, member 1	1.35734	0.53254	2.44774	1.13263	3.33542	1.32197	-2.5488	0.257974	-2.16111	0.569563	-2.52307	0.3819
Nudt11		0.287854	0.115093	0	0	0.0567605	0.0205858	-2.50105	0.999767	#N/A	#N/A	-2.75727	0.953182
Nlrp6	NLR family, pyrin domain containing 6	0.282536	0.113095	0.354185	0.141775	0.671059	0.135189	-2.49822	0.528875	-2.49821	0.191491	-4.96384	0.000157531
BC021767	cDNA sequence BC021767	0.612084	0.247959	0.570149	0.554258	0.581659	0.320404	-2.46849	0.999767	-1.02867	0.924116	-1.81539	0.882501
Foxj1		0.455191	0.185606	0	0	0.163854	0.0773399	-2.45245	0.999767	#N/A	#N/A	-2.11862	0.953182
Tm4sf4	transmembrane 4 superfamily member 4	0.518866	0.212247	3.06905	0.664151	2.72368	2.64327	-2.44464	0.999767	-4.62102	0.173712	-1.03042	0.984649
Rpl13	ribosomal protein L13	3.7926	1.55735	7.22643	2.5746	1.19063	0.868127	-2.43528	0.608302	-2.80682	0.0837827	-1.37149	0.982953
Gm21541	predicted gene, 21541	2.68346	1.11132	0.863354	1.53902	0.705182	0.920881	-2.41466	0.721655	1.78261	0.87138	1.30588	1
Igkv5-43	immunoglobulin kappa chain variable 5-43	11.8167	4.91427	7.76681	0.503381	2.31629	1.31147	-2.40457	0.999767	-15.4293	0.0297617	-1.76618	0.953182
Kit	kit oncogene	4.587	1.9186	6.48431	2.51911	9.57777	3.17648	-2.39081	0.00698168	-2.57404	0.000381536	-3.01522	4.42291e-09
Cpne7	copine VII	0.261099	0.110032	0.239534	0.148862	0.323073	0.252552	-2.37295	0.805537	-1.6091	0.773954	-1.27923	0.953182
Slc28a3	solute carrier family 28 (sodium-coupled nucleoside transporter), member 3	1.22117	0.521651	2.16554	1.00026	2.40578	3.44375	-2.34097	0.253391	-2.16497	0.380299	1.43145	0.450393
Chchd10	coiled-coil-helix-coiled-coil-helix domain containing 10	6.10395	2.61309	3.29219	5.36287	0	0	-2.33592	0.362757	1.62897	0.331992	#N/A	#N/A
A630023A22Rik	RIKEN cDNA A630023A22 gene	1.02639	0.441301	3.79124	1.09205	2.47017	0.917102	-2.32582	0.103437	-3.47167	0.00829664	-2.69346	0.192963
Dio3os	deiodinase, iodothyronine type III, opposite strand	1.06211	0.458412	1.46647	0.798635	1.93453	1.05218	-2.31692	0.999767	-1.83622	0.668632	-1.83859	0.865906
Bex1	brain expressed gene 1	1.92441	0.833802	1.42466	0.758842	1.75783	0.860092	-2.30799	0.555976	-1.87741	0.507874	-2.04376	0.532358
Mchr1	melanin-concentrating hormone receptor 1	0.769159	0.333973	0.71587	0.483676	0.831836	0.667374	-2.30306	0.376366	-1.48006	0.880806	-1.24643	1
Syt15	synaptotagmin XV	2.34512	1.02041	4.16039	2.68496	7.76498	3.6145	-2.29822	0.192736	-1.54952	0.558022	-2.14829	0.00445898
Cldn8	claudin 8	2.78744	1.21692	2.83496	0.555271	2.76024	1.17472	-2.29057	0.197777	-5.10555	3.86936e-05	-2.3497	0.120182
5330417C22Rik	RIKEN cDNA 5330417C22 gene	0.910108	0.398668	2.35562	0.405062	4.30966	0.663229	-2.28287	0.218941	-5.81546	2.25128e-05	-6.498	1.51278e-14
Sh2d1b2	SH2 domain containing 1B2	0.245098	0.108908	0.283616	0.214525	0	0	-2.25051	0.999767	-1.32207	0.960541	#N/A	#N/A
Egfl6	EGF-like-domain, multiple 6	2.88542	1.28439	0.511065	2.21272	0	0	-2.24652	0.999767	4.32963	0.972977	#N/A	#N/A
Ighv5-9-1		5.6041	2.51577	0	0	1.21892	0.0431736	-2.22758	0.999767	#N/A	#N/A	-28.233	0.216074
Gm10499	predicted gene 10499	2.55945	1.14934	1.33335	1.14927	2.42521	0.65477	-2.22688	0.827802	-1.16017	0.926727	-3.70392	0.0472969
Alox15	arachidonate 15-lipoxygenase	77.9663	35.2333	89.2714	37.1302	116.798	116.688	-2.21286	0.00272403	-2.40428	0.122258	-1.00095	0.969293
Gm16731	predicted gene, 16731	1.61005	0.730283	0.785071	1.04442	0.440534	0.22034	-2.20469	0.105991	1.33035	0.884758	-1.99933	0.97093
Gm11847	predicted gene 11847	1.09756	0.499122	1.5402	0.793739	0	0	-2.19897	0.999767	-1.94043	0.977701	#N/A	#N/A
Zbed6	zinc finger, BED type containing 6	0.561358	0.255646	0.837742	1.41839	0	0	-2.19584	0.999767	1.69311	0.786297	#N/A	#N/A
Wfdc15b	WAP four-disulfide core domain 15B	9.13437	4.1617	7.57566	0.777582	5.03928	1.35643	-2.19487	0.526036	-9.74259	1.79916e-09	-3.71509	0.0032962
Aldoc	aldolase C, fructose-bisphosphate	0.791933	0.36363	0.471411	0.322163	0.810478	0.3165	-2.17786	0.38501	-1.46327	0.592744	-2.56075	0.160491
H2-Q10	histocompatibility 2, Q region locus 10	1.02679	0.47533	0.516849	0.497027	1.03413	0.231625	-2.16016	0.986985	-1.03988	0.932673	-4.46468	5.44873e-06
Hist2h2bb	histone cluster 2, H2bb	22.2745	10.4314	19.9129	8.34792	0	0	-2.13533	0.853837	-2.38537	0.1961	#N/A	#N/A
Gm10701	predicted gene 10701	10.1329	4.7804	16.2329	3.86594	7.66885	2.60057	-2.11968	0.0174968	-4.19896	1.10102e-05	-2.94891	0.000124506
Sftpd	surfactant associated protein D	7.10089	3.35159	6.32135	5.60245	8.75395	4.13568	-2.11866	0.999767	-1.12832	0.00186545	-2.11669	0.00952034
Gm15482	predicted gene 15482	0.157845	0.0746558	0.0956044	0.201812	0	0	-2.11431	0.999767	2.1109	0.583093	#N/A	#N/A
Cited4	Cbp/p300-interacting transactivator, with Glu/Asp-rich carboxy-terminal domain, 4	7.27994	3.45532	5.97912	5.00826	5.91968	7.39341	-2.10688	0.0503844	-1.19385	0.979046	1.24895	0.953182
Esco2	establishment of sister chromatid cohesion N-acetyltransferase 2	0.720064	0.341821	0.580787	0.756741	0.607809	0.403619	-2.10655	0.430863	1.30296	0.824609	-1.5059	0.953182
Bhlha15	basic helix-loop-helix family, member a15	0.328001	0.155794	0.524187	0.305135	0.817394	0.119627	-2.10536	0.999767	-1.71788	0.678778	-6.83286	1.54054e-07
Lbp	lipopolysaccharide binding protein	34.2501	16.3199	18.3857	12.1774	14.9243	20.8665	-2.09867	0.0618515	-1.50983	0.424308	1.39815	0.232243
Rbm46		0.306093	0.146659	0	0	0.231153	0.155632	-2.0871	0.999767	#N/A	#N/A	-1.48526	0.953182
Dmrta1	doublesex and mab-3 related transcription factor like family A1	0.671763	0.322352	0.772795	0.267315	0.575731	0.324059	-2.08394	0.767816	-2.89095	0.130331	-1.77662	0.462772
Gm14164	predicted gene 14164	3.39853	1.63162	1.24956	0.455097	0	0	-2.08292	0.999767	-2.74569	0.523546	#N/A	#N/A
Cilp	cartilage intermediate layer protein, nucleotide pyrophosphohydrolase	3.84464	1.8468	2.38014	1.77279	3.80615	1.27797	-2.08179	0.999767	-1.3426	0.740705	-2.97829	0.000147113
Xist	inactive X specific transcripts	25.7379	12.3725	28.1369	19.3802	0	0	-2.08025	0.999767	-1.45183	0.83021	#N/A	#N/A
Msc	musculin	0.99545	0.479496	1.92903	1.4675	3.4438	1.42324	-2.07603	0.999767	-1.3145	0.859135	-2.41969	0.0800841
Tspan33	tetraspanin 33	0.870569	0.420178	1.06642	0.45897	1.02069	0.441297	-2.07191	0.0640897	-2.3235	0.0309946	-2.31292	0.0422478
C430014B12Rik	RIKEN cDNA C430014B12 gene	1.15982	0.5601	1.1404	0.659196	0	0	-2.07074	0.934194	-1.72999	0.819489	#N/A	#N/A
9930111J21Rik2	RIKEN cDNA 9930111J21 gene 2	0.271712	0.131287	0.235442	0.120266	0	0	-2.06961	0.999767	-1.95767	0.629186	#N/A	#N/A
Arl14_1		1.20116	0.580657	0	0	0.216888	0.701436	-2.06862	0.999767	#N/A	#N/A	3.2341	0.0257389
Aldh1a7	aldehyde dehydrogenase family 1, subfamily A7	1.54682	0.752645	0.827682	0.351643	0.201232	0.122636	-2.05518	0.589463	-2.35376	0.957167	-1.6409	0.952851
Card14	caspase recruitment domain family, member 14	1.17792	0.575071	1.64139	2.26766	1.75853	1.44846	-2.0483	0.371058	1.38155	0.786297	-1.21407	1
Dhrs9	dehydrogenase/reductase (SDR family) member 9	0.320271	0.15647	0.571118	0.283256	0.532715	0.227011	-2.04685	0.519997	-2.01626	0.463391	-2.34665	0.202376
Gm20442	predicted gene 20442	1.87053	0.914215	4.44052	0.512713	1.96435	0.625006	-2.04605	0.430863	-8.66084	4.05987e-05	-3.14293	0.00608498
Dsc2	desmocollin 2	1.17006	0.571968	1.26528	0.577176	1.2919	1.66102	-2.04567	0.146596	-2.19219	0.0630163	1.28573	0.870124
H2-Q2	histocompatibility 2, Q region locus 2	4.42075	2.17977	1.91798	1.50828	3.83953	2.28716	-2.02809	0.999767	-1.27163	0.977935	-1.67874	0.608667
Gm10638	predicted gene 10638	3.54506	1.74843	1.77364	2.13808	3.613	1.77972	-2.02756	0.999767	1.20548	0.925533	-2.0301	0.380771
Nudt19	nudix (nucleoside diphosphate linked moiety X)-type motif 19	13.8207	6.83417	10.1156	6.21923	6.7602	19.3529	-2.0223	0.672925	-1.6265	0.823971	2.86277	1.40218e-06
Pla2g16	phospholipase A2, group XVI	6.01493	2.9797	7.83329	4.78041	6.36038	4.11725	-2.01864	0.0150123	-1.63862	0.166761	-1.54481	0.196694
Tmc7	transmembrane channel-like gene family 7	0.582826	0.291265	0.610572	0.215229	0.364607	0.228263	-2.00102	0.199517	-2.83685	0.416438	-1.59731	0.894304
Gm15326	predicted gene 15326	0.709606	0.355204	1.0923	0.26032	0.951383	0.451646	-1.99774	0.999767	-4.19601	0.0408783	-2.10648	0.458561
Gm20547	predicted gene 20547	0.590979	0.296041	0.343039	0.614442	0.91422	1.04471	-1.99627	0.999767	1.79117	0.629186	1.14273	1
C1qtnf5		1.76537	0.885066	0	0	0.488416	0.141382	-1.99462	0.999767	#N/A	#N/A	-3.45458	0.261339
Fxyd3	FXYD domain-containing ion transport regulator 3	4.57699	2.29602	11.367	1.55237	8.91651	5.43194	-1.99345	0.0154643	-7.32232	1.69448e-07	-1.6415	0.478213
Lgr5	leucine rich repeat containing G protein coupled receptor 5	0.33602	0.168761	1.23551	0.411458	0	0	-1.9911	0.181155	-3.00277	0.00256296	#N/A	#N/A
Gm6999	predicted gene 6999	0.312915	0.157705	0.439232	0.195846	0.368578	0.222771	-1.98418	0.695444	-2.24274	0.42878	-1.65451	0.837189
Gsta2	glutathione S-transferase, alpha 2 (Yc2)	0.597821	0.301667	0.221959	0.99784	0.0886232	0.506634	-1.98172	0.999767	4.49561	0.469075	5.71671	0.199713
Degs2	delta(4)-desaturase, sphingolipid 2	3.61181	1.83457	3.54289	2.11029	4.16828	1.87494	-1.96874	0.0181387	-1.67886	0.3428	-2.22315	0.023665
Foxc1	forkhead box C1	0.708435	0.36009	0.681205	0.273239	0.802936	0.281312	-1.96738	0.574664	-2.49308	0.113824	-2.85426	0.00726271
Ugt1a6a	UDP glucuronosyltransferase 1 family, polypeptide A6A	1.05533	0.536726	2.38769	1.3944	2.65987	1.64623	-1.96624	0.999767	-1.71235	0.506204	-1.61574	0.850044
Krt13		0.463807	0.236098	0	0	0.058275	0.116838	-1.96447	0.999767	#N/A	#N/A	2.00495	0.810116
Thbs4	thrombospondin 4	0.982093	0.500153	0.752347	0.617427	1.34766	0.635369	-1.96358	0.446726	-1.21852	0.907347	-2.12107	0.20436
RPL24	ribosomal protein L24	33.3012	17.0305	58.1445	23.7332	19.7502	10.7102	-1.95538	0.751835	-2.44992	0.00166159	-1.84405	0.678729
Gulo	gulonolactone (L-) oxidase	4.586	2.34905	4.94249	3.55901	2.5694	4.94428	-1.95228	0.178336	-1.38872	0.962011	1.9243	0.115884
Ctgf	connective tissue growth factor	13.3799	6.8563	14.2496	6.00471	18.5775	19.9829	-1.95148	0.999767	-2.37307	0.0167202	1.07565	0.953182
Gm17300	predicted gene, 17300	1.2312	0.632673	14.347	3.04754	9.80947	11.9259	-1.94602	0.999767	-4.70773	0.1523	1.21575	0.776045
H2-Bl	histocompatibility 2, blastocyst	2.89016	1.48975	1.22265	1.35674	3.11989	1.29766	-1.94003	0.721655	1.10967	0.869679	-2.40424	0.00752919
Osmr	oncostatin M receptor	1.93021	0.99629	3.96524	1.6439	4.23465	2.20606	-1.9374	0.164071	-2.4121	0.00616087	-1.91955	0.0366015
Gm10269	predicted gene 10269	5.17625	2.68473	6.05685	3.15386	0	0	-1.92804	0.999767	-1.92046	0.964465	#N/A	#N/A
Gm8898	predicted gene 8898	0.451197	0.234458	0.800171	0.641754	0.651969	0.432357	-1.92443	0.999767	-1.24685	0.960932	-1.50794	0.999074
Slc44a3	solute carrier family 44, member 3	7.95763	4.14	9.56611	4.52584	8.79947	6.40534	-1.92213	0.014871	-2.11367	0.133837	-1.37377	0.925562
Ifi205	interferon activated gene 205	5.01959	2.61486	12.7619	4.36526	12.6519	7.82446	-1.91964	0.767962	-2.92351	0.00923847	-1.61697	0.828212
Bmp5	bone morphogenetic protein 5	0.345775	0.180957	0.351642	0.185732	0	0	-1.91082	0.418956	-1.89327	0.644551	#N/A	#N/A
Ttn	titin	0.0634026	0.0332301	0.0861151	0.0781173	0	0	-1.90799	0.999767	-1.10238	0.896444	#N/A	#N/A
Tll1	tolloid-like	1.90035	0.998858	7.74635	2.08838	11.1268	14.2989	-1.90252	0.262408	-3.70926	0.00401237	1.28508	0.705501
Mrgpra1	MAS-related GPR, member A1	0.331586	0.175541	1.00896	0.230659	0.416949	0.967291	-1.88894	0.999767	-4.37426	0.0524592	2.31992	0.156682
Gm26580		0.36685	0.194218	0	0	0.22001	0.115161	-1.88885	0.965602	#N/A	#N/A	-1.91045	0.881323
Gm21857	predicted gene, 21857	2.63406	1.39455	3.13068	1.10401	0	0	-1.88883	0.999767	-2.83573	0.316609	#N/A	#N/A
Gm1604b		2.63794	1.39713	0	0	0	0	-1.88812	0.999767	#N/A	#N/A	#N/A	#N/A
Xlr3b	X-linked lymphocyte-regulated 3B	0.238947	0.126617	0.325762	0.156472	0	0	-1.88717	0.999767	-2.08192	0.98807	#N/A	#N/A
Gm10263	predicted gene 10263	50.405	26.7405	17.9645	21.4368	189.481	51.7589	-1.88497	0.489637	1.19329	0.972872	-3.66083	0.00705637
Arg2	arginase type II	6.00234	3.18845	7.89864	2.85367	6.04664	3.10972	-1.88253	0.112226	-2.76788	0.000667467	-1.94443	0.259567
Xlr3a		0.265244	0.141117	0	0	0.290494	0.235583	-1.87961	0.999767	#N/A	#N/A	-1.23309	1
S100a9	S100 calcium binding protein A9 (calgranulin B)	16.3897	8.72277	1.8816	17.6303	0	0	-1.87895	0.999767	9.3698	0.0817612	#N/A	#N/A
4933427G17Rik		0.396577	0.211304	0	0	0	0	-1.87681	0.999767	#N/A	#N/A	#N/A	#N/A
Lif	leukemia inhibitory factor	1.36632	0.729901	1.43852	0.705603	1.51182	1.02955	-1.87193	0.727689	-2.03871	0.521024	-1.46843	0.794811
4930512B01Rik		0.498233	0.266211	0	0	0.34392	1.06396	-1.87157	0.999767	#N/A	#N/A	3.09361	0.00414015
Cd209f	CD209f antigen	2.07944	1.11145	1.13867	0.948978	0.905695	1.543	-1.87092	0.999767	-1.19989	0.874985	1.70367	0.846931
Abca6	ATP-binding cassette, sub-family A (ABC1), member 6	3.05527	1.64522	8.21123	4.92602	11.8191	5.48838	-1.85706	0.393874	-1.66691	0.264293	-2.15348	0.0107613
Gm26619	predicted gene, 26619	33.624	18.1166	41.7731	13.425	67.4241	23.5786	-1.85598	0.42159	-3.1116	0.909394	-2.85954	0.00241734
Gm9705		0.178034	0.0961504	0	0	0.202409	0.049142	-1.85162	0.312624	#N/A	#N/A	-4.11885	0.204023
Cndp1	carnosine dipeptidase 1 (metallopeptidase M20 family)	2.55263	1.37922	2.45004	4.26034	1.83004	4.33607	-1.85078	0.900773	1.73889	0.204827	2.36938	0.021307
Ier3	immediate early response 3	12.9588	7.00768	19.2909	6.10521	22.5407	25.733	-1.84922	0.589622	-3.15974	0.000514198	1.14162	0.810116
Sbspon	somatomedin B and thrombospondin, type 1 domain containing	12.8824	6.97157	10.3593	7.12555	6.1555	5.13646	-1.84785	0.128364	-1.45382	0.943995	-1.19839	1
Gadd45a	growth arrest and DNA-damage-inducible 45 alpha	6.55833	3.55434	19.6834	3.55576	24.0857	25.9321	-1.84516	0.376366	-5.53563	2.87406e-05	1.07666	0.861301
Crybb1		1.09551	0.593781	0	0	0.102363	0.0383541	-1.84497	0.999767	#N/A	#N/A	-2.66888	0.953182
Trim59	tripartite motif-containing 59	1.20386	0.652564	1.37693	1.45485	0	0	-1.84482	0.659386	1.05659	0.962021	#N/A	#N/A
Atp6v1c2	ATPase, H+ transporting, lysosomal V1 subunit C2	1.02871	0.559684	1.63487	0.561964	1.45626	0.677326	-1.83802	0.258987	-2.90921	0.10108	-2.15001	0.237806
BC030870	cDNA sequence BC030870	1.02626	0.558492	5.75857	0.564453	4.03934	0.86388	-1.83755	0.999767	-10.202	0.00064106	-4.67581	0.00608498
Slc18a1		0.17911	0.0975157	0	0	0.132841	0.0950438	-1.83673	0.805537	#N/A	#N/A	-1.39768	0.339183
Il17rb	interleukin 17 receptor B	52.6889	28.7835	39.1066	35.9477	30.4263	88.1214	-1.83053	0.555976	-1.08787	0.985002	2.89622	0.0013569
Tmem176a	transmembrane protein 176A	80.5229	44.0802	102.816	43.8115	118.926	42.9999	-1.82674	0.00398479	-2.34677	0.000751817	-2.76573	1.22731e-08
Galnt15	UDP-N-acetyl-alpha-D-galactosamine:polypeptide N-acetylgalactosaminyltransferase 15	7.86318	4.31682	18.7874	11.0274	36.4721	10.8133	-1.82152	0.00358915	-1.7037	0.218777	-3.37289	3.69483e-06
Ppp2r2b	protein phosphatase 2, regulatory subunit B, beta	11.3435	6.23046	8.99723	13.7299	4.38169	9.79395	-1.82065	0.000342762	1.52602	0.863882	2.2352	0.0657868
1700028P14Rik	RIKEN cDNA 1700028P14 gene	88.1325	48.4527	94.4992	44.9357	72.5493	39.0929	-1.81894	0.999767	-2.10299	0.261206	-1.85582	0.953182
Gpr1	G protein-coupled receptor 1	0.370912	0.20449	0.559843	0.219972	0.796184	0.43416	-1.81384	0.999767	-2.54506	0.43237	-1.83385	0.990029
Ckmt1	creatine kinase, mitochondrial 1, ubiquitous	7.99786	4.4148	5.13144	1.79702	2.48297	0.641501	-1.8116	0.374215	-2.85553	0.474614	-3.87056	9.38062e-06
Pcyt1b	phosphate cytidylyltransferase 1, choline, beta isoform	4.71233	2.60984	3.99816	1.1951	3.26436	1.85085	-1.8056	0.36666	-3.34546	5.66639e-05	-1.76371	0.102036
Pm20d2		0.468439	0.259547	0	0	0.248388	0.317335	-1.80483	0.999767	#N/A	#N/A	1.27758	0.953182
Gm4759	predicted gene 4759	0.99577	0.552196	1.61324	0.981956	1.99687	1.08991	-1.80329	0.999767	-1.64288	0.666009	-1.83213	0.293216
Fam179a	family with sequence similarity 179, member A	0.320683	0.177952	0.25432	0.391236	0.163918	0.104626	-1.80207	0.999767	1.53836	0.841681	-1.56671	0.953182
Padi2	peptidyl arginine deiminase, type II	3.44782	1.9162	3.97828	2.68344	5.02495	3.92667	-1.7993	0.0256024	-1.48253	0.423297	-1.2797	1
Gm10557	predicted gene 10557	14.631	8.1965	15.2277	13.5432	10.8254	13.6802	-1.78504	0.834389	-1.12438	0.927859	1.26371	0.953182
Tmeff2	transmembrane protein with EGF-like and two follistatin-like domains 2	1.68773	0.946001	2.27795	0.928756	1.83018	1.25897	-1.78407	0.0995624	-2.45269	0.0514748	-1.45372	0.855222
Zfhx4	zinc finger homeodomain 4	0.412867	0.231844	0.401343	0.325173	0.32629	0.448415	-1.7808	0.53374	-1.23424	0.926506	1.37428	0.953182
Clca3		9.50108	5.33646	0.732485	18.5328	0	0	-1.78041	0.999767	25.3013	0.574631	#N/A	#N/A
4933439C10Rik	RIKEN cDNA 4933439C10 gene	0.34331	0.193033	0.590976	0.265565	0	0	-1.77851	0.999767	-2.22536	0.108368	#N/A	#N/A
BC030500	cDNA sequence BC030500	2.15939	1.21609	2.33544	0.799697	3.03789	0.545355	-1.77569	0.71223	-2.9204	0.0278337	-5.57049	8.87306e-06
Arl14_2		1.02711	0.578832	0	0	0.282364	0.658118	-1.77446	0.999767	#N/A	#N/A	2.33074	0.411152
Pdk4	pyruvate dehydrogenase kinase, isoenzyme 4	0.648663	0.366039	0.859718	0.7798	2.44973	0.742467	-1.77212	0.999767	-1.10249	0.984553	-3.29944	0.124689
Fam83g	family with sequence similarity 83, member G	0.526834	0.298476	0.1502	0.257205	0	0	-1.76508	0.999767	1.71242	0.928932	#N/A	#N/A
Fam167b	family with sequence similarity 167, member B	3.95645	2.24458	3.47511	3.28325	4.26226	2.1297	-1.76267	0.900773	-1.05844	0.994733	-2.00135	0.267418
5830444B04Rik	RIKEN cDNA 5830444B04 gene	0.430428	0.245025	0.38083	0.313916	0	0	-1.75667	0.901517	-1.21316	0.941134	#N/A	#N/A
Wdr72	WD repeat domain 72	0.232077	0.132239	1.12438	0.259069	1.28458	0.797513	-1.75498	0.999767	-4.3401	0.0185151	-1.61073	0.953182
Rpl9-ps6	ribosomal protein L9, pseudogene 6	10.9995	6.27995	4.26454	5.85192	8.72706	5.81782	-1.75153	0.836064	1.37223	0.791044	-1.50006	0.953182
Postn	periostin, osteoblast specific factor	27.2547	15.5886	26.7434	17.212	42.9867	19.4029	-1.74838	0.0880393	-1.55377	0.211619	-2.21547	0.0593221
Adra2c	adrenergic receptor, alpha 2c	1.41726	0.814093	0.45703	0.832221	0	0	-1.7409	0.999767	1.82093	0.582966	#N/A	#N/A
Gm10710		0.243038	0.139637	0	0	0.263548	0.131414	-1.7405	0.999767	#N/A	#N/A	-2.00548	0.579482
BC064078	cDNA sequence BC064078	1.13634	0.653886	1.51256	1.62481	1.79394	2.72463	-1.73783	0.688486	1.07421	0.97872	1.5188	0.665693
Snhg12	small nucleolar RNA host gene 12	256.75	147.831	433.859	154.584	178.768	323.027	-1.73678	0.999767	-2.80662	0.0678209	1.80697	0.235198
Ubxn10	UBX domain protein 10	0.267873	0.154444	0.136516	0.20196	0	0	-1.73444	0.999767	1.47939	0.84992	#N/A	#N/A
Gm9992	predicted gene 9992	1.88968	1.09302	2.52399	1.88423	2.41688	3.02114	-1.72886	0.999767	-1.33954	0.883886	1.25002	0.97886
Pof1b	premature ovarian failure 1B	2.89325	1.67396	3.10202	0.891296	1.75979	0.983578	-1.72839	0.999767	-3.48034	0.0155146	-1.78917	0.551299
Nxpe5	neurexophilin and PC-esterase domain family, member 5	1.30529	0.757057	2.12126	0.765669	2.0969	0.801597	-1.72416	0.999767	-2.77047	0.00634026	-2.6159	0.0138058
St6galnac5	ST6 (alpha-N-acetyl-neuraminyl-2,3-beta-galactosyl-1,3)-N-acetylgalactosaminide alpha-2,6-sialyltransferase 5	0.140777	0.0818608	0.164522	0.0690225	0.15774	0.115031	-1.71971	0.999767	-2.3836	0.537869	-1.37128	0.953182
Phyhd1	phytanoyl-CoA dioxygenase domain containing 1	3.29485	1.9171	5.41058	5.25031	5.53297	3.53784	-1.71866	0.0853796	-1.03053	0.982535	-1.56394	0.772178
B230110C06Rik		0.492781	0.287221	0	0	0.325268	0.632523	-1.71568	0.999767	#N/A	#N/A	1.94462	0.953182
Adrb1	adrenergic receptor, beta 1	0.636575	0.372204	0.482574	0.66723	0.617884	0.331165	-1.71029	0.999767	1.38265	0.991649	-1.86579	0.639616
Rgsl1	regulator of G-protein signaling like 1	0.157064	0.0918558	0.195115	0.161599	0.212086	0.165876	-1.70989	0.999767	-1.2074	0.975402	-1.27858	1
Acpp	acid phosphatase, prostate	3.8129	2.23445	4.96512	2.01071	6.44354	2.93642	-1.70641	0.0514353	-2.46934	0.00195953	-2.19435	0.00214944
Fam26e	family with sequence similarity 26, member E	1.61605	0.948011	1.38136	0.764416	0	0	-1.70467	0.999767	-1.80708	0.350828	#N/A	#N/A
Mettl7a1	methyltransferase like 7A1	53.755	31.5697	51.2123	41.4456	64.9928	40.1061	-1.70274	0.0771986	-1.23565	0.83021	-1.62052	0.378496
Sgcg	sarcoglycan, gamma (dystrophin-associated glycoprotein)	1.15039	0.676157	0.41422	1.65344	0.259037	0.450669	-1.70136	0.999767	3.99171	0.951739	1.73978	0.561465
Hoxc6	homeobox C6	0.330782	0.194455	0.406597	0.289396	0	0	-1.70107	0.999767	-1.40499	0.919845	#N/A	#N/A
Gm12296	predicted gene 12296	0.222332	0.130933	0.514567	0.374614	0	0	-1.69805	0.999767	-1.37359	0.914984	#N/A	#N/A
Gm14288	predicted gene 14288	0.357375	0.210686	0.347421	0.261298	0.43675	0.233102	-1.69624	0.999767	-1.3296	0.896444	-1.87365	0.674951
Plac9b	placenta specific 9b	37.4589	22.124	40.3718	25.0726	18.2649	13.3069	-1.69313	0.999767	-1.61019	0.892021	-1.37259	0.749325
Cfi	complement component factor i	6.01545	3.57444	2.43791	4.87259	2.52578	0.927653	-1.68291	0.999767	1.99868	0.390966	-2.72276	0.0266883
Irs4		0.158115	0.0940197	0	0	0.0637178	0.0472367	-1.68172	0.999767	#N/A	#N/A	-1.34891	0.953182
Gm3604	predicted gene 3604	0.591737	0.351935	0.984647	0.426901	0	0	-1.68138	0.999767	-2.3065	0.646624	#N/A	#N/A
Rnf208	ring finger protein 208	0.973174	0.57902	0.686862	0.363985	0.65598	0.608044	-1.68073	0.999767	-1.88706	0.653753	-1.07884	1
Tmem132e	transmembrane protein 132E	3.22346	1.91797	2.71231	1.3223	3.05879	0.849754	-1.68066	0.149464	-2.05121	0.0477495	-3.59962	8.87306e-06
Wnt10b	wingless-type MMTV integration site family, member 10B	0.461866	0.275093	0.599373	0.281157	0.334921	0.216764	-1.67894	0.999767	-2.13181	0.928932	-1.54509	0.974467
Slc45a1		0.119424	0.0711405	0	0	0.148068	0.0538599	-1.6787	0.999767	#N/A	#N/A	-2.74913	0.4754
Spa17	sperm autoantigenic protein 17	1.63832	0.976748	1.91529	1.11762	1.96341	1.51057	-1.67732	0.999767	-1.71373	0.671017	-1.29979	1
Cpa3	carboxypeptidase A3, mast cell	3.27419	1.954	3.15695	1.44464	0	0	-1.67563	0.999767	-2.18528	0.700686	#N/A	#N/A
Mt3	metallothionein 3	5.25648	3.13849	1.60706	1.11312	1.73812	1.40438	-1.67484	0.999767	-1.44374	0.905767	-1.23764	0.758831
Zfp825	zinc finger protein 825	2.98684	1.784	4.89756	2.16768	0	0	-1.67424	0.999767	-2.25936	0.322579	#N/A	#N/A
Asb4	ankyrin repeat and SOCS box-containing 4	0.764489	0.456823	0.790435	0.569905	0	0	-1.67349	0.863431	-1.38696	0.951824	#N/A	#N/A
Gm17473	predicted gene, 17473	0.229124	0.137269	0.462664	0.445244	0.360815	0.623689	-1.66916	0.999767	-1.03912	0.995216	1.72855	0.693642
A930017M01Rik		0.494978	0.296708	0	0	0.317099	0.480815	-1.66823	0.999767	#N/A	#N/A	1.51629	0.953182
Ldhd	lactate dehydrogenase D	6.28091	3.76994	6.33463	4.39152	0	0	-1.66605	0.167623	-1.44247	0.515343	#N/A	#N/A
Plekhs1	pleckstrin homology domain containing, family S member 1	83.7405	50.5252	72.7056	71.1424	52.9372	106.825	-1.6574	0.680653	-1.02197	0.976397	2.01795	0.0323267
Gm15867	predicted gene 15867	2.74905	1.66066	1.78013	1.38039	1.46449	0.966141	-1.6554	0.999767	-1.28958	0.928932	-1.51581	0.752728
Tmprss2	transmembrane protease, serine 2	30.2183	18.2616	33.6206	11.564	39.7636	19.729	-1.65474	0.0222065	-2.90734	9.92544e-10	-2.01549	0.000397378
Snhg11	small nucleolar RNA host gene 11	0.173077	0.104647	0.196756	0.127959	0.103846	0.0342926	-1.65392	0.999767	-1.53765	0.1443	-3.02823	0.028694
Rgs1	regulator of G-protein signaling 1	0.8757	0.529535	1.57143	0.900037	1.33213	0.733776	-1.65371	0.999767	-1.74596	0.421831	-1.81544	0.553455
GOLT1A	golgi transport 1A	0.655131	0.396193	0.647539	0.804723	0.412863	0.563256	-1.65357	0.999767	1.24274	0.946065	1.36427	0.74152
Prss34		0.786511	0.47611	0	0	0	0	-1.65195	0.999767	#N/A	#N/A	#N/A	#N/A
Cyp21a1		0.99529	0.603736	0	0	0.179918	0.0675964	-1.64855	0.999767	#N/A	#N/A	-2.66165	0.537945
Nudt12	nudix (nucleoside diphosphate linked moiety X)-type motif 12	0.648409	0.39451	0.957713	0.769295	0.835072	0.930102	-1.64358	0.999767	-1.24492	0.865219	1.1138	1
Hist4h4	histone cluster 4, H4	14.3216	8.71655	15.8382	8.45086	0	0	-1.64304	0.999767	-1.87415	0.40645	#N/A	#N/A
A430010J10Rik	RIKEN cDNA A430010J10 gene	0.551877	0.335897	1.0174	0.381043	0	0	-1.64299	0.999767	-2.67005	0.19732	#N/A	#N/A
Pigr	polymeric immunoglobulin receptor	7.17848	4.37715	8.86197	8.87619	13.8949	2.34199	-1.63999	0.371058	1.0016	0.000751817	-5.93296	2.70725e-11
Tuft1	tuftelin 1	4.19924	2.56216	5.12428	2.76833	4.69894	2.76298	-1.63895	0.792555	-1.85104	0.292763	-1.70068	0.187687
Fbxl21	F-box and leucine-rich repeat protein 21	0.496771	0.303208	0.72173	0.493582	0	0	-1.63838	0.947411	-1.46223	0.731489	#N/A	#N/A
Pkd1l1	polycystic kidney disease 1 like 1	0.262018	0.160069	0.538101	0.328791	0.211864	0.150223	-1.63691	0.767495	-1.6366	0.812491	-1.41033	0.79902
Ecscr	endothelial cell surface expressed chemotaxis and apoptosis regulator	10.9773	6.71264	15.1498	9.15062	13.7731	8.91769	-1.63532	0.36666	-1.65561	0.188149	-1.54447	0.641241
Gm21887	predicted gene, 21887	57.0626	34.896	57.7895	33.7383	0	0	-1.63522	0.434548	-1.71287	0.847225	#N/A	#N/A
D630039A03Rik	RIKEN cDNA D630039A03 gene	1.33441	0.816081	1.11228	0.676012	1.37526	0.837565	-1.63515	0.999767	-1.64535	0.519814	-1.64198	0.946068
Aspn	asporin	1.97273	1.21058	2.16376	1.18876	0	0	-1.62958	0.999767	-1.82017	0.437039	#N/A	#N/A
Tiparp	TCDD-inducible poly(ADP-ribose) polymerase	11.8852	7.30155	22.9954	9.02006	14.6847	17.1517	-1.62776	0.811342	-2.54936	0.0152373	1.16799	0.953182
Tc2n	tandem C2 domains, nuclear	1.26084	0.774652	1.49302	1.20644	0.912498	0.771391	-1.62762	0.999767	-1.23755	0.92597	-1.18293	1
Ltf	lactotransferrin	120.987	74.4644	10.4534	125.095	2.49263	3.18411	-1.62477	0.999767	11.9669	0.949164	1.27741	0.953182
Foxp2	forkhead box P2	1.09085	0.671605	2.12622	0.854867	1.33674	0.745196	-1.62424	0.393874	-2.4872	0.393033	-1.79381	0.0191853
Rdh10	retinol dehydrogenase 10 (all-trans)	19.4988	12.0109	15.3568	12.4019	13.3917	9.19189	-1.62343	0.0146538	-1.23826	0.971338	-1.4569	0.340589
Btbd6	BTB (POZ) domain containing 6	0.641834	0.395482	0.216548	0.480901	0.394022	0.30069	-1.62292	0.999767	2.22076	0.550837	-1.31039	0.953182
Clu	clusterin	22.813	14.0609	15.4645	13.4037	24.4319	8.83421	-1.62245	0.999767	-1.15375	0.654142	-2.7656	0.000252137
Klra13-ps	killer cell lectin-like receptor subfamily A, member 13, pseudogene	3.67248	2.26399	11.028	3.79954	9.36973	5.0528	-1.62212	0.999767	-2.90246	0.42878	-1.85436	0.810721
Zfp811	zinc finger protein 811	0.73372	0.452753	1.18116	0.840738	0.863554	1.2559	-1.62057	0.999767	-1.40491	0.858054	1.45434	0.953182
Msx2	msh homeobox 2	2.11261	1.3037	0.960714	0.275185	0.427065	0.105184	-1.62047	0.999767	-3.49116	0.42998	-4.06018	0.0295156
Gsdmc2		0.440222	0.271802	0	0	0.00758658	0.0238655	-1.61964	0.999767	#N/A	#N/A	3.14575	0.953182
Entpd8	ectonucleoside triphosphate diphosphohydrolase 8	0.659086	0.407394	0.264686	0.682116	0	0	-1.61781	0.999767	2.57708	0.744715	#N/A	#N/A
Zfp947	zinc finger protein 947	0.815162	0.504125	1.34827	0.93198	0	0	-1.61698	0.999767	-1.44668	0.854021	#N/A	#N/A
Fam57a_1		0.576655	0.356702	0.413938	0.345205	0.266604	0.560323	-1.61663	0.999767	-1.19911	0.952216	2.10171	0.16146
Unc45b	unc-45 homolog B (C. elegans)	2.5001	1.55115	1.7761	2.13959	2.3886	1.65503	-1.61178	0.42674	1.20466	0.912482	-1.44323	0.953182
3110052M02Rik	RIKEN cDNA 3110052M02 gene	2.11324	1.31172	2.83466	1.38048	0	0	-1.61104	0.999767	-2.05338	0.29366	#N/A	#N/A
Clec3b	C-type lectin domain family 3, member b	28.605	17.7785	20.0007	18.3233	24.1706	13.8512	-1.60897	0.999767	-1.09154	0.890924	-1.74502	0.553358
Rnf113a2_2		0.802715	0.499993	0	0	0	0	-1.60545	0.999767	#N/A	#N/A	#N/A	#N/A
mt-Co3	mitochondrially encoded cytochrome c oxidase III	1054.98	658.165	1478.95	839.997	956.101	1306.38	-1.6029	0.999767	-1.76066	0.819547	1.36636	0.953182
Krt17		0.585399	0.365768	0	0	0.222125	0.921028	-1.60047	0.999767	#N/A	#N/A	4.14644	0.00724022
4930524O07Rik		0.592067	0.370076	0	0	0	0	-1.59985	0.999767	#N/A	#N/A	#N/A	#N/A
Slc35g1	solute carrier family 35, member G1	1.63014	1.02038	2.09607	1.52567	1.54643	1.04307	-1.59758	0.999767	-1.37387	0.286824	-1.48258	0.741529
Ccl8	chemokine (C-C motif) ligand 8	25.7815	16.1426	70.8625	12.9723	52.3575	12.995	-1.59711	0.999767	-5.46262	0.0189097	-4.02904	0.00281835
B130024G19Rik	RIKEN cDNA B130024G19 gene	6.75662	4.23354	8.45106	8.96461	0	0	-1.59598	0.999767	1.06077	0.960541	#N/A	#N/A
Alox12e	arachidonate lipoxygenase, epidermal	17.3652	10.8934	13.8551	16.7429	16.7832	13.1886	-1.59411	0.20125	1.20843	0.965042	-1.27255	0.910141
Adat3	adenosine deaminase, tRNA-specific 3	1.94402	1.22091	1.25368	1.20376	0	0	-1.59227	0.999767	-1.04147	0.976727	#N/A	#N/A
Tfpi2	tissue factor pathway inhibitor 2	0.938628	0.589716	1.68796	0.599182	1.27373	0.764123	-1.59166	0.999767	-2.81711	0.199823	-1.66692	0.810116
Klrb1c	killer cell lectin-like receptor subfamily B member 1C	1.63065	1.0245	3.7455	1.48952	5.03904	3.22186	-1.59166	0.937805	-2.51457	0.150066	-1.56401	1
Snhg1	small nucleolar RNA host gene 1	67.0097	42.1032	162.535	60.6461	117.225	228.388	-1.59156	0.672925	-2.68006	0.0538795	1.94829	0.229562
Sprr2f	small proline-rich protein 2F	12.711	7.98892	2.4249	15.2459	0.197724	1.9883	-1.59108	0.999767	6.28723	0.786297	10.0559	1.69167e-08
Tst	thiosulfate sulfurtransferase, mitochondrial	15.9053	9.99769	10.0657	7.7075	0	0	-1.5909	0.836064	-1.30597	0.897257	#N/A	#N/A
Gm10073	predicted pseudogene 10073	5.33578	3.35945	4.78639	2.19741	0	0	-1.58829	0.999767	-2.17819	0.550837	#N/A	#N/A
Cebpd	CCAAT/enhancer binding protein (C/EBP), delta	9.53324	6.01221	12.374	4.56051	11.9103	9.63935	-1.58565	0.999767	-2.71329	0.0328229	-1.23559	0.811858
Steap4	STEAP family member 4	19.0418	12.011	22.9168	11.6083	23.6674	17.2183	-1.58537	0.999767	-1.97417	0.0160175	-1.37455	0.686732
Aox3	aldehyde oxidase 3	8.92819	5.64236	23.5627	16.9334	35.0154	18.9899	-1.58235	0.918373	-1.3915	0.781197	-1.8439	0.30924
Creg2	cellular repressor of E1A-stimulated genes 2	0.19616	0.124013	0.129517	0.24725	0	0	-1.58176	0.999767	1.90902	0.911757	#N/A	#N/A
Tmem218	transmembrane protein 218	10.325	6.5289	12.559	7.09115	9.77417	5.98368	-1.58144	0.371058	-1.77108	0.181289	-1.63347	0.639082
Noxo1	NADPH oxidase organizer 1	0.535097	0.338742	0.575813	0.710279	0.465102	0.269279	-1.57966	0.999767	1.23352	0.982894	-1.72721	0.690111
Nphs1	nephrosis 1, nephrin	2.41932	1.53366	1.23096	0.404923	0	0	-1.57748	0.999767	-3.03998	0.179778	#N/A	#N/A
Gm26682	predicted gene, 26682	0.599837	0.380313	0.459045	0.699176	0.70354	0.493561	-1.57722	0.999767	1.52311	0.871513	-1.42544	0.953182
S100a8	S100 calcium binding protein A8 (calgranulin A)	6.22764	3.96545	0.99347	9.40823	0.195668	0.91777	-1.57048	0.999767	9.47007	0.654142	4.69044	0.0833746
Rab3b	RAB3B, member RAS oncogene family	0.43989	0.280366	0.345564	0.357197	0	0	-1.56899	0.999767	1.03366	0.99617	#N/A	#N/A
Ogn	osteoglycin	2.34297	1.49534	2.85229	1.1741	2.76816	1.63163	-1.56685	0.999767	-2.42934	0.0584647	-1.69656	0.953182
Hid1	HID1 domain containing	1.77732	1.13458	2.57173	1.69127	4.6902	1.38264	-1.5665	0.735612	-1.52059	0.539201	-3.39222	1.04957e-05
Tnfsf10	tumor necrosis factor (ligand) superfamily, member 10	3.40456	2.18189	6.00666	4.15843	0	0	-1.56037	0.488357	-1.44445	0.524763	#N/A	#N/A
Slc5a9	solute carrier family 5 (sodium/glucose cotransporter), member 9	0.169137	0.108502	0.275332	0.163049	0.314522	0.431808	-1.55884	0.999767	-1.68865	0.763991	1.3729	0.925562
Igkv6-14		2.59177	1.66265	0	0	0	0	-1.55882	0.999767	#N/A	#N/A	#N/A	#N/A
AI429214	expressed sequence AI429214	0.884544	0.56782	1.28015	0.677509	0	0	-1.55779	0.999767	-1.8895	0.531412	#N/A	#N/A
4930429F24Rik	RIKEN cDNA 4930429F24 gene	1.3674	0.880363	1.62403	1.3651	0	0	-1.55322	0.900773	-1.18968	0.926727	#N/A	#N/A
Tssk4		0.576503	0.371368	0	0	0.437581	0.317516	-1.55238	0.999767	#N/A	#N/A	-1.37814	1
Gm11709	predicted gene 11709	1.08771	0.701278	1.07777	0.464126	1.63879	0.419504	-1.55105	0.999767	-2.32216	0.565774	-3.90648	0.103987
Dnah6	dynein, axonemal, heavy chain 6	0.182534	0.117768	0.404768	0.190661	0.37989	0.118978	-1.54995	0.999767	-2.12297	0.287239	-3.19295	0.000730942
Hykk	hydroxylysine kinase 1	0.774221	0.500115	0.879823	0.688009	1.09522	0.77833	-1.54809	0.620343	-1.2788	0.868173	-1.40714	0.796758
Gprc5c	G protein-coupled receptor, family C, group 5, member C	5.15992	3.33363	3.80545	3.55269	0	0	-1.54784	0.71223	-1.07115	0.922236	#N/A	#N/A
Adam33	a disintegrin and metallopeptidase domain 33	2.4788	1.60323	2.18119	1.82521	1.65174	1.19796	-1.54612	0.589622	-1.19504	0.751545	-1.37879	0.953182
Atp6v0a4	ATPase, H+ transporting, lysosomal V0 subunit A4	2.83775	1.83568	7.42348	2.28825	9.43691	6.86197	-1.54589	0.257974	-3.24417	2.6611e-05	-1.37525	0.701711
Gm11710	predicted gene 11710	0.940095	0.609097	1.03474	1.2403	0.719969	0.406332	-1.54342	0.999767	1.19866	0.98691	-1.77187	0.941245
Dclk3		0.222701	0.144451	0	0	0	0	-1.54171	0.999767	#N/A	#N/A	#N/A	#N/A
Gm14443	predicted gene 14443	0.45306	0.293882	0.737129	0.485103	0	0	-1.54164	0.999767	-1.51953	0.754415	#N/A	#N/A
Sec1		0.463945	0.301054	0	0	0	0	-1.54107	0.999767	#N/A	#N/A	#N/A	#N/A
Gm20939	predicted gene, 20939	0.708867	0.460246	1.53332	0.797776	0.754499	0.936414	-1.54019	0.999767	-1.92199	0.574922	1.24111	0.999484
D130040H23Rik	RIKEN cDNA D130040H23 gene	0.970102	0.63098	1.2178	0.928794	0.950443	1.1171	-1.53745	0.999767	-1.31116	0.933361	1.17534	1
F13a1	coagulation factor XIII, A1 subunit	9.12036	5.93287	17.9294	8.21848	17.5441	8.92096	-1.53726	0.0238885	-2.1816	0.0140462	-1.96661	0.0866333
Zfp874b	zinc finger protein 874b	2.00733	1.3072	4.02039	2.19708	0	0	-1.53559	0.999767	-1.82988	0.651412	#N/A	#N/A
Chac2	ChaC, cation transport regulator 2	0.839438	0.546686	1.12301	0.548086	0.578916	0.428217	-1.5355	0.999767	-2.04896	0.283273	-1.35192	0.953182
Csf3	colony stimulating factor 3 (granulocyte)	1.50368	0.980045	1.2926	1.87311	1.03531	6.37072	-1.5343	0.999767	1.4491	0.823002	6.15345	3.17802e-11
A930011G23Rik	RIKEN cDNA A930011G23 gene	6.37493	4.16562	8.92119	7.89963	6.3209	10.589	-1.53037	0.443985	-1.12932	0.965826	1.67524	0.810116
Prap1	proline-rich acidic protein 1	25.4513	16.6488	54.7099	17.6192	101.331	9.0748	-1.52872	0.999767	-3.10513	0.00609816	-11.1662	6.80292e-05
Mycn	v-myc myelocytomatosis viral related oncogene, neuroblastoma derived (avian)	0.91098	0.595957	1.36951	2.23195	2.70863	1.726	-1.5286	0.999767	1.62974	0.822283	-1.56931	0.614467
A2m	alpha-2-macroglobulin	6.16394	4.03465	4.96212	1.87005	2.93459	1.4045	-1.52775	0.999767	-2.65347	0.691588	-2.08941	0.12657
Pkd2l1	polycystic kidney disease 2-like 1	0.253377	0.16588	0.281495	0.135499	0.2014	0.133346	-1.52747	0.999767	-2.07747	0.570605	-1.51035	0.889443
Rad51ap1	RAD51 associated protein 1	0.916017	0.599964	0.885514	0.957314	0.725186	0.5051	-1.52679	0.999767	1.08108	0.951302	-1.43573	0.948854
Gm10778	predicted gene 10778	0.876464	0.575084	1.37668	0.592097	0	0	-1.52406	0.999767	-2.3251	0.312384	#N/A	#N/A
Clca2	chloride channel accessory 2	0.447578	0.293935	0.906467	2.14963	1.87716	0.136997	-1.52271	0.999767	2.37144	0.312384	-13.7021	4.51172e-06
Gm10093	predicted pseudogene 10093	0.521033	0.342291	1.00493	1.4316	0	0	-1.52219	0.999767	1.42458	0.890505	#N/A	#N/A
Lepr	leptin receptor	2.52278	1.65763	4.61935	3.99527	7.79749	4.49838	-1.52192	0.999767	-1.1562	0.897257	-1.7334	0.265731
Lhx6	LIM homeobox protein 6	0.92192	0.605832	1.16572	1.23442	1.33727	0.864506	-1.52174	0.999767	1.05893	0.992518	-1.54686	0.550676
Ildr2	immunoglobulin-like domain containing receptor 2	0.706684	0.465842	0.709328	0.390635	0.858598	0.435606	-1.517	0.684377	-1.81583	0.365668	-1.97104	0.270893
P2rx2	purinergic receptor P2X, ligand-gated ion channel, 2	0.404878	0.266913	0.902702	1.07667	2.41455	1.26717	-1.51689	0.999767	1.19272	0.946065	-1.90547	0.543534
Dleu7	deleted in lymphocytic leukemia, 7	3.91873	2.58588	5.34621	4.81088	5.49995	8.25955	-1.51543	0.551534	-1.11127	0.992731	1.50175	0.34462
C1galt1c1	C1GALT1-specific chaperone 1	3.99885	2.63935	5.00685	2.30957	0	0	-1.51509	0.999767	-2.16787	0.0683217	#N/A	#N/A
Slfn10-ps	schlafen 10, pseudogene	0.334049	0.220558	0.427722	0.451712	0.560152	0.427169	-1.51456	0.999767	1.05609	0.992518	-1.31131	0.953182
Akr1c13	aldo-keto reductase family 1, member C13	2.4519	1.61962	1.89374	1.87013	1.43379	2.44528	-1.51388	0.999767	-1.01263	0.960541	1.70546	0.895698
Gm10524	predicted gene 10524	36.9323	24.4019	73.3208	32.386	26.6411	11.1737	-1.5135	0.253391	-2.26397	0.276152	-2.38428	0.0138333
Tmprss6	transmembrane serine protease 6	2.67015	1.76543	2.23682	2.26733	0	0	-1.51247	0.999767	1.01364	0.961983	#N/A	#N/A
Rnf112	ring finger protein 112	0.400286	0.264859	0.206189	0.250731	0.165788	0.228545	-1.51131	0.999767	1.21603	0.953454	1.37853	0.93292
Gm10052	predicted pseudogene 10052	1.81387	1.20097	1.18802	2.00972	2.47975	1.82123	-1.51034	0.999767	1.69166	0.911732	-1.36158	0.810116
Synj2bp	synaptojanin 2 binding protein	0.475467	0.315012	0.513412	0.312777	0.694948	0.957975	-1.50936	0.999767	-1.64146	0.710781	1.37848	0.866865
Gm26623	predicted gene, 26623	1.62994	1.08199	0.883766	1.16484	0.196919	0.775377	-1.50643	0.999767	1.31804	0.9748	3.93755	0.116198
Edn3	endothelin 3	2.51961	1.67294	2.9265	2.6538	0	0	-1.50609	0.947411	-1.10276	0.971338	#N/A	#N/A
Capsl	calcyphosine-like	1.71761	1.14306	1.55726	1.16266	0.926328	1.81783	-1.50264	0.999767	-1.33939	0.834382	1.96241	0.510535
4930564K09Rik	RNA binding motif protein 46	0.197531	0.131536	1.56639	0.133104	1.34417	0.962857	-1.50173	0.999767	-11.7681	6.12577e-05	-1.39602	0.953182
Adh7	alcohol dehydrogenase 7 (class IV), mu or sigma polypeptide	0.465636	0.310105	0.375479	0.169915	0	0	-1.50154	0.999767	-2.20981	0.884758	#N/A	#N/A
Wbp5	WW domain binding protein 5	56.7466	37.8248	77.4154	37.923	49.1022	34.7381	-1.50025	0.371058	-2.04138	0.0177759	-1.4135	0.665693
Paqr6	progestin and adipoQ receptor family member VI	0.678291	0.452253	0.412988	0.497349	0.57019	0.262311	-1.4998	0.999767	1.20427	0.946919	-2.17372	0.342782
Meiob	meiosis specific with OB domains	0.363836	0.242651	0.53179	0.286744	0.376542	0.214894	-1.49942	0.999767	-1.85458	0.771608	-1.75222	0.953182
Rpl39	ribosomal protein L39	149.736	99.9132	211.446	64.2615	133.755	154.578	-1.49866	0.999767	-3.2904	0.0062985	1.15568	0.953182
Ggt6	gamma-glutamyltransferase 6	2.17299	1.45104	3.85926	2.22408	4.1117	7.11277	-1.49754	0.999767	-1.73522	0.764416	1.72988	0.0786055
Slc16a11	solute carrier family 16 (monocarboxylic acid transporters), member 11	1.11264	0.743141	1.40752	0.805434	1.95336	1.4512	-1.49721	0.999767	-1.74753	0.461905	-1.34604	0.470289
Gstp2	glutathione S-transferase, pi 2	2.93864	1.96325	2.11697	1.66606	1.7998	1.45919	-1.49683	0.999767	-1.27064	0.884758	-1.23342	0.953182
Gm12860	predicted gene 12860	1.73481	1.15903	3.17194	1.20595	0	0	-1.49678	0.698687	-2.63025	0.32402	#N/A	#N/A
Enpp5	ectonucleotide pyrophosphatase/phosphodiesterase 5	4.63904	3.10077	4.9069	3.39816	5.65792	4.57963	-1.49609	0.720206	-1.44399	0.493956	-1.23545	1
Klra14-ps	killer cell lectin-like receptor subfamily A, member 14, pseudogene	2.36417	1.58101	7.60649	2.5462	6.58861	3.23417	-1.49535	0.999767	-2.98739	0.619574	-2.03719	0.952851
Gstm6		1.30107	0.870229	0	0	0	0	-1.4951	0.999767	#N/A	#N/A	#N/A	#N/A
Prrt4	proline-rich transmembrane protein 4	0.419133	0.280915	0.238612	0.200862	0.221523	0.149	-1.49203	0.999767	-1.18794	0.946065	-1.48673	0.953182
Hist3h2ba	histone cluster 3, H2ba	5.81059	3.89625	5.5686	4.78905	3.82776	1.71545	-1.49133	0.999767	-1.16278	0.949164	-2.23134	0.437083
Zfp964	zinc finger protein 964	1.99384	1.33792	2.273	1.42621	1.91528	2.80181	-1.49026	0.999767	-1.59373	0.686288	1.46287	0.953182
Mustn1	musculoskeletal, embryonic nuclear protein 1	2.96867	1.99295	3.68167	4.32404	3.39531	2.48361	-1.48958	0.999767	1.17448	0.944797	-1.36709	1
Tusc1	tumor suppressor candidate 1	0.88802	0.596319	0.514542	0.605307	0	0	-1.48917	0.999767	1.1764	0.964465	#N/A	#N/A
Dhcr24	24-dehydrocholesterol reductase	13.2083	8.87024	6.4962	3.89191	8.31909	12.0263	-1.48905	0.999767	-1.66915	0.166264	1.44563	0.953182
Tnfrsf9	tumor necrosis factor receptor superfamily, member 9	0.865872	0.581639	1.90921	1.12562	2.34118	1.14128	-1.48868	0.999767	-1.69615	0.666009	-2.05136	0.337142
Gm26525	predicted gene, 26525	0.707813	0.476453	0.739058	0.81182	0	0	-1.48559	0.999767	1.09845	0.962143	#N/A	#N/A
BC061194		0.291187	0.196066	0.419751	0.39317	0	0	-1.48515	0.999767	-1.06761	0.97872	#N/A	#N/A
Gm10288	predicted gene 10288	11.7136	7.89386	10.4207	8.84319	0	0	-1.48389	0.999767	-1.17839	0.952216	#N/A	#N/A
C920025E04Rik	RIKEN cDNA C920025E04 gene	8.37168	5.65159	7.10856	6.84161	12.606	5.02154	-1.4813	0.999767	-1.03902	0.952216	-2.51039	0.0165042
Snx6	sorting nexin 6	193.95	131.067	348.146	149.441	145.225	74.9844	-1.47977	0.253391	-2.32965	0.176292	-1.93673	0.0166592
Efcab4a		3.12576	2.11247	3.21517	5.09871	3.08365	2.02571	-1.47967	0.999767	1.58583	0.992785	-1.52225	0.631948
Il18	interleukin 18	3.1511	2.13029	3.96829	2.12858	3.06387	3.58715	-1.47919	0.999767	-1.86429	0.507874	1.17079	1
Esyt3	extended synaptotagmin-like protein 3	1.62782	1.10156	1.88734	1.31537	1.67525	1.13906	-1.47775	0.610308	-1.43484	0.700686	-1.47072	0.464227
Gm13166	predicted gene 13166	0.592149	0.401207	0.935898	0.603159	0.713666	0.441185	-1.47592	0.999767	-1.55166	0.801755	-1.61761	0.953182
Tusc2	tumor suppressor candidate 2	6.02626	4.08437	6.65431	4.04994	0	0	-1.47544	0.999767	-1.64306	0.384649	#N/A	#N/A
Kcnf1	potassium voltage-gated channel, subfamily F, member 1	1.03485	0.701602	0.343697	0.476969	0.396471	0.624659	-1.47498	0.999767	1.38776	0.943995	1.57555	0.870684
Smim22	small integral membrane protein 22	10.2178	6.9359	4.39816	5.41895	5.26634	4.53133	-1.47317	0.999767	1.23209	0.953453	-1.1622	0.971508
Gm9990		0.452815	0.307905	0	0	0.305253	0.390109	-1.47063	0.999767	#N/A	#N/A	1.27799	1
Ihh	Indian hedgehog	22.805	15.5562	14.528	7.36382	7.02757	12.172	-1.46597	0.999767	-1.97289	0.700686	1.73203	0.0374165
Tmem176b	transmembrane protein 176B	118.954	81.2048	118.295	65.1148	150.468	61.1532	-1.46487	0.686249	-1.81671	0.0422169	-2.46051	2.10694e-05
Tcf15	transcription factor 15	2.36986	1.61784	1.02698	0.630436	1.00899	0.408286	-1.46482	0.999767	-1.629	0.867329	-2.47129	0.25425
Klra7	killer cell lectin-like receptor, subfamily A, member 7	1.90957	1.30377	4.07352	2.06806	0	0	-1.46465	0.999767	-1.96973	0.66086	#N/A	#N/A
C1qtnf9	C1q and tumor necrosis factor related protein 9	0.816973	0.558238	1.34807	1.2737	0	0	-1.46348	0.999767	-1.05839	0.978752	#N/A	#N/A
D030055H07Rik	RIKEN cDNA D030055H07 gene	0.424753	0.290275	0.306558	0.32629	0.302824	0.338703	-1.46328	0.999767	1.06437	0.977701	1.11848	1
Arl4d	ADP-ribosylation factor-like 4D	22.6925	15.5117	17.5587	13.6038	24.2842	16.4585	-1.46293	0.999767	-1.29072	0.727263	-1.47549	0.535016
Gata5	GATA binding protein 5	0.667084	0.456108	0.603156	0.355492	0.478509	0.275329	-1.46256	0.999767	-1.69668	0.868231	-1.73795	0.857057
RP23-220D12.12		4.50851	3.08889	4.52202	3.93439	4.54694	5.99194	-1.45959	0.999767	-1.14936	0.930257	1.3178	0.658437
Atp7b	ATPase, Cu++ transporting, beta polypeptide	0.477366	0.327101	0.316731	0.193906	0	0	-1.45938	0.999767	-1.63343	0.969263	#N/A	#N/A
Zfp945	zinc finger protein 945	1.79604	1.23109	3.05892	1.758	0	0	-1.4589	0.999767	-1.74	0.428464	#N/A	#N/A
Klrb1f	killer cell lectin-like receptor subfamily B member 1F	0.645215	0.442277	1.34292	0.777498	1.78269	1.16579	-1.45885	0.999767	-1.72723	0.786297	-1.52917	0.953182
Tspan1	tetraspanin 1	6.52494	4.47456	6.39805	4.33133	3.72248	5.72924	-1.45823	0.999767	-1.47715	0.544778	1.53909	0.403438
Adamtsl3	ADAMTS-like 3	1.16591	0.800785	1.66667	0.810465	2.07598	1.29796	-1.45596	0.441198	-2.05643	0.0409086	-1.59942	0.810116
Entpd3	ectonucleoside triphosphate diphosphohydrolase 3	0.866291	0.595246	4.21266	0.578454	5.59017	2.50213	-1.45535	0.999767	-7.28261	1.47522e-05	-2.23416	0.00264009
Zfp114	zinc finger protein 114	0.802368	0.551404	1.07929	0.860215	0.974291	0.733726	-1.45514	0.999767	-1.25468	0.888362	-1.32787	1
Zfp930	zinc finger protein 930	2.2311	1.53347	3.21594	1.51129	0	0	-1.45493	0.999767	-2.12795	0.335125	#N/A	#N/A
Gm10080	predicted gene 10080	2.25848	1.55239	3.41681	3.64829	2.19495	4.16344	-1.45484	0.999767	1.06775	0.83536	1.89682	0.953182
Gpr56		9.53821	6.57922	7.14785	5.41263	9.92742	5.60327	-1.44975	0.917538	-1.32059	0.692698	-1.77172	0.109734
Slc39a8	solute carrier family 39 (metal ion transporter), member 8	2.45718	1.69558	10.2475	2.07619	11.8811	4.76216	-1.44917	0.384913	-4.93572	1.45596e-06	-2.4949	7.77434e-05
Nme3	NME/NM23 nucleoside diphosphate kinase 3	8.91284	6.15092	5.53088	6.48805	3.07016	1.95144	-1.44903	0.999767	1.17306	0.976345	-1.57328	0.953182
Inhbb	inhibin beta-B	2.19562	1.51565	1.77212	2.2757	0	0	-1.44864	0.999767	1.28417	0.866867	#N/A	#N/A
2310040G07Rik	RIKEN cDNA 2310040G07 gene	3.56271	2.46105	7.54581	4.76046	2.13674	1.02599	-1.44764	0.999767	-1.5851	0.601567	-2.08261	0.823149
3222401L13Rik	RIKEN cDNA 3222401L13 gene	0.404974	0.279774	0.517119	0.335826	0.494584	0.383729	-1.44751	0.999767	-1.53984	0.833565	-1.28889	1
BC037032	cDNA Sequence BC037032	0.162233	0.112175	0.119386	0.189769	0.122929	0.195438	-1.44624	0.999767	1.58954	0.851107	1.58984	0.80055
Pilrb2	paired immunoglobin-like type 2 receptor beta 2	0.627046	0.433919	0.311728	0.932892	0.355429	0.411198	-1.44508	0.999767	2.99264	0.239628	1.15691	0.972318
Itm2a	integral membrane protein 2A	13.1311	9.09353	18.8836	18.2283	13.9839	10.9746	-1.444	0.999767	-1.03595	0.97872	-1.2742	0.953182
Inmt	indolethylamine N-methyltransferase	6.52655	4.52165	41.3649	13.2083	68.7185	36.628	-1.4434	0.999767	-3.13174	0.0171863	-1.87612	0.953182
Gm7589	predicted gene 7589	11.9459	8.28402	9.58117	7.45685	14.3268	10.304	-1.44204	0.999767	-1.28488	0.962143	-1.39041	0.583712
Hnf1b	HNF1 homeobox B	2.58132	1.79053	5.76462	2.08541	6.7514	3.75288	-1.44165	0.274348	-2.76426	0.0171758	-1.79899	0.0963482
Adamts18	a disintegrin-like and metallopeptidase (reprolysin type) with thrombospondin type 1 motif, 18	0.315711	0.219035	0.572869	0.63722	1.04432	0.567289	-1.44137	0.999767	1.11233	0.985002	-1.8409	0.140768
Myo3a	myosin IIIA	20.8508	14.4746	8.66324	4.69189	0	0	-1.44051	0.0688357	-1.84643	0.7176	#N/A	#N/A
Gm21981	predicted gene 21981	0.970589	0.674433	0.521754	0.62831	0	0	-1.43912	0.999767	1.20423	0.939471	#N/A	#N/A
Prss22	protease, serine 22	0.599601	0.416773	1.21487	0.63682	1.10101	0.468408	-1.43868	0.999767	-1.90771	0.380472	-2.35054	0.810116
Serpinb9	serine (or cysteine) peptidase inhibitor, clade B, member 9	3.62661	2.52131	5.70876	3.28227	0	0	-1.43839	0.999767	-1.73927	0.228266	#N/A	#N/A
Gm26853	predicted gene, 26853	0.309096	0.214928	0.36053	0.276217	0	0	-1.43814	0.999767	-1.30524	0.902859	#N/A	#N/A
Top2a	topoisomerase (DNA) II alpha	6.2057	4.31511	5.41699	5.18047	7.59506	4.21486	-1.43813	0.638509	-1.04566	0.946906	-1.80197	0.0330288
Elovl7	ELOVL family member 7, elongation of long chain fatty acids (yeast)	0.475122	0.330687	0.971785	0.493464	1.17525	0.746384	-1.43677	0.999767	-1.96931	0.406257	-1.57459	0.953182
Gm13974	predicted gene 13974	0.459498	0.319895	0.41072	0.596867	0	0	-1.4364	0.999767	1.45322	0.859135	#N/A	#N/A
Tmem141	transmembrane protein 141	5.99349	4.17269	6.19382	5.04508	4.37117	5.09385	-1.43636	0.999767	-1.2277	0.874803	1.16533	0.953182
Ell3	elongation factor RNA polymerase II-like 3	0.521551	0.363477	0.485693	0.396297	0.440561	0.290843	-1.43489	0.999767	-1.22558	0.946919	-1.51478	0.953182
Ly6g6e	lymphocyte antigen 6 complex, locus G6E	1.26418	0.881415	1.86525	1.1516	1.60101	1.95567	-1.43426	0.999767	-1.61971	0.81996	1.22152	0.953182
1110038B12Rik	RIKEN cDNA 1110038B12 gene	63.3273	44.1876	81.2384	33.5226	56.241	85.9897	-1.43314	0.999767	-2.4234	0.182627	1.52895	0.124786
Ugt1a5	UDP glucuronosyltransferase 1 family, polypeptide A5	0.773202	0.5396	0.899846	0.793964	0	0	-1.43292	0.999767	-1.13336	0.95284	#N/A	#N/A
Trem1		0.253343	0.176857	0	0	0.158007	0.0539381	-1.43247	0.999767	#N/A	#N/A	-2.92942	0.47433
1110002J07Rik		0.399017	0.27863	0	0	0	0	-1.43207	0.999767	#N/A	#N/A	#N/A	#N/A
Agbl2	ATP/GTP binding protein-like 2	0.283233	0.197987	0.466658	0.304111	0.453116	0.2978	-1.43056	0.999767	-1.5345	0.756062	-1.52154	0.810116
B230325K18Rik	RIKEN cDNA B230325K18 gene	0.379783	0.265571	0.232392	0.348355	0.277643	0.57547	-1.43006	0.999767	1.499	0.892021	2.0727	0.470041
Fbln7	fibulin 7	3.26942	2.28654	3.09464	1.88323	3.87569	2.02265	-1.42985	0.999767	-1.64326	0.371203	-1.91615	0.0762706
Slc39a4	solute carrier family 39 (zinc transporter), member 4	104.326	72.968	104.324	51.4231	152.334	67.0058	-1.42976	0.904116	-2.02874	0.0817612	-2.27345	9.19781e-05
Gm11545	predicted gene 11545	10.7256	7.50222	6.28529	8.9917	5.73601	15.9866	-1.42966	0.999767	1.43059	0.507529	2.78707	0.0110163
Gm16751	predicted gene, 16751	0.681041	0.476397	1.32848	1.10719	0	0	-1.42957	0.999767	-1.19987	0.999979	#N/A	#N/A
Rpl10	ribosomal protein L10	113.546	79.4558	153.631	47.0701	0	0	-1.42905	0.999767	-3.26388	0.00652163	#N/A	#N/A
Il6st	interleukin 6 signal transducer	39.2884	27.5039	38.556	26.2884	48.9368	31.5711	-1.42847	0.999767	-1.46665	0.569273	-1.55005	0.367266
Clcn1		0.103838	0.0727172	0	0	0	0	-1.42797	0.999767	#N/A	#N/A	#N/A	#N/A
Rps27a	ribosomal protein S27A	87.3764	61.1922	202.772	69.5721	0	0	-1.4279	0.999767	-2.91456	0.00703347	#N/A	#N/A
Nol3	nucleolar protein 3 (apoptosis repressor with CARD domain)	0.956559	0.670379	0.658686	0.946787	0.932682	0.560293	-1.42689	0.999767	1.43739	0.841622	-1.66463	0.8068
Gas5	growth arrest specific 5	116.316	81.5703	171.903	68.3198	135.378	181.078	-1.42596	0.999767	-2.51615	0.239252	1.33758	0.810116
Rgs20	regulator of G-protein signaling 20	0.753938	0.529095	1.38289	0.735053	1.1383	0.346562	-1.42496	0.398514	-1.88134	0.479005	-3.28455	0.000806299
Hmgcs2	3-hydroxy-3-methylglutaryl-Coenzyme A synthase 2	15.9564	11.1983	30.0075	31.1335	43.583	30.0799	-1.42489	0.767962	1.03752	0.97872	-1.44891	0.953182
Tnfsf9	tumor necrosis factor (ligand) superfamily, member 9	1.03019	0.722997	0.921747	0.544968	0	0	-1.42489	0.999767	-1.69138	0.833974	#N/A	#N/A
Il13ra1	interleukin 13 receptor, alpha 1	4.70137	3.30196	6.8545	3.36506	5.22048	3.2982	-1.42381	0.999767	-2.03696	0.0764078	-1.58282	0.703944
Lrrc3b	leucine rich repeat containing 3B	5.31773	3.73666	5.06825	5.2597	2.57692	6.74479	-1.42313	0.900773	1.03777	0.911137	2.61738	0.130167
Pla2g2d		0.859226	0.603887	0	0	0.149441	0.316524	-1.42282	0.999767	#N/A	#N/A	2.11805	0.953182
Limch1	LIM and calponin homology domains 1	1.92767	1.35747	2.38868	2.44296	0	0	-1.42005	0.375576	1.02273	0.979331	#N/A	#N/A
Ccl11	chemokine (C-C motif) ligand 11	2.84829	2.00586	4.13456	1.22727	3.75294	2.1401	-1.41998	0.999767	-3.3689	0.0131529	-1.75363	0.879495
Rpl35	ribosomal protein L35	169.782	119.721	263.277	98.4572	0	0	-1.41814	0.999767	-2.67402	0.0987621	#N/A	#N/A
Casp12	caspase 12	6.29275	4.43845	11.0383	6.48046	0	0	-1.41778	0.999767	-1.70332	0.331992	#N/A	#N/A
Nfil3	nuclear factor, interleukin 3, regulated	15.6377	11.0355	26.1354	15.4359	29.7057	18.7153	-1.41703	0.372237	-1.69316	0.49782	-1.58724	0.141479
Chrm3	cholinergic receptor, muscarinic 3, cardiac	1.00597	0.709929	1.00851	0.23051	1.27637	0.346173	-1.417	0.999767	-4.37514	0.00500594	-3.68709	0.00261342
Gm5559	predicted gene 5559	1.54356	1.09039	1.76871	2.87722	0	0	-1.41561	0.999767	1.62673	0.444386	#N/A	#N/A
Itgad	integrin, alpha D	0.684179	0.48335	1.01356	0.534642	1.62156	0.790667	-1.41549	0.96488	-1.89577	0.382645	-2.05088	0.248195
Gm13212	predicted gene 13212	0.899696	0.635615	1.4286	1.12597	0	0	-1.41547	0.999767	-1.26877	0.86656	#N/A	#N/A
Gm13938	predicted gene 13938	4.1344	2.92425	5.27343	6.20284	6.4263	5.64158	-1.41383	0.999767	1.17624	0.911732	-1.1391	1
Itgb6	integrin beta 6	1.16904	0.827316	0.835868	0.994496	0.680769	1.25911	-1.41305	0.999767	1.18978	0.883886	1.84954	0.133271
Snai2	snail family zinc finger 2	3.69241	2.61326	5.30036	3.3506	4.15745	4.74814	-1.41295	0.999767	-1.58192	0.652682	1.14208	1
Cxcl17	chemokine (C-X-C motif) ligand 17	8.15382	5.77137	20.1156	7.53558	17.7227	24.9908	-1.4128	0.999767	-2.66942	0.0289182	1.4101	0.518387
Tagln	transgelin	914.524	647.419	792.581	504.695	690.437	479.877	-1.41257	0.999767	-1.57042	0.699866	-1.43878	0.953182
Rpl22l1	ribosomal protein L22 like 1	63.7479	45.131	135.071	46.8812	58.657	71.9308	-1.41251	0.999767	-2.88112	0.00325327	1.22629	0.952851
Gda	guanine deaminase	2.66636	1.88792	5.20336	2.509	5.66116	2.49796	-1.41233	0.91711	-2.07388	0.0966414	-2.26631	0.000546867
Mme	membrane metallo endopeptidase	52.8712	37.4365	48.3913	44.0038	37.6103	51.2654	-1.41229	0.999767	-1.09971	0.957139	1.36307	0.953182
Cbr2	carbonyl reductase 2	86.7957	61.4608	23.9479	28.4967	11.2041	13.1867	-1.41221	0.999767	1.18995	0.405247	1.17695	0.953182
Cldn4	claudin 4	21.9114	15.5172	17.3316	12.6354	16.4508	20.6684	-1.41207	0.999767	-1.37167	0.587341	1.25638	0.88494
Ska3	spindle and kinetochore associated complex subunit 3	1.60826	1.13918	1.35481	1.40494	0	0	-1.41176	0.999767	1.037	0.985798	#N/A	#N/A
Agr2	anterior gradient 2	2.35978	1.67273	8.61964	1.52175	9.79599	1.19238	-1.41073	0.999767	-5.66428	7.36497e-08	-8.21549	7.77434e-05
Dab1	disabled 1	9.48833	6.73145	14.0035	8.26358	10.5019	17.2788	-1.40955	0.324649	-1.6946	0.174117	1.64531	0.852544
Slitrk5	SLIT and NTRK-like family, member 5	0.180658	0.128334	0.181281	0.159634	0.166266	0.127203	-1.40772	0.999767	-1.1356	0.952216	-1.30709	1
Gpr141	G protein-coupled receptor 141	0.409925	0.29129	0.577722	0.575795	0	0	-1.40728	0.999767	-1.00335	0.941535	#N/A	#N/A
1810019D21Rik	RIKEN cDNA 1810019D21 gene	1.5606	1.10922	1.8644	1.1162	0	0	-1.40693	0.999767	-1.6703	0.824609	#N/A	#N/A
Ighv6-3	immunoglobulin heavy variable 6-3	3.06615	2.18146	6.32284	1.27907	4.34783	0.750959	-1.40555	0.999767	-4.9433	0.173518	-5.78971	0.242386
Oit3	oncoprotein induced transcript 3	1.2528	0.892069	0.383733	0.760064	0.676999	0.32848	-1.40438	0.999767	1.98071	0.702774	-2.06101	1
Cenpf	centromere protein F	1.44438	1.02912	0.993456	1.60929	1.61211	0.848949	-1.40352	0.999767	1.61989	0.51171	-1.89895	0.266072
Mycl	v-myc myelocytomatosis viral oncogene homolog, lung carcinoma derived (avian)	2.705	1.93005	2.24576	2.26352	3.24034	2.33844	-1.40151	0.999767	1.00791	0.994827	-1.38568	0.922306
Snhg3	small nucleolar RNA host gene 3	38.0546	27.1819	304.861	36.3285	53.7231	92.1611	-1.4	0.838987	-8.39178	0.00661068	1.71548	0.507988
Ppp1r3b	protein phosphatase 1, regulatory (inhibitor) subunit 3B	1.29153	0.922915	1.26387	1.20689	1.33604	2.05305	-1.3994	0.999767	-1.04722	0.932673	1.53667	0.474878
Evpl	envoplakin	1.60446	1.14686	0.934633	1.50678	1.12519	1.35558	-1.39901	0.999767	1.61216	0.634813	1.20476	1
4930556N08Rik		0.940196	0.672463	1.08643	0.877297	0.944952	0.672592	-1.39814	0.999767	-1.23839	0.952216	-1.40494	0.996249
Nnat	neuronatin	0.596165	0.426634	0.207139	0.747561	0	0	-1.39737	0.999767	3.60898	0.381926	#N/A	#N/A
Tagap	T cell activation Rho GTPase activating protein	4.32404	3.09567	4.74344	4.85321	0	0	-1.3968	0.999767	1.02314	0.979211	#N/A	#N/A
Ehd3	EH-domain containing 3	1.76068	1.26055	1.29199	1.49217	1.54719	1.03455	-1.39676	0.999767	1.15494	0.932673	-1.49551	0.862091
Mmp21		0.263471	0.188769	0	0	0.202029	0.264892	-1.39573	0.999767	#N/A	#N/A	1.31116	0.953182
Chp2	calcineurin-like EF hand protein 2	3.60581	2.58596	6.32616	4.94345	9.82918	6.20848	-1.39438	0.999767	-1.2797	0.813732	-1.58319	0.877375
Fbxo48	F-box protein 48	0.398391	0.286109	0.347453	0.447353	0	0	-1.39244	0.999767	1.28752	0.901482	#N/A	#N/A
Klra4	killer cell lectin-like receptor, subfamily A, member 4	3.21365	2.30857	8.96866	3.04321	9.43764	4.58947	-1.39205	0.999767	-2.9471	0.0416067	-2.05637	0.349473
Snhg7	small nucleolar RNA host gene 7	29.4496	21.1564	35.2225	17.7834	29.1341	35.5118	-1.392	0.999767	-1.98064	0.0614283	1.21891	0.953182
Pla2g5	phospholipase A2, group V	1.75023	1.25768	0.634151	0.922124	0.529528	1.03537	-1.39163	0.999767	1.45411	0.735309	1.95527	0.202376
Sh2d1a	SH2 domain containing 1A	0.321328	0.231011	0.910927	0.241507	0.740707	0.354841	-1.39096	0.999767	-3.77185	0.11479	-2.08744	0.535016
Rap1gap	Rap1 GTPase-activating protein	0.914595	0.65779	0.888359	0.662614	0	0	-1.39041	0.999767	-1.34069	0.691409	#N/A	#N/A
Ptn	pleiotrophin	67.1141	48.2751	59.0163	62.4605	0	0	-1.39024	0.0701603	1.05836	0.995497	#N/A	#N/A
Eif4a2	eukaryotic translation initiation factor 4A2	198.695	142.963	334.225	133.434	175.944	304.794	-1.38984	0.999767	-2.5048	0.503754	1.73233	0.234715
Clec14a	C-type lectin domain family 14, member a	3.59187	2.5847	5.55562	4.68808	7.73697	5.69816	-1.38967	0.999767	-1.18505	0.884758	-1.3578	0.77775
Fst	follistatin	16.2454	11.6989	22.1388	16.2734	21.3338	17.3906	-1.38863	0.999767	-1.36043	0.914233	-1.22674	1
Tcp11l2	t-complex 11 (mouse) like 2	7.66273	5.51978	15.8931	13.3732	23.13	14.0615	-1.38823	0.965602	-1.18843	0.847225	-1.64492	0.450541
mt-Co1	mitochondrially encoded cytochrome c oxidase I	1057.97	762.219	1583.87	950.837	0	0	-1.38802	0.999767	-1.66577	0.846951	#N/A	#N/A
Uqcrh	ubiquinol-cytochrome c reductase hinge protein	113.882	82.1175	131.412	87.9447	114.153	124.276	-1.38682	0.999767	-1.49425	0.412744	1.08868	1
9330161L09Rik		1.18426	0.854068	0	0	0	0	-1.38661	0.999767	#N/A	#N/A	#N/A	#N/A
Gm4204	predicted gene 4204	2.30511	1.66244	3.88034	2.35669	1.88879	2.13765	-1.38658	0.999767	-1.64652	0.500389	1.13176	0.953182
Hist1h2bb	histone cluster 1, H2bb	120.265	86.7963	160.648	108.824	68.3046	56.6497	-1.3856	0.767015	-1.47622	0.687717	-1.20574	0.953182
Scn7a	sodium channel, voltage-gated, type VII, alpha	1.38636	1.00077	2.87215	1.36936	3.50354	2.07718	-1.38529	0.999767	-2.09745	0.0737209	-1.68668	0.755796
Sox8	SRY (sex determining region Y)-box 8	0.552254	0.398691	0.282051	0.333573	0.42745	0.299685	-1.38517	0.999767	1.18267	0.967208	-1.42633	1
Gm13644		0.423429	0.305817	0.536615	0.502159	0	0	-1.38458	0.999767	-1.06862	0.984822	#N/A	#N/A
Gm10419	predicted gene 10419	0.497002	0.358988	0.647418	0.333378	0	0	-1.38445	0.999767	-1.942	0.755986	#N/A	#N/A
Zfp637	zinc finger protein 637	6.34302	4.58257	7.13061	6.50919	0	0	-1.38416	0.999767	-1.09547	0.938823	#N/A	#N/A
Gm9493	predicted gene 9493	2.65181	1.91758	3.38597	2.3561	1.85265	2.69536	-1.3829	0.999767	-1.4371	0.909498	1.45486	0.953182
Abca8a	ATP-binding cassette, sub-family A (ABC1), member 8a	3.19005	2.30688	6.26839	3.40275	8.79061	4.31637	-1.38284	0.721655	-1.84216	0.0941556	-2.03658	0.0575065
Gm10036	predicted gene 10036	18.6386	13.484	13.7143	12.6751	20.6962	16.2123	-1.38227	0.999767	-1.08199	0.952216	-1.27658	0.973813
Itgb1bp2	integrin beta 1 binding protein 2	0.679891	0.492013	0.654981	0.835309	0	0	-1.38186	0.999767	1.27532	0.920593	#N/A	#N/A
2410066E13Rik		6.24271	4.52041	11.654	9.94741	17.4102	12.0301	-1.38101	0.805537	-1.17156	0.880272	-1.44722	0.690111
Foxred1	FAD-dependent oxidoreductase domain containing 1	0.960253	0.697267	0.964938	0.882039	0	0	-1.37717	0.999767	-1.09399	0.96461	#N/A	#N/A
Dpep1	dipeptidase 1 (renal)	3.26357	2.37077	5.47032	3.02994	5.19113	3.17345	-1.37658	0.999767	-1.80542	0.319839	-1.6358	0.889443
Igfbp2	insulin-like growth factor binding protein 2	1.01905	0.740732	0.366397	0.479164	0	0	-1.37574	0.999767	1.30777	0.884026	#N/A	#N/A
Cdkl1	cyclin-dependent kinase-like 1 (CDC2-related kinase)	18.6616	13.5653	15.5732	23.1471	10.3944	44.6472	-1.37569	0.564356	1.48634	0.426126	4.29533	2.71966e-15
Tigit	T cell immunoreceptor with Ig and ITIM domains	1.11315	0.809261	1.99937	1.37897	2.93834	1.54373	-1.37551	0.999767	-1.4499	0.820736	-1.9034	0.63139
Fcgbp	Fc fragment of IgG binding protein	13.9349	10.1394	4.43039	6.60303	1.94412	4.59146	-1.37432	0.999767	1.49039	0.00389403	2.36172	2.31287e-06
2510002D24Rik	RIKEN cDNA 2510002D24 gene	8.69975	6.33372	9.53896	5.38906	0	0	-1.37356	0.999767	-1.77006	0.238165	#N/A	#N/A
Rbbp9	retinoblastoma binding protein 9	16.5346	12.0382	17.3669	12.2953	0	0	-1.37351	0.836064	-1.41248	0.42878	#N/A	#N/A
Iqcd	IQ motif containing D	0.55065	0.400999	0.481435	0.425011	0	0	-1.3732	0.999767	-1.13276	0.965042	#N/A	#N/A
Dscam	Down syndrome cell adhesion molecule	1.62716	1.18503	2.84748	1.5474	3.22097	1.3148	-1.3731	0.608302	-1.84017	0.280464	-2.44978	0.00157422
Pafah1b3	platelet-activating factor acetylhydrolase, isoform 1b, subunit 3	16.3773	11.9277	13.7135	10.4485	9.60481	14.155	-1.37304	0.947411	-1.31248	0.884758	1.47374	0.376856
Gm13139	predicted gene 13139	0.655023	0.477182	0.689761	0.830074	0.281625	0.413911	-1.37269	0.999767	1.20342	0.924116	1.46972	0.953182
Tceal6	transcription elongation factor A (SII)-like 6	0.811401	0.591795	0.363272	1.01183	0.404996	0.257822	-1.37109	0.999767	2.78533	0.479851	-1.57084	0.799858
Amhr2	anti-Mullerian hormone type 2 receptor	1.68121	1.22629	0.811446	1.44108	1.18125	0.725967	-1.37097	0.999767	1.77594	0.652682	-1.62714	0.953182
2310010J17Rik	RIKEN cDNA 2310010J17 gene	1.99874	1.45837	2.69969	2.56394	0	0	-1.37054	0.999767	-1.05295	0.985798	#N/A	#N/A
Gjb5		0.538476	0.392991	0	0	0	0	-1.3702	0.999767	#N/A	#N/A	#N/A	#N/A
Hist1h2bl	histone cluster 1, H2bl	17.4342	12.7261	17.7509	40.8276	15.9129	5.17094	-1.36996	0.999767	2.30003	0.987966	-3.07736	0.953182
Ccne2	cyclin E2	0.852091	0.622015	1.20337	0.782591	0.631213	0.806503	-1.36989	0.999767	-1.53768	0.679601	1.2777	1
Klra8	killer cell lectin-like receptor, subfamily A, member 8	2.97832	2.17527	9.67589	3.32257	10.4452	5.07196	-1.36917	0.999767	-2.91217	0.420256	-2.0594	0.524343
Rpl9	ribosomal protein L9	182.127	133.067	339.516	201.847	0	0	-1.36869	0.999767	-1.68205	0.629186	#N/A	#N/A
Rpl35a	ribosomal protein L35A	58.2967	42.6162	69.822	29.2639	0	0	-1.36795	0.999767	-2.38594	0.22764	#N/A	#N/A
Kcng2	potassium voltage-gated channel, subfamily G, member 2	0.529239	0.387232	0.386437	0.417424	0.378579	0.413558	-1.36672	0.999767	1.08019	0.962143	1.0924	1
Gm10033	predicted gene 10033	1.38993	1.01746	3.65532	1.71455	0	0	-1.36608	0.999767	-2.13193	0.615773	#N/A	#N/A
Mycbpap	MYCBP associated protein	0.424591	0.310921	0.451349	0.351741	0.314839	0.441816	-1.36559	0.999767	-1.28319	0.873187	1.40331	0.953182
Gprc5a	G protein-coupled receptor, family C, group 5, member A	2.95815	2.16626	1.29301	1.89852	0.859812	1.94165	-1.36555	0.999767	1.46829	0.913957	2.25822	0.280899
Gm15494_1		10.0948	7.39315	9.09275	9.00838	0	0	-1.36542	0.496967	-1.00937	0.916956	#N/A	#N/A
Zfp654	zinc finger protein 654	1.46549	1.07373	2.13584	1.32503	0	0	-1.36485	0.999767	-1.61192	0.700686	#N/A	#N/A
Rgs11	regulator of G-protein signaling 11	0.781202	0.572724	0.999484	0.748853	0.862169	0.628019	-1.36401	0.999767	-1.33469	0.869679	-1.37284	0.953182
Smarca1	SWI/SNF related, matrix associated, actin dependent regulator of chromatin, subfamily a, member 1	2.0296	1.488	2.93089	2.15708	0	0	-1.36398	0.999767	-1.35873	0.900079	#N/A	#N/A
Rbks	ribokinase	0.849411	0.622751	1.05932	0.567626	2.06715	1.11881	-1.36397	0.999767	-1.86623	0.721644	-1.84763	0.847738
Nrtn	neurturin	3.2335	2.37378	1.96585	2.30423	1.78016	1.15215	-1.36218	0.999767	1.17212	0.956827	-1.54508	0.953182
Npy1r	neuropeptide Y receptor Y1	0.901878	0.662644	0.714127	0.571997	0	0	-1.36103	0.999767	-1.24848	0.926727	#N/A	#N/A
Fam198a	family with sequence similarity 198, member A	3.88669	2.85623	4.54955	3.77004	0	0	-1.36078	0.999767	-1.20676	0.904267	#N/A	#N/A
Kcnj2	potassium inwardly-rectifying channel, subfamily J, member 2	0.483849	0.355599	0.578895	0.526609	0.917637	0.680634	-1.36066	0.999767	-1.09929	0.96461	-1.34821	0.990178
Wnk2	WNK lysine deficient protein kinase 2	3.13304	2.30417	2.91035	2.48414	2.46166	3.18337	-1.35973	0.262111	-1.17157	0.952216	1.29318	0.810116
Gm21983	predicted gene 21983	2.90441	2.13672	2.52033	2.69038	0	0	-1.35928	0.999767	1.06747	0.983832	#N/A	#N/A
Kif5c	kinesin family member 5C	10.2255	7.52438	9.1457	10.3677	8.33493	28.0149	-1.35898	0.751835	1.13362	0.909017	3.36115	1.62206e-11
Gm7628	predicted gene 7628	0.551769	0.406058	0.605376	0.380379	0	0	-1.35884	0.999767	-1.59151	0.879651	#N/A	#N/A
Trpm6	transient receptor potential cation channel, subfamily M, member 6	0.766051	0.564126	4.46007	1.31294	4.07925	0.851236	-1.35794	0.999767	-3.39701	0.00325327	-4.79215	1.76764e-15
Rilp	Rab interacting lysosomal protein	0.922846	0.679821	1.03972	1.00647	1.17074	0.790994	-1.35748	0.999767	-1.03304	0.938157	-1.48008	0.953182
Cxcr5	chemokine (C-X-C motif) receptor 5	0.340399	0.250837	0.279331	0.329937	0.28691	0.202762	-1.35705	0.999767	1.18117	0.965103	-1.41501	0.953182
Elf5	E74-like factor 5	0.190959	0.140799	0.163132	0.171048	0.155817	0.344326	-1.35625	0.999767	1.04852	0.985356	2.20981	0.118994
Fcrl1	Fc receptor-like 1	0.425549	0.313938	0.427134	0.34811	0.297672	0.190229	-1.35552	0.999767	-1.22701	0.929857	-1.56481	0.856531
Nmb	neuromedin B	2.29817	1.69562	6.16259	3.29509	6.59054	3.14458	-1.35536	0.999767	-1.87023	0.516943	-2.09584	0.161213
Neil2	nei like 2 (E. coli)	0.9342	0.689768	1.60469	1.40616	2.26366	1.32153	-1.35437	0.999767	-1.14119	0.752807	-1.71291	0.810116
Gm16559	predicted gene 16559	0.941863	0.695518	0.829743	1.19588	0.708703	0.39335	-1.35419	0.999767	1.44127	0.841681	-1.80171	1
Arid3b	AT rich interactive domain 3B (BRIGHT-like)	0.577264	0.426644	0.310477	0.529898	0.333271	0.230333	-1.35303	0.999767	1.70673	0.740901	-1.44691	0.953182
Cox4i1	cytochrome c oxidase subunit IV isoform 1	118.044	87.3064	137.476	106.613	0	0	-1.35206	0.999767	-1.28948	0.771608	#N/A	#N/A
Mki67	antigen identified by monoclonal antibody Ki 67	4.72947	3.49855	4.12995	4.97371	6.43176	2.96803	-1.35184	0.999767	1.2043	0.971338	-2.16701	0.00274371
Klra3	killer cell lectin-like receptor, subfamily A, member 3	0.579759	0.429588	1.41008	0.687573	1.80625	0.857547	-1.34957	0.999767	-2.05081	0.768058	-2.1063	0.953182
Cyp2j9	cytochrome P450, family 2, subfamily j, polypeptide 9	0.84629	0.627124	1.5219	1.22735	0	0	-1.34948	0.999767	-1.23999	0.913625	#N/A	#N/A
Zfp874a	zinc finger protein 874a	1.13485	0.840981	2.25452	1.33206	0	0	-1.34944	0.999767	-1.69251	0.51171	#N/A	#N/A
F3	coagulation factor III	30.6193	22.6937	42.2466	21.1726	60.8964	28.3313	-1.34924	0.480853	-1.99534	0.00652163	-2.14944	0.000106918
Rhbdl1	rhomboid, veinlet-like 1 (Drosophila)	1.537	1.14012	0.844894	1.09001	0	0	-1.3481	0.999767	1.29012	0.976345	#N/A	#N/A
Gm12576	predicted gene 12576	0.431955	0.32044	1.16305	0.5234	1.01052	0.463238	-1.348	0.999767	-2.22211	0.165415	-2.18144	0.503506
Nr1i2		0.193849	0.143841	0	0	0	0	-1.34766	0.999767	#N/A	#N/A	#N/A	#N/A
Efcab1	EF hand calcium binding domain 1	0.601409	0.44687	0.696343	0.44975	0.547076	0.782116	-1.34583	0.999767	-1.54829	0.847935	1.42963	0.953182
Sel1l3	sel-1 suppressor of lin-12-like 3 (C. elegans)	8.32753	6.18782	6.07994	3.48996	5.97465	3.8165	-1.34579	0.721655	-1.74212	0.560562	-1.56548	0.167368
Gm26776	predicted gene, 26776	1.42798	1.06129	0.551033	0.66662	0	0	-1.34551	0.999767	1.20976	0.944411	#N/A	#N/A
Kcng3	potassium voltage-gated channel, subfamily G, member 3	0.678269	0.504247	1.11116	1.06945	1.03385	1.48234	-1.34511	0.999767	-1.03901	0.996959	1.43382	0.953182
Catsperd	catsper channel auxiliary subunit delta	0.992088	0.737583	1.26529	0.740861	0	0	-1.34505	0.999767	-1.70787	0.539201	#N/A	#N/A
Vwa5a	von Willebrand factor A domain containing 5A	14.2897	10.6261	20.0213	15.3305	0	0	-1.34477	0.999767	-1.30597	0.621524	#N/A	#N/A
Trib2	tribbles homolog 2 (Drosophila)	5.47078	4.06902	6.21139	3.80522	9.26329	4.93248	-1.3445	0.999767	-1.63233	0.221267	-1.87802	0.0110163
Bco2	beta-carotene oxygenase 2	0.893765	0.664899	1.01611	0.788518	0	0	-1.34421	0.999767	-1.28863	0.883886	#N/A	#N/A
Ccl12	chemokine (C-C motif) ligand 12	5.12816	3.81575	4.99927	1.87933	0	0	-1.34395	0.999767	-2.66014	0.810521	#N/A	#N/A
Mnda	myeloid cell nuclear differentiation antigen	1.02134	0.76003	0.876589	0.483658	0.695109	0.434435	-1.34382	0.999767	-1.81241	0.623619	-1.60003	1
Magix	MAGI family member, X-linked	2.50694	1.86809	2.93754	1.59163	0	0	-1.34198	0.999767	-1.84562	0.738181	#N/A	#N/A
Pamr1	peptidase domain containing associated with muscle regeneration 1	8.64041	6.43861	8.43708	19.4081	16.7719	8.58289	-1.34197	0.387297	2.30034	0.264683	-1.9541	0.440141
Bhlhe22	basic helix-loop-helix family, member e22	0.82931	0.618269	0.620534	0.556521	0.760016	0.42177	-1.34134	0.999767	-1.11502	0.948256	-1.80197	0.703479
Rnase4	ribonuclease, RNase A family 4	52.8257	39.4	100.639	81.2737	0	0	-1.34076	0.951115	-1.23827	0.70211	#N/A	#N/A
Grrp1	glycine/arginine rich protein 1	7.35303	5.48449	6.63284	7.40201	10.7649	5.15308	-1.34069	0.999767	1.11596	0.972872	-2.08902	0.116066
2810008D09Rik	small nucleolar RNA host gene 20	23.5626	17.5843	45.6145	18.4087	32.9619	55.7403	-1.33998	0.999767	-2.47788	0.0365802	1.69105	0.296115
Tyro3	TYRO3 protein tyrosine kinase 3	3.59377	2.6824	3.27674	3.19426	4.27749	2.31702	-1.33976	0.999767	-1.02582	0.970895	-1.84611	0.174114
Iqch	IQ motif containing H	0.18574	0.138719	0.287638	0.191394	0.366544	0.206957	-1.33897	0.999767	-1.50286	0.727263	-1.77111	0.953182
Acss3	acyl-CoA synthetase short-chain family member 3	15.9712	11.9304	37.6258	20.5895	34.6062	25.3873	-1.3387	0.999767	-1.82743	0.300377	-1.36313	0.625838
Mcf2	mcf.2 transforming sequence	0.404656	0.30233	0.763448	0.600771	0	0	-1.33846	0.999767	-1.27078	0.830245	#N/A	#N/A
Lrrn4cl	LRRN4 C-terminal like	2.74192	2.04898	2.00904	2.29994	2.7595	1.92083	-1.33818	0.999767	1.14479	0.943995	-1.43661	0.953182
Gm11808	predicted gene 11808	32.5394	24.3182	26.5848	12.8333	22.6249	14.8455	-1.33807	0.999767	-2.07154	0.100435	-1.52402	0.676883
Ncapg2	non-SMC condensin II complex, subunit G2	2.25378	1.6845	2.50001	2.84255	2.66814	1.97289	-1.33795	0.988269	1.13702	0.924393	-1.3524	0.810116
Gm8624	predicted gene 8624	1.47927	1.10621	1.72567	0.606643	0	0	-1.33724	0.999767	-2.84462	0.81301	#N/A	#N/A
Asb10	ankyrin repeat and SOCS box-containing 10	0.394388	0.295053	0.243271	0.576802	0	0	-1.33667	0.999767	2.37102	0.656171	#N/A	#N/A
1500002O10Rik	glutamate decarboxylase 1	1.23602	0.924859	4.39529	1.23907	3.24321	1.27932	-1.33644	0.999767	-3.54724	0.0166064	-2.5351	0.236089
A230006K03Rik		0.451615	0.338012	0	0	0	0	-1.33609	0.999767	#N/A	#N/A	#N/A	#N/A
4732490B19Rik	RIKEN cDNA 4732490B19 gene	1.12758	0.844025	0.762856	0.592958	0.668087	0.972693	-1.33595	0.999767	-1.28653	0.942006	1.45594	0.845266
Kcnmb1	potassium large conductance calcium-activated channel, subfamily M, beta member 1	0.409445	0.30655	0.391602	0.197045	0.498839	0.21615	-1.33565	0.999767	-1.98737	0.936612	-2.30784	0.451194
C230035I16Rik	RIKEN cDNA C230035I16 gene	2.44487	1.83059	4.28612	2.92608	0	0	-1.33556	0.999767	-1.4648	0.777251	#N/A	#N/A
Gm26981	predicted gene, 26981	1.33674	1.00103	1.90399	1.59523	0	0	-1.33536	0.999767	-1.19355	0.962143	#N/A	#N/A
Car8	carbonic anhydrase 8	1.02844	0.770303	1.42725	1.02959	0	0	-1.33511	0.999767	-1.38624	0.698843	#N/A	#N/A
Pdpn	podoplanin	12.4686	9.34534	17.2723	8.21226	19.0272	10.0851	-1.33421	0.999767	-2.10323	0.106905	-1.88666	0.103987
Klhl4	kelch-like 4	3.02265	2.26555	3.83375	3.477	4.3973	3.19679	-1.33418	0.999767	-1.1026	0.950163	-1.37554	0.953182
Pcdhb15	protocadherin beta 15	0.976951	0.732955	0.716967	0.848031	0	0	-1.33289	0.999767	1.1828	0.915744	#N/A	#N/A
Gm17690	predicted gene, 17690	0.702176	0.526887	0.72833	0.454932	0	0	-1.33269	0.999767	-1.60097	0.650054	#N/A	#N/A
Ccdc159	coiled-coil domain containing 159	3.2458	2.43622	4.19012	4.2976	0	0	-1.33231	0.999767	1.02565	0.977935	#N/A	#N/A
Gm3912	predicted gene 3912	0.326532	0.245356	0.392005	0.435515	0	0	-1.33085	0.999767	1.11099	0.965826	#N/A	#N/A
Stap2	signal transducing adaptor family member 2	7.77524	5.84386	6.27013	4.47414	5.8195	4.1825	-1.3305	0.999767	-1.40142	0.714277	-1.39139	0.865407
Rdh12	retinol dehydrogenase 12	0.495682	0.372734	1.57913	0.491888	2.18205	1.85824	-1.32985	0.999767	-3.21036	0.0335109	-1.17426	1
Rps13	ribosomal protein S13	356.347	267.961	394.749	155.978	0	0	-1.32984	0.999767	-2.53079	0.188809	#N/A	#N/A
Cxcr2	chemokine (C-X-C motif) receptor 2	0.61193	0.46024	0.0798984	0.736856	0	0	-1.32959	0.999767	9.22241	0.346614	#N/A	#N/A
Ccl28	chemokine (C-C motif) ligand 28	3.43298	2.58254	1.3407	3.42586	0.828207	0.453747	-1.3293	0.999767	2.55529	0.15563	-1.82526	0.856433
Unc80	unc-80 homolog (C. elegans)	0.106395	0.0800493	0.372477	0.206859	0.841262	0.278826	-1.32912	0.999767	-1.80063	0.578966	-3.01716	0.0638752
Scml4	sex comb on midleg-like 4 (Drosophila)	1.60715	1.20987	1.75314	1.20121	1.39974	1.0718	-1.32837	0.477778	-1.45948	0.444844	-1.30597	0.953182
Piga	phosphatidylinositol glycan anchor biosynthesis, class A	0.842269	0.634196	1.14655	0.737997	0	0	-1.32809	0.999767	-1.5536	0.619574	#N/A	#N/A
2610027K06Rik	RIKEN cDNA 2610027K06 gene	0.604181	0.455368	0.588068	0.814992	0.573677	0.445887	-1.3268	0.999767	1.38588	0.884758	-1.2866	0.953182
Hist1h2ad	histone cluster 1, H2ad	10.1313	7.63955	6.36096	8.12555	6.03447	2.82033	-1.32616	0.999767	1.27741	0.887148	-2.13963	0.810116
Tmem252	transmembrane protein 252	12.1178	9.14528	10.3347	10.4548	12.9442	9.93164	-1.32503	0.999767	1.01161	0.955855	-1.30333	0.953182
Slc2a3	solute carrier family 2 (facilitated glucose transporter), member 3	18.5871	14.0302	14.115	14.111	9.33138	19.7716	-1.32479	0.999767	-1.00028	0.724223	2.11883	0.000140715
Svopl	SV2 related protein homolog (rat)-like	0.52084	0.393252	0.965328	0.46913	0	0	-1.32444	0.999767	-2.0577	0.328376	#N/A	#N/A
Cspg5	chondroitin sulfate proteoglycan 5	1.85424	1.40067	0.907625	1.57177	0.780192	1.19715	-1.32382	0.999767	1.73174	0.756827	1.53443	0.721749
Tbx1	T-box 1	0.810355	0.612373	0.710806	0.980183	0.390422	0.598502	-1.3233	0.999767	1.37897	0.836539	1.53296	0.953182
Esrp2	epithelial splicing regulatory protein 2	3.59644	2.71934	3.56666	2.42361	0	0	-1.32254	0.999767	-1.47163	0.51171	#N/A	#N/A
Gp6	glycoprotein 6 (platelet)	1.23132	0.93108	0.963068	0.819436	0.5924	0.469293	-1.32247	0.999767	-1.17528	0.965042	-1.26232	0.953182
Haus8	4HAUS augmin-like complex, subunit 8	5.8651	4.43557	4.82984	7.64528	3.12944	5.24441	-1.32229	0.830618	1.58292	0.26695	1.67583	0.173748
Atp5l	ATP synthase, H+ transporting, mitochondrial F0 complex, subunit G	180.711	136.687	158.174	138.863	60.9186	87.7826	-1.32208	0.999767	-1.13907	0.884758	1.44098	0.733623
Gsdmcl2	gasdermin C-like 2	1.81767	1.37515	0.773084	0.746579	0.464236	0.867881	-1.32179	0.999767	-1.0355	0.950545	1.86948	0.817521
Gm5069		0.669345	0.506424	0	0	0.831383	0.4712	-1.32171	0.999767	#N/A	#N/A	-1.7644	0.797805
Rhou	ras homolog gene family, member U	0.581953	0.440335	0.599253	0.627669	0	0	-1.32161	0.999767	1.04742	0.998803	#N/A	#N/A
Gm9531		1.1079	0.838324	0	0	0.573286	1.00787	-1.32157	0.999767	#N/A	#N/A	1.75805	0.953182
Rdh14	retinol dehydrogenase 14 (all-trans and 9-cis)	3.86676	2.928	5.68935	4.4296	0	0	-1.32061	0.999767	-1.28439	0.847225	#N/A	#N/A
Phxr4	per-hexamer repeat gene 4	0.810935	0.614218	0.82475	0.984356	0.747647	0.98224	-1.32027	0.999767	1.19352	0.974187	1.31378	1
Rbbp7	retinoblastoma binding protein 7	57.1514	43.335	57.2853	37.8742	0	0	-1.31883	0.999767	-1.51251	0.235477	#N/A	#N/A
5730405O15Rik	RIKEN cDNA 5730405O15 gene	0.629295	0.477791	0.856157	0.740101	0	0	-1.31709	0.999767	-1.15681	0.96977	#N/A	#N/A
Gm5432	predicted gene 5432	1.14569	0.869973	1.26592	1.17182	1.78015	1.00101	-1.31693	0.999767	-1.0803	0.978752	-1.77836	0.840835
Aoc1	amine oxidase, copper-containing 1	1.29499	0.983397	1.78739	0.301335	1.72745	0.497049	-1.31686	0.999767	-5.93158	5.52739e-07	-3.47542	9.91328e-06
Sgsm3	small G protein signaling modulator 3	6.80889	5.17062	5.854	5.26546	5.50716	4.13912	-1.31684	0.999767	-1.11178	0.830245	-1.33052	0.846383
F7		0.282806	0.214785	0	0	0.0772334	0.0976045	-1.3167	0.999767	#N/A	#N/A	1.26376	1
Spag5	sperm associated antigen 5	1.46384	1.11192	1.22627	1.51164	1.5256	0.849172	-1.31649	0.999767	1.23271	0.911401	-1.79657	0.225657
Hebp2	heme binding protein 2	5.37769	4.08974	5.19625	4.54973	4.90633	8.71782	-1.31492	0.999767	-1.1421	0.960541	1.77685	0.0319739
Trex1		0.625127	0.475666	0	0	0.33554	0.190446	-1.31421	0.999767	#N/A	#N/A	-1.76186	0.953182
Ptges3l	prostaglandin E synthase 3 (cytosolic)-like	0.417618	0.31786	0.499281	0.379098	0	0	-1.31384	0.999767	-1.31702	0.911401	#N/A	#N/A
B230208H11Rik	RIKEN cDNA B230208H11 gene	0.840024	0.639426	1.10123	0.522516	0.848302	0.64913	-1.31372	0.999767	-2.10755	0.582486	-1.30683	0.953182
Entpd2	ectonucleoside triphosphate diphosphohydrolase 2	15.1294	11.5206	12.4707	8.87952	19.4572	12.9163	-1.31324	0.999767	-1.40444	0.866376	-1.50641	0.668149
Nfe2l3	nuclear factor, erythroid derived 2, like 3	2.3697	1.80502	3.47362	1.99103	3.72941	2.00633	-1.31284	0.999767	-1.74464	0.322811	-1.85882	0.258551
Rps14	ribosomal protein S14	552.791	421.206	772.529	596.807	0	0	-1.3124	0.999767	-1.29444	0.840097	#N/A	#N/A
Pou6f1	POU domain, class 6, transcription factor 1	0.166473	0.126941	0.188119	0.135575	0.0789709	0.104687	-1.31143	0.999767	-1.38756	0.926727	1.32564	0.60412
1700040L02Rik	RIKEN cDNA 1700040L02 gene	3.23275	2.46599	4.34951	3.92637	0	0	-1.31093	0.496967	-1.10777	0.949164	#N/A	#N/A
Grin2b	glutamate receptor, ionotropic, NMDA2B (epsilon 2)	0.741211	0.565526	0.808152	0.676677	0.592642	0.862774	-1.31066	0.999245	-1.1943	0.98915	1.45581	0.812142
D330045A20Rik	RIKEN cDNA D330045A20 gene	1.03978	0.793605	1.01212	0.880959	1.06919	1.87199	-1.31019	0.999767	-1.14889	0.957066	1.75084	0.3819
Gm15320	predicted gene 15320	2.98016	2.27493	10.4519	3.55892	0	0	-1.31	0.999767	-2.93682	0.577252	#N/A	#N/A
4930467D21Rik	RIKEN cDNA 4930467D21 gene	1.70102	1.29874	4.14711	4.51554	2.62892	7.62459	-1.30974	0.999767	1.08884	0.985798	2.90027	0.0234275
B3gnt7	UDP-GlcNAc:betaGal beta-1,3-N-acetylglucosaminyltransferase 7	1.13942	0.870051	1.00425	0.766359	1.16035	0.976856	-1.3096	0.999767	-1.31042	0.859135	-1.18784	1
Gm16505	predicted gene 16505	4.85151	3.70665	2.47472	4.94927	0	0	-1.30887	0.999767	1.99993	0.569762	#N/A	#N/A
Tigd2	tigger transposable element derived 2	3.69	2.81975	4.58773	3.19387	5.06227	4.19612	-1.30862	0.999767	-1.43642	0.544768	-1.20642	1
Cyp4b1	cytochrome P450, family 4, subfamily b, polypeptide 1	2.30854	1.76612	2.70637	2.23497	0	0	-1.30713	0.999767	-1.21092	0.902382	#N/A	#N/A
Slc27a3	solute carrier family 27 (fatty acid transporter), member 3	6.22457	4.76291	3.01062	3.62633	3.46828	4.4319	-1.30688	0.999767	1.20451	0.884758	1.27784	0.953182
Akr1b7		0.913947	0.699395	0	0	0	0	-1.30677	0.999767	#N/A	#N/A	#N/A	#N/A
Frrs1l		0.116609	0.0892354	0	0	0.0898823	0.0600769	-1.30675	0.999767	#N/A	#N/A	-1.49612	0.953182
Rps25	ribosomal protein S25	410.693	314.314	643.469	263.536	0	0	-1.30663	0.999767	-2.44167	0.0584139	#N/A	#N/A
1700045H11Rik	RIKEN cDNA 1700045H11 gene	1.61199	1.23376	3.36884	1.55016	2.7555	2.79118	-1.30656	0.999767	-2.17322	0.654619	1.01295	0.957619
Klc3	kinesin light chain 3	1.29704	0.993532	1.49594	1.01367	1.37931	0.526103	-1.30548	0.999767	-1.47576	0.679601	-2.62175	0.167368
Plscr2	phospholipid scramblase 2	1.34152	1.02824	2.13648	0.953134	1.45018	1.08044	-1.30467	0.999767	-2.24153	0.199154	-1.34221	1
Zbtb12	zinc finger and BTB domain containing 12	0.487474	0.373694	0.147536	0.751058	0.195683	0.123838	-1.30447	0.999767	5.09068	0.0186955	-1.58015	0.953182
Ano5	anoctamin 5	0.27596	0.211598	0.383546	0.207241	0.264264	0.166738	-1.30417	0.999767	-1.85073	0.426126	-1.58491	0.609604
Hhatl	hedgehog acyltransferase-like	2.45985	1.88652	0.891633	1.23435	0.729715	0.485483	-1.30391	0.999767	1.38437	0.909905	-1.50307	0.953182
Xbp1	X-box binding protein 1	22.0798	16.9452	33.5372	15.8786	37.6078	22.0436	-1.30301	0.999767	-2.1121	0.0540357	-1.70606	0.0337405
Rnf128	ring finger protein 128	41.886	32.1503	32.4989	30.3392	24.147	54.257	-1.30282	0.999767	-1.07119	0.86656	2.24695	3.47206e-05
Hpn	hepsin	1.72419	1.32356	1.23843	1.11021	1.179	0.915653	-1.30269	0.999767	-1.11549	0.942006	-1.28761	0.953182
Prr15	proline rich 15	1.01348	0.778181	0.524756	1.65283	0.620191	1.31063	-1.30237	0.999767	3.1497	0.450916	2.11327	0.637162
Ptpn5	protein tyrosine phosphatase, non-receptor type 5	1.59302	1.22343	2.50876	1.95214	1.92294	2.38736	-1.3021	0.659933	-1.28513	0.776153	1.24152	0.953182
Adamts16	a disintegrin-like and metallopeptidase (reprolysin type) with thrombospondin type 1 motif, 16	4.1123	3.15849	3.94152	4.61533	0.479255	1.44379	-1.30198	0.72581	1.17095	0.000209959	3.01256	0.240325
Eomes	eomesodermin	0.632427	0.485821	0.802399	0.688206	1.5799	0.663943	-1.30177	0.999767	-1.16593	0.939128	-2.37957	0.202376
Scarletltr		1.27941	0.983522	0	0	0	0	-1.30085	0.999767	#N/A	#N/A	#N/A	#N/A
Adck3	aarF domain containing kinase 3	2.61284	2.00899	3.1142	3.51005	5.2176	3.15819	-1.30057	0.999767	1.12711	0.949529	-1.65208	0.202376
2010003O02Rik		4.48673	3.4513	3.41024	1.83304	0	0	-1.30001	0.999767	-1.86043	0.462545	#N/A	#N/A
RP23-199B2.4		1.14848	0.883956	1.1649	1.10293	0	0	-1.29926	0.999767	-1.05619	0.960594	#N/A	#N/A
Nov	nephroblastoma overexpressed gene	1.50112	1.15623	2.73175	2.00928	5.71776	2.05245	-1.29829	0.999767	-1.35957	0.811748	-2.78582	0.00382227
Rgs6	regulator of G-protein signaling 6	2.87397	2.21368	3.97134	2.50257	0	0	-1.29827	0.901517	-1.5869	0.972872	#N/A	#N/A
Myrip	myosin VIIA and Rab interacting protein	3.80288	2.93059	4.02714	4.04347	0	0	-1.29765	0.307602	1.00405	0.927702	#N/A	#N/A
Gadd45g	growth arrest and DNA-damage-inducible 45 gamma	18.0998	13.9529	9.1544	13.5013	9.41611	8.23123	-1.29721	0.999767	1.47484	0.989352	-1.14395	0.446873
Cd209g	CD209g antigen	0.982789	0.758087	0.937392	0.81246	0.341332	1.1706	-1.29641	0.999767	-1.15377	0.97872	3.4295	0.563172
Ugp2	UDP-glucose pyrophosphorylase 2	24.5254	18.923	29.0533	14.7421	0	0	-1.29606	0.999767	-1.97078	0.0155146	#N/A	#N/A
Gm26534	predicted gene, 26534	1.31327	1.01359	1.84526	1.71782	2.00374	1.44684	-1.29566	0.999767	-1.07419	0.97872	-1.3849	0.953182
Rbm12b1	RNA binding motif protein 12 B1	3.49442	2.69724	4.09801	4.1713	4.03556	4.92934	-1.29556	0.999767	1.01789	0.982894	1.22148	0.953182
Flot1	flotillin 1	15.6393	12.0738	15.7745	12.1598	17.1965	10.4871	-1.29531	0.999767	-1.29727	0.51171	-1.63978	0.252889
Gm9828		0.420345	0.32463	0	0	0.368106	0.432867	-1.29485	0.999767	#N/A	#N/A	1.17593	1
Gm4841	predicted gene 4841	0.30758	0.237738	0.369752	0.399785	0.391456	0.306765	-1.29378	0.999767	1.08122	0.978634	-1.27608	1
Gm17249	predicted gene, 17249	1.14693	0.887065	1.04566	0.922082	0	0	-1.29295	0.999767	-1.13402	0.95284	#N/A	#N/A
Ormdl1	ORM1-like 1 (S. cerevisiae)	1.00677	0.778673	1.44123	1.01254	0.912388	1.11403	-1.29294	0.999767	-1.42338	0.756062	1.22101	0.953182
AW112010	expressed sequence AW112010	7.05432	5.45656	15.3679	5.94443	15.0779	9.69427	-1.29281	0.999767	-2.58525	0.214072	-1.55534	0.962961
Twist1	twist basic helix-loop-helix transcription factor 1	5.03666	3.89604	2.64942	3.40308	2.37867	1.53615	-1.29276	0.999767	1.28446	0.941637	-1.54846	0.953182
Synm	synemin, intermediate filament protein	12.3504	9.55518	7.83823	8.09242	11.8947	10.328	-1.29254	0.999767	1.03243	0.989966	-1.1517	1
Rps3a1	ribosomal protein S3A1	954.547	738.872	1370.46	855.37	0	0	-1.2919	0.999767	-1.60219	0.700686	#N/A	#N/A
Ssna1	Sjogren's syndrome nuclear autoantigen 1	18.4048	14.2466	22.1877	16.9679	14.9815	17.2927	-1.29187	0.999767	-1.30763	0.679601	1.15428	0.953182
Sgca	sarcoglycan, alpha (dystrophin-associated glycoprotein)	1.0354	0.801561	0.88098	0.791697	0.933647	0.620552	-1.29173	0.999767	-1.11277	0.967049	-1.50454	0.910141
Fbxw7	F-box and WD-40 domain protein 7	0.600167	0.464639	0.514425	0.452726	0	0	-1.29168	0.999767	-1.13628	0.941134	#N/A	#N/A
Lrrc36	leucine rich repeat containing 36	1.3715	1.06219	2.63585	2.08222	2.07414	1.56746	-1.2912	0.999767	-1.26588	0.841681	-1.32325	1
4930558J22Rik	RIKEN cDNA 4930558J22 gene	20.3247	15.7431	6.32155	6.94855	4.53196	3.06856	-1.29102	0.999767	1.09918	0.913625	-1.4769	0.953182
Vdr	vitamin D receptor	0.414791	0.321637	1.04053	0.487855	1.62177	0.302244	-1.28962	0.999767	-2.13286	0.0963445	-5.36576	3.13701e-07
Efna1	ephrin A1	6.9331	5.3781	9.15052	6.5999	9.47814	5.34007	-1.28914	0.999767	-1.38646	0.611554	-1.77491	0.148722
4833423E24Rik	RIKEN cDNA 4833423E24 gene	22.9321	17.7888	21.0868	23.0163	10.4757	44.8319	-1.28913	0.999767	1.0915	0.849724	4.27963	5.00483e-09
Zfp820	zinc finger protein 820	0.712191	0.552623	1.22668	0.67728	0.752725	0.848091	-1.28875	0.999767	-1.81119	0.434547	1.12669	0.953182
A630052C17Rik	RIKEN cDNA A630052C17 gene	2.42946	1.88547	2.22635	1.79957	0	0	-1.28852	0.999767	-1.23715	0.870966	#N/A	#N/A
Socs3	suppressor of cytokine signaling 3	8.32152	6.4589	7.75607	5.07259	8.59252	4.57142	-1.28838	0.999767	-1.52901	0.700686	-1.87961	0.0431058
Fgf7	fibroblast growth factor 7	0.394201	0.305997	0.603176	0.259822	0	0	-1.28825	0.999767	-2.3215	0.416438	#N/A	#N/A
A930039A15Rik		27.2771	21.1875	48.2756	33.2878	0	0	-1.28741	0.397196	-1.45025	0.773892	#N/A	#N/A
Col24a1	collagen, type XXIV, alpha 1	3.832	2.97701	9.05945	6.21876	9.66537	5.20769	-1.2872	0.999767	-1.45679	0.698704	-1.85598	0.000676029
Rab17	RAB17, member RAS oncogene family	0.660814	0.513765	0.748105	1.0991	0.78347	1.10269	-1.28622	0.999767	1.46917	0.909498	1.40745	0.934251
Serpinb6b	serine (or cysteine) peptidase inhibitor, clade B, member 6b	2.95847	2.30246	4.81809	3.74357	4.94843	3.04836	-1.28492	0.999767	-1.28703	0.786297	-1.62331	0.869739
Tagap1	T cell activation GTPase activating protein 1	8.57673	6.67719	10.9277	7.05735	0	0	-1.28448	0.999767	-1.54841	0.237902	#N/A	#N/A
Zfp963	zinc finger protein 963	0.861887	0.671043	1.4163	0.731488	0	0	-1.2844	0.999767	-1.93618	0.247871	#N/A	#N/A
Gm11974	predicted gene 11974	41.9371	32.6515	61.8751	24.2972	28.0268	37.8157	-1.28439	0.999767	-2.54659	0.466663	1.34927	0.370148
Rpl26	ribosomal protein L26	286.85	223.44	390.572	188.304	0	0	-1.28379	0.999767	-2.07416	0.302289	#N/A	#N/A
Hist1h1a	histone cluster 1, H1a	82.5065	64.3124	53.3544	73.5944	0	0	-1.2829	0.999767	1.37935	0.67255	#N/A	#N/A
Gng12	guanine nucleotide binding protein (G protein), gamma 12	38.1363	29.7364	55.8661	32.6124	61.2102	43.9093	-1.28248	0.900773	-1.71303	0.276465	-1.39402	0.810116
Gm7221	predicted gene 7221	0.797407	0.62218	1.39421	1.11585	0	0	-1.28163	0.999767	-1.24947	0.909282	#N/A	#N/A
Slc26a2	solute carrier family 26 (sulfate transporter), member 2	2.72505	2.12649	2.43755	1.60727	0	0	-1.28148	0.999767	-1.51657	0.474966	#N/A	#N/A
Emc8	ER membrane protein complex subunit 8	2.41133	1.88175	1.5365	1.44895	0	0	-1.28143	0.999767	-1.06042	0.971338	#N/A	#N/A
Slc1a1	solute carrier family 1 (neuronal/epithelial high affinity glutamate transporter, system Xag), member 1	10.6799	8.33767	18.1737	14.0516	19.3912	35.0548	-1.28092	0.999767	-1.29336	0.87084	1.80777	0.0249832
Rps15	ribosomal protein S15	916.098	715.759	1091.41	775.538	0	0	-1.2799	0.999767	-1.4073	0.836539	#N/A	#N/A
Zfp473	zinc finger protein 473	0.165612	0.129417	0.166939	0.143271	0.211534	0.146205	-1.27968	0.999767	-1.1652	0.944452	-1.44683	0.953182
mt-Co2	mitochondrially encoded cytochrome c oxidase II	665.319	520.083	869.082	589.247	0	0	-1.27925	0.999767	-1.4749	0.87084	#N/A	#N/A
Tspan12	tetraspanin 12	3.55729	2.78078	4.21903	3.22971	0	0	-1.27924	0.999767	-1.30632	0.859135	#N/A	#N/A
Zfp433	zinc finger protein 433	3.02687	2.36687	4.98734	2.72351	0	0	-1.27885	0.999767	-1.83122	0.305949	#N/A	#N/A
Ovol2	ovo-like 2 (Drosophila)	1.59066	1.24391	1.568	0.968593	0	0	-1.27876	0.999767	-1.61884	0.669115	#N/A	#N/A
Pcdh11x	protocadherin 11 X-linked	1.15345	0.902118	1.79136	0.670957	0	0	-1.27861	0.999767	-2.66986	0.0429302	#N/A	#N/A
Clcn2	chloride channel, voltage-sensitive 2	6.95999	5.44624	7.54365	4.7396	9.54469	5.25223	-1.27794	0.999767	-1.59162	0.0849381	-1.81726	0.0354377
Ntn1	netrin 1	18.3573	14.3689	16.3012	15.0439	14.4563	11.7665	-1.27757	0.862168	-1.08358	0.998803	-1.22859	0.952851
Gm15938	predicted gene 15938	9.83172	7.70089	16.8243	11.2002	14.4125	11.4628	-1.2767	0.422214	-1.50214	0.786295	-1.25732	0.953182
Gm9803	predicted gene 9803	2.09908	1.64455	3.72731	2.11842	0	0	-1.27638	0.999767	-1.75948	0.545309	#N/A	#N/A
Serpina3g	serine (or cysteine) peptidase inhibitor, clade A, member 3G	0.949465	0.74401	1.50827	1.46723	1.23252	0.65767	-1.27615	0.999767	-1.02797	0.995841	-1.87406	0.889443
Tle6	transducin-like enhancer of split 6, homolog of Drosophila E(spl)	1.65264	1.29619	1.21981	1.38207	0	0	-1.275	0.999767	1.13302	0.915744	#N/A	#N/A
Dstn	destrin	207.422	162.745	183.881	155.719	0	0	-1.27452	0.999767	-1.18085	0.902276	#N/A	#N/A
Cyp26a1	cytochrome P450, family 26, subfamily a, polypeptide 1	2.05504	1.61274	31.3043	0.432213	44.944	28.3815	-1.27425	0.999767	-72.4279	1.52237e-12	-1.58357	0.00200593
Afmid	arylformamidase	0.321035	0.25195	0.413944	0.537451	0.637978	0.320778	-1.2742	0.999767	1.29837	0.984822	-1.98885	0.461604
Ctso	cathepsin O	5.20704	4.08679	8.00355	5.68785	8.19965	6.60229	-1.27412	0.999767	-1.40713	0.440547	-1.24194	1
Zic2	zinc finger protein of the cerebellum 2	1.13874	0.893915	0.288666	0.750704	0	0	-1.27388	0.999767	2.60059	0.170409	#N/A	#N/A
Kcnab1	potassium voltage-gated channel, shaker-related subfamily, beta member 1	6.41503	5.03663	11.7533	7.24429	0	0	-1.27368	0.863431	-1.62243	0.565747	#N/A	#N/A
Depdc1a	DEP domain containing 1a	0.785317	0.616848	0.880037	0.660302	0.762938	0.516631	-1.27311	0.999767	-1.33278	0.914233	-1.47676	0.810116
Micalcl	MICAL C-terminal like	0.651002	0.511422	0.759469	0.93471	0.777761	1.42759	-1.27293	0.999767	1.23074	0.910302	1.83551	0.153176
Pcdhb19	protocadherin beta 19	1.20146	0.944191	0.987652	0.892825	0	0	-1.27248	0.999767	-1.10621	0.973908	#N/A	#N/A
Slc15a2	solute carrier family 15 (H+/peptide transporter), member 2	2.89479	2.27508	2.96042	1.90919	0	0	-1.27239	0.999767	-1.55061	0.662367	#N/A	#N/A
Aplnr	apelin receptor	6.99939	5.50196	10.2738	9.35239	20.4076	13.245	-1.27216	0.999767	-1.09852	0.98807	-1.54078	0.673611
2810433D01Rik	RIKEN cDNA 2810433D01 gene	1.06822	0.839873	1.11157	1.21919	0	0	-1.27188	0.999767	1.09682	0.972872	#N/A	#N/A
Klhl31	kelch-like 31	0.16296	0.128141	0.136383	0.0952219	0.207777	0.0527843	-1.27172	0.999767	-1.43226	0.882655	-3.93635	0.118035
Clvs1	clavesin 1	0.397373	0.312513	0.940663	0.741766	0.893476	0.99199	-1.27154	0.988269	-1.26814	0.786815	1.11026	0.980065
Fibin	fin bud initiation factor homolog (zebrafish)	2.3898	1.88018	2.7541	2.14868	2.7422	1.9471	-1.27105	0.999767	-1.28177	0.842866	-1.40835	0.953182
Ripply3	ripply3 homolog (zebrafish)	1.84117	1.44856	1.2527	1.64895	1.48451	1.86608	-1.27103	0.999767	1.31631	0.89305	1.25703	0.953182
Rps20	ribosomal protein S20	111.564	87.7945	148.501	84.7807	0	0	-1.27074	0.999767	-1.75159	0.63475	#N/A	#N/A
Star	steroidogenic acute regulatory protein	2.25627	1.77598	2.57993	2.49479	0	0	-1.27044	0.999767	-1.03413	0.908122	#N/A	#N/A
Trnp1	TMF1-regulated nuclear protein 1	4.91752	3.87103	2.17879	2.55132	2.85273	2.1384	-1.27034	0.999767	1.17098	0.936953	-1.33405	0.953182
Wbscr27	Williams Beuren syndrome chromosome region 27 (human)	5.45534	4.29837	6.54084	6.25105	7.91647	4.97597	-1.26916	0.999767	-1.04636	0.964791	-1.59094	0.324972
Cd55	CD55 molecule, decay accelerating factor for complement	6.25001	4.9284	15.2015	6.05441	14.3114	10.0581	-1.26816	0.999767	-2.51082	0.0263932	-1.42287	0.607124
Lgals7		1.30166	1.02728	0	0	0.437291	0.819714	-1.26709	0.999767	#N/A	#N/A	1.87453	0.688667
Gm15179	predicted gene 15179	1.27169	1.00433	1.07422	1.15238	0	0	-1.2662	0.999767	1.07276	0.979948	#N/A	#N/A
Krcc1	lysine-rich coiled-coil 1	6.22929	4.92426	14.7888	6.98883	8.72767	5.86781	-1.26502	0.999767	-2.11606	0.0167328	-1.48738	0.953182
Mgam	maltase-glucoamylase	0.295221	0.233437	0.16799	0.522136	0.146532	0.331908	-1.26467	0.999767	3.10815	0.341598	2.2651	0.512454
Gm21451	predicted gene, 21451	1.83506	1.45128	1.25387	1.88417	0.698658	1.11133	-1.26444	0.999767	1.50268	0.952216	1.59067	0.738958
Myo15b	myosin XVB	0.133741	0.105787	0.082482	0.173443	0.110384	0.0838073	-1.26425	0.999767	2.1028	0.568735	-1.31712	0.953182
Mcm8	minichromosome maintenance deficient 8 (S. cerevisiae)	1.48637	1.17592	1.5892	1.47367	0	0	-1.264	0.999767	-1.0784	0.978225	#N/A	#N/A
Gm11963	predicted gene 11963	1.80556	1.42866	3.71629	2.01245	3.42436	1.88455	-1.26381	0.999767	-1.84665	0.668632	-1.81707	0.577673
Rpl21	ribosomal protein L21	28.6439	22.6653	39.5107	41.0432	0	0	-1.26377	0.999767	1.03879	0.592744	#N/A	#N/A
Vsig4	V-set and immunoglobulin domain containing 4	0.470384	0.372206	0.762783	0.723058	0	0	-1.26377	0.999767	-1.05494	0.984553	#N/A	#N/A
Zfp119b	zinc finger protein 119b	1.39724	1.10624	2.70538	1.31899	0	0	-1.26306	0.999767	-2.0511	0.381293	#N/A	#N/A
Mthfsd	methenyltetrahydrofolate synthetase domain containing	0.838021	0.663648	1.03347	0.998784	0.820907	0.638933	-1.26275	0.999767	-1.03473	0.884758	-1.28481	0.953182
Znhit6	zinc finger, HIT type 6	16.4587	13.0371	23.3584	12.2078	21.4021	15.1634	-1.26245	0.999767	-1.9134	0.0164483	-1.41142	0.266206
Gja5	gap junction protein, alpha 5	1.28315	1.01698	1.07368	1.14085	1.67987	1.14709	-1.26172	0.999767	1.06256	0.976818	-1.46446	0.981433
H2-T10	histocompatibility 2, T region locus 10	2.57634	2.04421	2.65621	2.80895	3.27084	1.52862	-1.26031	0.999767	1.0575	0.973451	-2.13974	0.0788178
Tmc1		0.146548	0.116332	0	0	0.127189	0.166531	-1.25974	0.999767	#N/A	#N/A	1.30932	0.953182
Erdr1	erythroid differentiation regulator 1	365.026	289.883	358.29	347.746	176.815	387.241	-1.25922	0.999767	-1.03032	0.985002	2.19009	0.953182
Zfp426	zinc finger protein 426	0.932499	0.740682	1.68914	1.27495	0	0	-1.25897	0.999767	-1.32487	0.860226	#N/A	#N/A
Apol10b	apolipoprotein L 10B	4.24028	3.36827	3.75073	3.34686	0	0	-1.25889	0.999767	-1.12067	0.979046	#N/A	#N/A
Zfp560	zinc finger protein 560	1.97995	1.57289	3.07554	2.08449	2.30429	2.63973	-1.2588	0.999767	-1.47544	0.740901	1.14557	1
Il20rb	interleukin 20 receptor beta	1.49012	1.18414	1.62354	1.72743	1.63759	1.78579	-1.2584	0.999767	1.06399	0.960541	1.0905	0.999074
Hist1h2bh	histone cluster 1, H2bh	45.0489	35.7988	25.0334	36.3144	0	0	-1.25839	0.999767	1.45064	0.828633	#N/A	#N/A
B3gnt2	UDP-GlcNAc:betaGal beta-1,3-N-acetylglucosaminyltransferase 2	1.34346	1.06792	1.1495	0.467341	0	0	-1.25802	0.999767	-2.45966	0.666009	#N/A	#N/A
Sema3c	sema domain, immunoglobulin domain (Ig), short basic domain, secreted, (semaphorin) 3C	19.0545	15.1503	30.4848	19.7576	25.8706	28.9508	-1.2577	0.999767	-1.54294	0.500389	1.11906	0.976581
Gm10762	predicted gene 10762	3.09219	2.45942	1.86167	1.77695	0	0	-1.25728	0.999767	-1.04768	0.993356	#N/A	#N/A
Zranb1	zinc finger, RAN-binding domain containing 1	0.538923	0.428746	0.771295	0.671033	0	0	-1.25698	0.999767	-1.14941	0.92868	#N/A	#N/A
Bnc1	basonuclin 1	0.774264	0.616233	0.582329	0.581246	0	0	-1.25645	0.999767	-1.00186	0.914233	#N/A	#N/A
Hspa2	heat shock protein 2	17.8358	14.1963	9.71934	7.65681	12.1062	6.81534	-1.25637	0.999767	-1.26937	0.884758	-1.77632	0.299591
Proser2	proline and serine rich 2	6.73761	5.36351	5.62121	4.75909	4.43356	3.25522	-1.25619	0.999767	-1.18115	0.943995	-1.36198	0.927131
Id4	inhibitor of DNA binding 4	6.88862	5.48417	3.58516	3.78699	3.79486	2.45799	-1.25609	0.999767	1.0563	0.987966	-1.54388	0.953182
Fam210b	family with sequence similarity 210, member B	1.44263	1.1486	1.38197	1.10623	1.87831	1.2972	-1.25599	0.999767	-1.24927	0.880272	-1.44798	0.953182
Tex40	testis expressed 40	4.9688	3.95693	5.97247	3.03158	0	0	-1.25572	0.999767	-1.97008	0.709009	#N/A	#N/A
Avpr1a	arginine vasopressin receptor 1A	0.529967	0.422121	0.352802	0.496045	0.603868	0.385351	-1.25549	0.999767	1.40602	0.930339	-1.56706	0.810116
Gpx8	glutathione peroxidase 8 (putative)	13.1241	10.4579	19.8925	12.3089	15.1924	11.369	-1.25495	0.999767	-1.6161	0.559382	-1.3363	0.981433
Stag3	stromal antigen 3	0.990864	0.789597	0.54478	1.0756	0.98436	0.613795	-1.2549	0.999767	1.97438	0.684442	-1.60373	1
Mettl18	methyltransferase like 18	2.06504	1.64708	2.42047	1.92827	0	0	-1.25376	0.999767	-1.25526	0.910302	#N/A	#N/A
Tex29	testis expressed 29	0.756107	0.603158	1.02117	1.50377	0	0	-1.25358	0.999767	1.47259	0.811646	#N/A	#N/A
Tpt1	tumor protein, translationally-controlled 1	706.544	563.884	707.525	404.149	0	0	-1.253	0.999767	-1.75065	0.619574	#N/A	#N/A
Kif21a	kinesin family member 21A	1.41712	1.13112	1.70664	0.832397	1.65882	0.931196	-1.25284	0.999767	-2.05027	0.0943061	-1.78138	0.141873
Fndc7	fibronectin type III domain containing 7	0.35699	0.285116	0.300995	0.247623	0	0	-1.25208	0.999767	-1.21554	0.933703	#N/A	#N/A
Cox7b	cytochrome c oxidase subunit VIIb	51.5893	41.2057	54.4745	23.4117	32.1105	35.3018	-1.25199	0.999767	-2.3268	0.0138313	1.09939	1
Gpr151	G protein-coupled receptor 151	0.635117	0.507372	0.531952	0.803366	0.418018	0.753229	-1.25178	0.999767	1.51022	0.786369	1.80191	0.660439
Gm16286	predicted gene 16286	3.93858	3.14685	3.59716	3.82105	0	0	-1.2516	0.999767	1.06224	0.979214	#N/A	#N/A
mt-Nd3	mitochondrially encoded NADH dehydrogenase 3	166.918	133.387	196.045	92.4662	162.763	213.457	-1.25138	0.999767	-2.12018	0.597461	1.31146	0.810116
1700011J10Rik		6.45488	5.15939	8.75051	5.76298	0	0	-1.2511	0.999767	-1.5184	0.679601	#N/A	#N/A
Ace	angiotensin I converting enzyme (peptidyl-dipeptidase A) 1	3.39919	2.71744	3.59901	2.94244	6.38087	3.51263	-1.25088	0.999767	-1.22314	0.822283	-1.81655	0.072894
Aox1	aldehyde oxidase 1	3.47014	2.77422	6.52247	5.40501	8.47193	6.28705	-1.25085	0.999767	-1.20675	0.880272	-1.34752	0.616158
Dnajb9	DnaJ heat shock protein family (Hsp40) member B9	6.84421	5.4754	9.56659	4.49135	9.22955	7.1668	-1.24999	0.999767	-2.13	0.312384	-1.28782	0.976581
Selp	selectin, platelet	1.65113	1.32117	2.43081	1.57358	3.5653	1.8215	-1.24975	0.999767	-1.54476	0.622721	-1.95734	0.0975151
Figf	c-fos induced growth factor	7.64729	6.11916	13.4749	9.44776	15.2065	11.3548	-1.24973	0.999767	-1.42625	0.640606	-1.33921	0.897733
Samd10	sterile alpha motif domain containing 10	0.772871	0.618467	0.48295	0.456971	0.379706	0.238419	-1.24966	0.999767	-1.05685	0.980601	-1.5926	0.723315
Rpl13-ps3	ribosomal protein L13, pseudogene 3	2.90091	2.32233	8.986	3.11334	0	0	-1.24914	0.999767	-2.88628	0.68359	#N/A	#N/A
Rfpl3s		1.58084	1.26654	2.55598	1.3308	1.67042	2.03797	-1.24816	0.999767	-1.92063	0.492704	1.22003	0.953182
Optc	opticin	2.4684	1.97767	2.01688	1.01258	1.96985	1.50824	-1.24814	0.999767	-1.99182	0.230766	-1.30606	1
Gm12847	predicted gene 12847	2.42926	1.94696	2.88011	2.35203	2.09552	3.35751	-1.24772	0.999767	-1.22452	0.924116	1.60223	0.810116
6720489N17Rik		1.72006	1.37883	0	0	1.62077	2.23235	-1.24748	0.999767	#N/A	#N/A	1.37734	0.953182
Neurl2	neuralized E3 ubiquitin protein ligase 2	2.5309	2.02963	1.61355	2.56884	1.99821	1.18652	-1.24698	0.999767	1.59204	0.832832	-1.6841	0.980981
Fancd2	Fanconi anemia, complementation group D2	0.480755	0.385606	0.488915	0.62933	0.580306	0.435469	-1.24675	0.999767	1.2872	0.870966	-1.3326	0.970322
Gpr64	G protein-coupled receptor 64	2.31819	1.85948	5.13785	1.71725	5.36665	2.84323	-1.24669	0.999767	-2.99191	0.0166998	-1.88752	0.0939208
Mug1	murinoglobulin 1	0.286801	0.230097	0.548434	0.144918	0	0	-1.24643	0.999767	-3.78444	0.0138313	#N/A	#N/A
Phf16		1.37966	1.10781	1.62517	1.37674	0	0	-1.2454	0.999767	-1.18044	0.911401	#N/A	#N/A
Sned1	sushi, nidogen and EGF-like domains 1	32.9873	26.5078	37.1194	37.7172	0	0	-1.24444	0.999767	1.01611	0.99053	#N/A	#N/A
Neil3	nei like 3 (E. coli)	0.968955	0.778719	1.10901	1.14808	1.19878	0.7128	-1.24429	0.999767	1.03522	0.922971	-1.68179	0.234699
Pcmtd2	protein-L-isoaspartate (D-aspartate) O-methyltransferase domain containing 2	7.4942	6.02378	13.0415	9.94476	14.0736	11.2833	-1.2441	0.999767	-1.31139	0.654946	-1.24729	0.953182
Tnfrsf23	tumor necrosis factor receptor superfamily, member 23	0.725338	0.583055	0.708783	0.771823	0.984447	0.588655	-1.24403	0.999767	1.08894	0.960541	-1.67237	0.953182
Ctla2b	cytotoxic T lymphocyte-associated protein 2 beta	6.77533	5.44811	11.4958	5.89811	12.4143	7.61455	-1.24361	0.999767	-1.94907	0.165382	-1.63034	0.878409
Fau	Finkel-Biskis-Reilly murine sarcoma virus (FBR-MuSV) ubiquitously expressed (fox derived)	499.782	401.943	547.905	398.978	381.076	308.849	-1.24341	0.999767	-1.37327	0.847225	-1.23386	0.953182
1700008F21Rik		0.285076	0.229302	0.521557	0.294973	0	0	-1.24324	0.999767	-1.76815	0.801058	#N/A	#N/A
Chmp4c	charged multivesicular body protein 4C	1.13044	0.90987	1.81569	0.835479	2.45409	1.41471	-1.24242	0.999767	-2.17323	0.187229	-1.73469	0.647748
Igfbp6	insulin-like growth factor binding protein 6	224.533	180.73	121.001	153.627	151.307	122.355	-1.24237	0.999767	1.26963	0.939471	-1.23662	1
Rps21	ribosomal protein S21	409.027	329.269	535.476	311	0	0	-1.24223	0.999767	-1.72179	0.627261	#N/A	#N/A
Cdc25c	cell division cycle 25C	1.14939	0.925268	0.840239	1.05985	1.44813	0.675959	-1.24222	0.999767	1.26137	0.896444	-2.14234	0.666498
Lox	lysyl oxidase	9.12245	7.34504	15.5986	8.33985	25.0063	9.92978	-1.24199	0.999767	-1.87037	0.224711	-2.51832	0.00116381
Tmod4	tropomodulin 4	0.845144	0.680529	1.11084	0.949995	0	0	-1.24189	0.999767	-1.16931	0.927859	#N/A	#N/A
Gm10574		3.46409	2.78963	4.65373	3.82037	5.88335	6.3058	-1.24178	0.999767	-1.21814	0.921624	1.0718	1
Gm4724	predicted gene 4724	0.401495	0.323543	0.896569	0.19266	0.472612	0.664702	-1.24094	0.999767	-4.65364	0.00471848	1.40644	0.953182
Plat	plasminogen activator, tissue	70.2042	56.5971	35.7432	55.3915	0	0	-1.24042	0.999767	1.54971	0.565747	#N/A	#N/A
Sowahb	sosondowah ankyrin repeat domain family member B	0.371822	0.299849	0.295855	0.297356	0.406757	0.285653	-1.24003	0.999767	1.00508	0.988601	-1.42396	0.953182
Gng11	guanine nucleotide binding protein (G protein), gamma 11	14.6358	11.8043	20.1728	14.3966	16.0866	13.1014	-1.23987	0.999767	-1.40122	0.752807	-1.22785	1
Gm14412	predicted gene 14412	0.871889	0.703719	1.26905	0.968577	0	0	-1.23897	0.999767	-1.31022	0.879161	#N/A	#N/A
Plau	plasminogen activator, urokinase	4.55546	3.67779	5.22938	4.98908	6.4719	4.3576	-1.23864	0.999767	-1.04816	0.91002	-1.4852	0.953182
Lad1	ladinin	1.64614	1.32918	1.55121	1.47263	1.94007	2.64092	-1.23846	0.999767	-1.05336	0.902236	1.36125	0.810116
Pir	pirin	1.1296	0.912217	1.97859	2.14675	0	0	-1.2383	0.999767	1.08499	0.957139	#N/A	#N/A
Ccl21a	chemokine (C-C motif) ligand 21A (serine)	70.7051	57.1168	57.4679	40.7875	42.9738	29.5472	-1.2379	0.999767	-1.40896	0.484665	-1.45441	0.645917
Myh14	myosin, heavy polypeptide 14	2.71122	2.19123	1.80377	2.36139	2.38025	1.55886	-1.2373	0.999767	1.30914	0.939471	-1.52691	0.564757
Fut2	fucosyltransferase 2	10.4069	8.41388	9.60607	2.86923	10.8114	2.03061	-1.23687	0.999767	-3.34796	1.7422e-08	-5.32422	2.71966e-15
Dkk2	dickkopf WNT signaling pathway inhibitor 2	2.8556	2.30981	3.87497	3.08011	3.65789	2.40545	-1.23629	0.999767	-1.25806	0.656171	-1.52067	0.130167
Smpd1	sphingomyelin phosphodiesterase 1, acid lysosomal	14.1079	11.4145	12.5403	7.82405	15.6976	8.75238	-1.23597	0.999767	-1.60279	0.133215	-1.79352	0.0568334
Cenpi	centromere protein I	0.66972	0.541889	0.726492	0.600434	0.680019	0.487621	-1.2359	0.999767	-1.20994	0.913625	-1.39457	0.810116
Mad2l1bp	MAD2L1 binding protein	7.94984	6.43506	5.83821	5.61062	7.57053	5.7502	-1.2354	0.999767	-1.04057	0.977701	-1.31657	0.978588
Ltc4s	leukotriene C4 synthase	2.53635	2.05366	1.03866	1.69632	1.15661	0.885332	-1.23504	0.999767	1.63318	0.794473	-1.30641	1
Rmst	rhabdomyosarcoma 2 associated transcript (non-coding RNA)	2.57331	2.08566	4.80506	0.966316	2.44551	2.17827	-1.23381	0.393874	-4.97255	3.6285e-09	-1.12268	0.953182
Gm20661		0.222415	0.180282	0	0	0.308957	0.389422	-1.2337	0.999767	#N/A	#N/A	1.26044	1
Gm5617	predicted gene 5617	3.66385	2.97028	2.67979	3.40103	1.83614	1.73934	-1.23351	0.999767	1.26914	0.922042	-1.05565	1
Dusp2	dual specificity phosphatase 2	3.2459	2.63437	3.5405	2.70888	6.04512	3.13729	-1.23214	0.999767	-1.307	0.822283	-1.92686	0.197231
Gm21811	predicted gene, 21811	3.72309	3.0217	6.30236	4.47704	4.10947	4.42991	-1.23211	0.999767	-1.40771	0.841681	1.07798	1
Gm10643	predicted gene 10643	1.04209	0.845972	0.71394	0.800987	0	0	-1.23182	0.999767	1.12192	0.967766	#N/A	#N/A
Chrna4	cholinergic receptor, nicotinic, alpha polypeptide 4	0.237406	0.192754	0.395701	0.174983	0.591905	0.451978	-1.23165	0.999767	-2.26137	0.500389	-1.30959	0.990178
BC025920	cDNA sequence BC025920	0.32824	0.266518	0.368084	0.244708	0	0	-1.23158	0.999767	-1.50418	0.842196	#N/A	#N/A
Las1l	LAS1-like (S. cerevisiae)	4.94075	4.01327	5.01367	3.79523	0	0	-1.2311	0.999767	-1.32105	0.635843	#N/A	#N/A
Oat	ornithine aminotransferase	26.9119	21.8655	25.0804	17.5258	0	0	-1.23079	0.999767	-1.43106	0.401762	#N/A	#N/A
Itih2	inter-alpha trypsin inhibitor, heavy chain 2	0.26738	0.217306	0.364599	0.214703	0.460039	0.304417	-1.23043	0.999767	-1.69816	0.7176	-1.51121	0.953182
Snhg5	small nucleolar RNA host gene 5	25.0681	20.3763	44.0881	14.9645	27.4548	41.8925	-1.23026	0.999767	-2.94619	0.00190374	1.52587	0.299344
Brip1	BRCA1 interacting protein C-terminal helicase 1	0.80148	0.651523	0.969377	1.07812	1.00907	0.828727	-1.23016	0.999767	1.11218	0.94823	-1.21761	0.953182
Trpv6	transient receptor potential cation channel, subfamily V, member 6	2.63225	2.14104	9.10509	3.76041	8.9889	1.92234	-1.22942	0.999767	-2.4213	0.000675425	-4.67603	5.32851e-15
BC051019	cDNA sequence BC051019	1.31942	1.07396	1.11114	0.833179	0	0	-1.22856	0.999767	-1.33361	0.841681	#N/A	#N/A
Arhgap20	Rho GTPase activating protein 20	2.4385	1.98487	3.14004	2.77443	0	0	-1.22854	0.999767	-1.13178	0.863917	#N/A	#N/A
C1qtnf1	C1q and tumor necrosis factor related protein 1	3.69259	3.00575	4.59785	4.94803	5.73091	3.66853	-1.22851	0.999767	1.07616	0.984553	-1.56218	0.230412
Lyrm5	LYR motif containing 5	3.71957	3.02919	5.77083	3.40035	0	0	-1.22791	0.999767	-1.69713	0.222193	#N/A	#N/A
Rsph1	radial spoke head 1 homolog (Chlamydomonas)	2.05884	1.67716	1.71991	1.61239	2.29446	1.29828	-1.22758	0.999767	-1.06668	0.913625	-1.76731	0.578493
Ankrd37	ankyrin repeat domain 37	0.752385	0.613129	1.22698	1.2904	0.928254	0.68223	-1.22712	0.999767	1.05169	0.979046	-1.36062	0.953182
Txnip	thioredoxin interacting protein	92.5332	75.4237	139.165	122.138	217.982	132.895	-1.22685	0.999767	-1.13941	0.988601	-1.64025	0.953182
Arhgef28	Rho guanine nucleotide exchange factor (GEF) 28	9.07641	7.40206	14.125	11.8874	12.0191	15.46	-1.2262	0.999767	-1.18823	0.892021	1.28629	0.953182
Otud1	OTU domain containing 1	2.38406	1.94509	2.14818	1.56962	3.22471	1.92825	-1.22568	0.999767	-1.3686	0.759057	-1.67235	0.60412
Zfp873	zinc finger protein 873	1.9461	1.5878	2.23648	1.68169	0	0	-1.22566	0.999767	-1.3299	0.83956	#N/A	#N/A
Rps6ka6	ribosomal protein S6 kinase polypeptide 6	0.59109	0.48244	0.687701	0.606354	0.565148	0.793407	-1.22521	0.999767	-1.13416	0.965042	1.40389	0.923673
Creb3l4	cAMP responsive element binding protein 3-like 4	2.07398	1.69337	1.7579	1.19803	1.46234	1.13672	-1.22476	0.999767	-1.46733	0.757414	-1.28645	0.953182
Scp2	sterol carrier protein 2, liver	12.3457	10.081	12.7128	11.7603	0	0	-1.22464	0.999767	-1.08099	0.951302	#N/A	#N/A
Klhl24	kelch-like 24	8.65642	7.06888	14.6243	13.0702	18.13	13.4879	-1.22458	0.999767	-1.11891	0.903409	-1.34417	1
Rpl36	ribosomal protein L36	461.452	377.152	530.688	431.012	249.334	206.732	-1.22352	0.999767	-1.23126	0.868036	-1.20607	0.953182
Gcnt1	glucosaminyl (N-acetyl) transferase 1, core 2	5.56514	4.54877	6.3153	4.16001	5.47418	7.50589	-1.22344	0.999767	-1.5181	0.286824	1.37114	0.953182
BC021614	cDNA sequence BC021614	1.29491	1.05873	1.31575	0.866206	0	0	-1.22307	0.999767	-1.51898	0.737515	#N/A	#N/A
Gm20522	predicted gene 20522	6.44789	5.27219	5.54651	5.77643	0	0	-1.223	0.999767	1.04145	0.99617	#N/A	#N/A
Pcdhb11	protocadherin beta 11	2.00606	1.64036	1.70237	1.70813	0	0	-1.22294	0.999767	1.00338	0.985356	#N/A	#N/A
Rpl32	ribosomal protein L32	1187.26	971.225	2657.53	1115.4	1845.82	2222.71	-1.22244	0.999767	-2.38259	0.216121	1.20419	0.953182
Lrrc39	leucine rich repeat containing 39	0.309587	0.253279	0.423293	0.31559	0	0	-1.22232	0.999767	-1.34128	0.863987	#N/A	#N/A
Gm13248	predicted gene 13248	1.21161	0.991429	2.26712	1.94068	0.975805	1.1838	-1.22208	0.999767	-1.16821	0.924116	1.21315	0.953182
Slc39a2	solute carrier family 39 (zinc transporter), member 2	2.66759	2.18297	1.26953	1.24569	0.612154	1.84935	-1.222	0.999767	-1.01913	0.0968035	3.02105	0.00771262
Gm13704		0.406133	0.332507	0.601202	0.517155	0.670657	0.393911	-1.22143	0.999767	-1.16252	0.952216	-1.70256	0.669788
Ccdc107	coiled-coil domain containing 107	68.2849	55.9287	251.44	90.255	40.651	87.7352	-1.22093	0.723514	-2.78588	0.113824	2.15825	0.685312
Has2os	hyaluronan synthase 2, opposite strand	5.25895	4.31112	8.96335	5.96402	6.87895	7.58006	-1.21986	0.686249	-1.50291	0.786297	1.10192	0.953182
Sncg	synuclein, gamma	3.23574	2.653	2.92177	3.62536	2.38433	1.66654	-1.21965	0.999767	1.24081	0.982894	-1.43071	0.953182
Anpep	alanyl (membrane) aminopeptidase	62.6445	51.3629	42.1729	41.2696	33.752	50.7214	-1.21965	0.999767	-1.02189	0.888362	1.50277	0.196079
Hpgd	hydroxyprostaglandin dehydrogenase 15 (NAD)	13.6708	11.2109	15.4352	10.8019	14.6237	10.4223	-1.21942	0.999767	-1.42893	0.69609	-1.40312	0.953182
Cbr1	carbonyl reductase 1	41.0402	33.6673	35.0613	32.6932	27.7369	21.6176	-1.21899	0.999767	-1.07243	0.851853	-1.28307	0.953182
Des	desmin	156.661	128.522	90.5844	102.204	0	0	-1.21895	0.999767	1.12827	0.914642	#N/A	#N/A
Rgs2	regulator of G-protein signaling 2	55.6496	45.6649	90.9166	54.7174	0	0	-1.21865	0.999767	-1.66157	0.474966	#N/A	#N/A
Nfasc	neurofascin	0.734008	0.602617	2.03934	0.497738	2.57777	0.407861	-1.21803	0.999767	-4.09721	6.63545e-05	-6.32022	7.47456e-12
Dbndd2	dysbindin (dystrobrevin binding protein 1) domain containing 2	3.05511	2.50868	2.11337	2.50518	0	0	-1.21782	0.999767	1.1854	0.985002	#N/A	#N/A
Gm26566		0.722897	0.593647	0	0	0.23404	0.149536	-1.21772	0.999767	#N/A	#N/A	-1.56511	0.953182
Eps8l2	EPS8-like 2	2.7456	2.25474	3.41909	2.22078	4.30361	3.15734	-1.2177	0.999767	-1.53959	0.51558	-1.36305	0.913721
Iah1	isoamyl acetate-hydrolyzing esterase 1 homolog	37.009	30.393	41.4462	28.0827	40.8041	28.7603	-1.21768	0.999767	-1.47586	0.312983	-1.41876	0.564757
Rpl36al	ribosomal protein L36A-like	88.5562	72.7756	66.971	37.3025	0	0	-1.21684	0.999767	-1.79535	0.406378	#N/A	#N/A
Kif4	kinesin family member 4	1.76985	1.45466	1.36282	2.10093	1.94025	1.3116	-1.21667	0.999767	1.54161	0.49782	-1.4793	0.704852
Scimp	SLP adaptor and CSK interacting membrane protein	1.2107	0.995102	1.3792	1.46996	1.90578	1.23559	-1.21666	0.999767	1.06581	0.984504	-1.5424	0.953182
Syt6	synaptotagmin VI	0.250742	0.206109	0.94901	0.20602	0.981079	0.32016	-1.21655	0.999767	-4.60641	0.0113264	-3.06434	0.00881901
Wfdc17	WAP four-disulfide core domain 17	7.88258	6.47995	18.3604	4.87109	7.85302	4.54045	-1.21646	0.999767	-3.76926	0.155944	-1.72957	0.38325
Ddit4l	DNA-damage-inducible transcript 4-like	10.051	8.26544	13.1821	9.66755	16.9836	11.9722	-1.21603	0.999767	-1.36354	0.651412	-1.41859	0.813557
Prelp	proline arginine-rich end leucine-rich repeat	8.05731	6.62747	7.06118	4.86408	12.6989	6.93328	-1.21574	0.999767	-1.4517	0.384146	-1.83159	0.179977
Zbtb32	zinc finger and BTB domain containing 32	0.706572	0.581193	0.817247	0.622143	1.03678	0.603891	-1.21573	0.999767	-1.3136	0.872	-1.71684	0.386048
2410018M08Rik		3.14207	2.58524	3.99426	2.66732	0	0	-1.21539	0.999767	-1.49748	0.730175	#N/A	#N/A
4930516B21Rik	RIKEN cDNA 4930516B21 gene	1.05135	0.865155	1.62684	1.71241	2.1076	1.65263	-1.21522	0.999767	1.0526	0.979214	-1.2753	1
Car4	carbonic anhydrase 4	0.586597	0.482736	0.744005	2.51853	1.89331	2.88585	-1.21515	0.999767	3.3851	0.24585	1.52423	0.810721
Ctsf	cathepsin F	11.8468	9.74978	12.841	13.1891	21.5313	13.2863	-1.21509	0.999767	1.02711	0.975069	-1.62056	0.194997
Cct4	chaperonin containing Tcp1, subunit 4 (delta)	27.7582	22.8476	39.1387	28.1179	0	0	-1.21493	0.999767	-1.39195	0.49782	#N/A	#N/A
Ahnak2	AHNAK nucleoprotein 2	5.9397	4.89203	3.98276	5.2689	6.14027	4.48993	-1.21416	0.999767	1.32293	0.698823	-1.36756	0.626532
Pi15	peptidase inhibitor 15	12.7868	10.5359	24.6009	16.8149	20.5011	25.1092	-1.21364	0.999767	-1.46304	0.868262	1.22477	0.953182
Pon3	paraoxonase 3	3.40044	2.80204	4.5379	3.76975	4.8905	3.39507	-1.21356	0.999767	-1.20377	0.880272	-1.44047	0.570432
Ndufs8	NADH dehydrogenase (ubiquinone) Fe-S protein 8	34.7186	28.6141	33.1099	29.7973	21.7187	25.189	-1.21334	0.999767	-1.11117	0.926727	1.15978	0.953182
Dync2li1	dynein cytoplasmic 2 light intermediate chain 1	11.024	9.09252	16.0826	14.229	0	0	-1.21243	0.999767	-1.13027	0.911732	#N/A	#N/A
Rbm4b	RNA binding motif protein 4B	0.668448	0.551466	0.247088	0.352043	0	0	-1.21213	0.999767	1.42477	0.880272	#N/A	#N/A
Gm8439	predicted gene 8439	4.59295	3.78975	7.52721	6.66364	6.03904	5.40001	-1.21194	0.999767	-1.12959	0.953454	-1.11834	0.953182
Fmod	fibromodulin	1.89693	1.56639	1.43488	1.1382	2.33698	1.18657	-1.21102	0.999767	-1.26066	0.913625	-1.96953	0.190089
Gm20510		1.00722	0.831753	1.47513	0.864566	1.19987	0.84355	-1.21096	0.68312	-1.70621	0.794375	-1.42241	0.782445
Napepld	N-acyl phosphatidylethanolamine phospholipase D	5.13093	4.23773	5.21881	3.50354	5.77235	3.69619	-1.21077	0.999767	-1.48958	0.436619	-1.5617	0.25425
Etohd2	ethanol decreased 2	0.68936	0.569376	0.689333	0.628646	0	0	-1.21073	0.999767	-1.09654	0.971336	#N/A	#N/A
Gm5093	predicted gene 5093	8.25698	6.82007	8.94577	3.92785	13.6813	8.69303	-1.21069	0.999767	-2.27752	0.943995	-1.57382	0.778763
Ngef	neuronal guanine nucleotide exchange factor	2.86336	2.36598	6.69624	4.26582	6.69979	7.51611	-1.21022	0.999767	-1.56974	0.701995	1.12184	0.953182
Hist1h2bj	histone cluster 1, H2bj	51.8966	42.8997	49.8479	47.15	24.4912	14.9159	-1.20972	0.999767	-1.05722	0.977459	-1.64195	1
Hexim2	hexamethylene bis-acetamide inducible 2	1.77292	1.46571	1.27287	1.66471	0	0	-1.2096	0.999767	1.30784	0.867329	#N/A	#N/A
Gfpt2	glutamine fructose-6-phosphate transaminase 2	3.84471	3.17879	7.55101	5.10847	0	0	-1.20949	0.904417	-1.47814	0.706126	#N/A	#N/A
Gpr68	G protein-coupled receptor 68	0.322555	0.266885	0.386466	0.27735	0	0	-1.20859	0.999767	-1.39343	0.858597	#N/A	#N/A
Trim68	tripartite motif-containing 68	4.8261	3.99536	5.73376	5.16195	5.31974	4.22495	-1.20793	0.999767	-1.11078	0.914429	-1.25912	0.953182
Prkcdbp	protein kinase C, delta binding protein	73.1002	60.5404	55.3553	64.5474	0	0	-1.20746	0.999767	1.16606	0.968168	#N/A	#N/A
AI413582	expressed sequence AI413582	5.81394	4.81851	5.68325	3.92142	4.97613	3.27233	-1.20658	0.999767	-1.44928	0.822283	-1.52067	0.791504
Clec2d	C-type lectin domain family 2, member d	35.7347	29.6173	82.3767	48.4505	80.5674	54.4231	-1.20655	0.999767	-1.70022	0.173712	-1.48039	0.810116
Amigo1	adhesion molecule with Ig like domain 1	2.39581	1.98581	1.81935	1.778	0	0	-1.20646	0.999767	-1.02326	0.998071	#N/A	#N/A
Mapk15	mitogen-activated protein kinase 15	1.70812	1.41591	1.75079	1.39747	1.66355	1.18638	-1.20638	0.999767	-1.25283	0.872417	-1.4022	0.952851
Sema4f	sema domain, immunoglobulin domain (Ig), TM domain, and short cytoplasmic domain	0.329492	0.273165	0.217948	0.327692	0	0	-1.2062	0.999767	1.50354	0.828175	#N/A	#N/A
Ly6c1	lymphocyte antigen 6 complex, locus C1	17.5408	14.5442	22.9054	17.46	28.5524	23.4791	-1.20603	0.999767	-1.31188	0.781197	-1.21608	1
Zkscan14	zinc finger with KRAB and SCAN domains 14	3.13887	2.60345	3.53127	4.23044	0	0	-1.20566	0.999767	1.19799	0.886986	#N/A	#N/A
Ubc	ubiquitin C	126.518	104.96	151.095	141.63	0	0	-1.20539	0.999767	-1.06683	0.976727	#N/A	#N/A
9430008C03Rik		14.2521	11.8244	19.343	12.009	15.2478	22.9265	-1.20532	0.999767	-1.61071	0.676412	1.50359	0.518512
Scand1	SCAN domain-containing 1	15.1495	12.5707	3.93069	4.47386	6.35701	4.19867	-1.20514	0.999767	1.13819	0.901482	-1.51405	0.953182
Rps15a	ribosomal protein S15A	61.8492	51.3224	83.7356	46.8609	0	0	-1.20511	0.999767	-1.7869	0.512867	#N/A	#N/A
Krt7	keratin 7	6.49121	5.38666	3.90091	4.53422	0	0	-1.20505	0.999767	1.16235	0.979046	#N/A	#N/A
Cox7a1	cytochrome c oxidase subunit VIIa 1	3.79357	3.14866	4.42615	3.38751	0	0	-1.20482	0.999767	-1.30661	0.856597	#N/A	#N/A
Jak2	Janus kinase 2	29.0553	24.1169	30.0314	32.3755	30.4398	38.1951	-1.20477	0.999767	1.07806	0.927432	1.25477	0.953182
2810429I04Rik	RIKEN cDNA 2810429I04 gene	0.124319	0.10319	0.277077	0.132823	0.2885	0.170302	-1.20476	0.999767	-2.08606	0.651412	-1.69404	0.688374
Egr2	early growth response 2	0.786019	0.652487	0.545035	0.521932	0.655075	0.842995	-1.20465	0.999767	-1.04426	0.97872	1.28687	1
Klre1	killer cell lectin-like receptor family E member 1	1.4808	1.22931	4.80137	2.11991	4.07663	2.41853	-1.20458	0.999767	-2.2649	0.230319	-1.68558	1
Gm12503	predicted gene 12503	0.208329	0.173064	0.340716	0.28083	0.442469	0.308477	-1.20377	0.999767	-1.21325	0.946065	-1.43437	0.953182
Dsg2	desmoglein 2	2.23215	1.85447	1.98007	1.60712	2.1466	2.62626	-1.20366	0.999767	-1.23206	0.8776	1.22345	0.953182
Tarsl2	threonyl-tRNA synthetase-like 2	2.54811	2.11762	2.78794	2.59677	0	0	-1.20329	0.999767	-1.07362	0.965826	#N/A	#N/A
Cyp2j6	cytochrome P450, family 2, subfamily j, polypeptide 6	3.45333	2.87079	4.88765	3.67076	0	0	-1.20292	0.999767	-1.33151	0.773954	#N/A	#N/A
4930523C07Rik_1		6.98277	5.80505	8.90077	7.71464	11.119	6.69578	-1.20288	0.999767	-1.15375	0.582673	-1.6606	0.466485
Dll4	delta-like 4 (Drosophila)	2.71725	2.25915	2.70565	3.84098	4.99054	5.57335	-1.20278	0.999767	1.41961	0.678778	1.11678	0.994117
Tnfsf8	tumor necrosis factor (ligand) superfamily, member 8	0.548378	0.455936	0.935893	0.654233	1.04916	0.704304	-1.20275	0.999767	-1.43052	0.795984	-1.48964	0.953182
Folr2	folate receptor 2 (fetal)	7.32344	6.08975	8.37686	6.12013	11.3346	4.44247	-1.20258	0.999767	-1.36874	0.708105	-2.55141	0.00301981
Sh3bgr	SH3-binding domain glutamic acid-rich protein	14.537	12.0954	10.251	9.81918	0	0	-1.20186	0.999767	-1.04397	0.993356	#N/A	#N/A
Gria2	glutamate receptor, ionotropic, AMPA2 (alpha 2)	0.189957	0.158077	0.187032	0.270734	0.219789	0.284647	-1.20167	0.999767	1.44752	0.800828	1.2951	1
Ugt1a9	UDP glucuronosyltransferase 1 family, polypeptide A9	1.78154	1.48298	2.31709	1.76283	0	0	-1.20132	0.999767	-1.31441	0.838352	#N/A	#N/A
Fam83b	family with sequence similarity 83, member B	0.460629	0.383449	0.286783	0.289606	0	0	-1.20128	0.999767	1.00984	0.998803	#N/A	#N/A
Adm	adrenomedullin	4.76941	3.97166	5.03815	3.01818	4.93557	2.96579	-1.20086	0.999767	-1.66927	0.414693	-1.66417	0.735069
Rps19	ribosomal protein S19	173.362	144.365	219.445	175.551	132.095	109.152	-1.20086	0.999767	-1.25004	0.951153	-1.21019	1
Cd7	CD7 antigen	1.93446	1.61123	5.45798	2.19566	0	0	-1.20062	0.999767	-2.4858	0.468756	#N/A	#N/A
2610305D13Rik	RIKEN cDNA 2610305D13 gene	0.648511	0.540149	1.08047	0.485252	0	0	-1.20062	0.999767	-2.22661	0.590762	#N/A	#N/A
Abhd14b	abhydrolase domain containing 14b	9.87136	8.22344	11.369	8.90547	12.3588	13.488	-1.20039	0.999767	-1.27664	0.884758	1.09137	1
1700020N01Rik	RIKEN cDNA 1700020N01 gene	108.77	90.6162	76.2608	152.101	6.84306	12.1268	-1.20034	0.805537	1.99449	0.128219	1.77213	0.953182
Fam64a	family with sequence similarity 64, member A	2.55889	2.13255	2.45485	3.80394	2.93804	1.55163	-1.19992	0.999767	1.54956	0.820726	-1.89352	0.115663
Nap1l3	nucleosome assembly protein 1-like 3	0.403183	0.3361	0.419831	0.35251	0.48906	0.364869	-1.19959	0.999767	-1.19098	0.94295	-1.34037	0.953182
Rwdd2b	RWD domain containing 2B	1.70707	1.42345	1.95142	1.23254	0	0	-1.19925	0.999767	-1.58325	0.574922	#N/A	#N/A
S100a1	S100 calcium binding protein A1	20.373	16.9881	40.8156	23.2998	0	0	-1.19925	0.999767	-1.75175	0.0862586	#N/A	#N/A
Nxt2	nuclear transport factor 2-like export factor 2	1.96545	1.63908	2.93489	1.47567	2.5038	1.86951	-1.19912	0.999767	-1.98885	0.109849	-1.33928	0.953182
Rgs5	regulator of G-protein signaling 5	36.7929	30.6845	48.0728	35.7453	0	0	-1.19907	0.999767	-1.34487	0.839573	#N/A	#N/A
8430419L09Rik		10.1059	8.42857	9.79997	10.9321	10.5875	13.9143	-1.19901	0.999767	1.11552	0.873491	1.31422	0.499914
Rpl5	ribosomal protein L5	143.496	119.684	232.24	127.756	0	0	-1.19895	0.999767	-1.81784	0.43842	#N/A	#N/A
Hist1h2ab	histone cluster 1, H2ab	41.1585	34.331	29.3276	36.7172	31.0566	19.5239	-1.19887	0.999767	1.25196	0.959035	-1.5907	0.953182
Clk1	CDC-like kinase 1	9.10862	7.59947	15.9299	9.6011	15.1531	12.3027	-1.19859	0.999767	-1.65917	0.124014	-1.23168	0.953182
Triqk	triple QxxK/R motif containing	1.39467	1.16374	2.93743	1.75118	0	0	-1.19844	0.999767	-1.6774	0.4166	#N/A	#N/A
Bloc1s1	biogenesis of lysosomal organelles complex-1, subunit 1	32.8521	27.4134	30.6577	26.1253	0	0	-1.1984	0.999767	-1.17349	0.884758	#N/A	#N/A
Klf10	Kruppel-like factor 10	8.83666	7.3746	9.42346	8.50605	0	0	-1.19826	0.999767	-1.10785	0.924061	#N/A	#N/A
Phldb3	pleckstrin homology-like domain, family B, member 3	1.82751	1.52533	1.74265	2.02352	1.95033	1.22803	-1.19811	0.999767	1.16118	0.941134	-1.58818	0.775966
Zfp607	zinc finger proten 607	3.92005	3.27238	4.90256	4.20495	0	0	-1.19792	0.999767	-1.1659	0.89563	#N/A	#N/A
Gm11232	predicted gene 11232	0.566701	0.473201	0.860983	0.536027	0.891056	0.377519	-1.19759	0.999767	-1.60623	0.693488	-2.3603	0.202076
Galns	galactosamine (N-acetyl)-6-sulfate sulfatase	5.24646	4.38249	3.24374	2.75984	3.26807	2.04547	-1.19714	0.999767	-1.17534	0.994606	-1.59771	0.455713
Fgl2	fibrinogen-like protein 2	15.5982	13.0308	17.7742	9.46545	21.3089	11.7193	-1.19703	0.999767	-1.8778	0.199231	-1.81827	0.194997
Phpt1	phosphohistidine phosphatase 1	27.8315	23.2551	11.7224	10.148	9.91561	8.26011	-1.19679	0.999767	-1.15515	0.943995	-1.20042	1
Fhdc1	FH2 domain containing 1	2.87673	2.40382	2.4132	2.02147	2.57815	1.71079	-1.19673	0.999767	-1.19378	0.879033	-1.50699	0.933126
Lrrc8e	leucine rich repeat containing 8 family, member E	1.97711	1.6523	2.3603	1.70712	0	0	-1.19658	0.999767	-1.38262	0.693323	#N/A	#N/A
Ms4a4d	membrane-spanning 4-domains, subfamily A, member 4D	7.08572	5.92237	10.6159	6.88826	13.5052	6.71969	-1.19643	0.999767	-1.54116	0.594994	-2.00979	0.120867
Pfdn5	prefoldin 5	104.552	87.4271	128.937	104.525	0	0	-1.19588	0.999767	-1.23355	0.896091	#N/A	#N/A
Cdnf	cerebral dopamine neurotrophic factor	0.351564	0.294004	0.357206	0.267384	0	0	-1.19578	0.999767	-1.33593	0.884758	#N/A	#N/A
Tbc1d30	TBC1 domain family, member 30	0.759873	0.635707	1.12624	0.759263	1.31978	0.787925	-1.19532	0.999767	-1.48333	0.539201	-1.67501	0.537664
Itih5	inter-alpha (globulin) inhibitor H5	21.3221	17.8385	21.0035	21.6884	31.5614	22.344	-1.19528	0.999767	1.03261	0.979211	-1.41252	0.953182
D3Ertd751e	DNA segment, Chr 3, ERATO Doi 751, expressed	1.11079	0.929338	1.43909	0.908835	1.15721	1.44417	-1.19524	0.999767	-1.58345	0.700686	1.24798	0.953182
4921531C22Rik	RIKEN cDNA 4921531C22 gene	1.3141	1.09969	1.55382	1.80605	1.15402	0.817399	-1.19497	0.999767	1.16233	0.966651	-1.41182	0.953182
Slc14a1	solute carrier family 14 (urea transporter), member 1	3.2525	2.72197	2.88618	2.11758	3.08848	2.29881	-1.1949	0.999767	-1.36296	0.767702	-1.34351	0.953182
Akap2	A kinase (PRKA) anchor protein 2	9.84262	8.23822	6.24189	7.78425	0	0	-1.19475	0.999767	1.2471	0.822283	#N/A	#N/A
Zfp52	zinc finger protein 52	2.69773	2.25811	5.57947	2.85341	0	0	-1.19468	0.999767	-1.95537	0.150439	#N/A	#N/A
Gnb4	guanine nucleotide binding protein (G protein), beta 4	2.65878	2.22586	3.74471	3.27047	4.64448	3.81816	-1.19449	0.999767	-1.14501	0.901482	-1.21642	0.953182
Commd2	COMM domain containing 2	3.46323	2.89956	5.01307	3.13921	0	0	-1.1944	0.999767	-1.59692	0.475647	#N/A	#N/A
Kif18a	kinesin family member 18A	0.375537	0.314472	0.611949	0.479567	0	0	-1.19418	0.999767	-1.27604	0.890924	#N/A	#N/A
Stat3	signal transducer and activator of transcription 3	19.82	16.6032	20.5434	17.4313	26.7244	21.7087	-1.19374	0.999767	-1.17853	0.863915	-1.23105	0.953182
Gm6938	predicted gene 6938	0.780228	0.653661	1.3043	0.863983	0.779567	1.3035	-1.19363	0.999767	-1.50964	0.869679	1.67209	0.885473
Mfap5	microfibrillar associated protein 5	16.4683	13.7993	23.2699	15.1432	26.0691	18.2705	-1.19341	0.999767	-1.53666	0.647592	-1.42684	0.618032
Tlcd1	TLC domain containing 1	5.40871	4.53268	3.72134	1.87115	0	0	-1.19327	0.999767	-1.98879	0.0924092	#N/A	#N/A
Adh6a		0.919242	0.770483	0	0	0.0215491	0.0757949	-1.19307	0.999767	#N/A	#N/A	3.51731	0.824773
Myeov2	myeloma overexpressed 2	29.4422	24.6791	26.0786	17.2513	0	0	-1.193	0.999767	-1.51169	0.539201	#N/A	#N/A
Rps8	ribosomal protein S8	574.761	481.991	852.783	538.718	0	0	-1.19247	0.999767	-1.58299	0.751545	#N/A	#N/A
Pcolce	procollagen C-endopeptidase enhancer protein	15.477	12.9791	16.4981	11.2315	22.2788	11.1166	-1.19246	0.999767	-1.46891	0.602596	-2.0041	0.127714
Mfi2	antigen p97 (melanoma associated) identified by monoclonal antibodies 133.2 and 96.5	0.326017	0.273609	0.195579	0.55895	0.474908	0.504199	-1.19154	0.999767	2.85793	0.942006	1.06168	0.953182
Kif18b	kinesin family member 18B	1.41209	1.18542	0.742273	1.10998	0.888461	0.426756	-1.19122	0.999767	1.49538	0.826423	-2.0819	0.336219
Dsn1	DSN1 homolog, MIS12 kinetochore complex component	1.57586	1.32401	1.49005	1.72014	0	0	-1.19022	0.999767	1.15442	0.924116	#N/A	#N/A
Lrrn4	leucine rich repeat neuronal 4	1.78926	1.50342	0.934827	1.16193	0	0	-1.19013	0.999767	1.24294	0.884758	#N/A	#N/A
Pnpo	pyridoxine 5'-phosphate oxidase	2.37821	1.9985	3.59184	2.21241	0	0	-1.19	0.999767	-1.6235	0.312909	#N/A	#N/A
Gm17041	predicted gene 17041	1.91596	1.61074	1.42388	1.38	0	0	-1.18949	0.999767	-1.0318	0.994606	#N/A	#N/A
2610019E17Rik		33.339	28.0309	58.529	18.293	25.3989	35.5025	-1.18936	0.999767	-3.19953	0.199823	1.39779	1
Pstk	phosphoseryl-tRNA kinase	1.30948	1.10134	1.4391	0.86823	0	0	-1.18899	0.999767	-1.65751	0.646624	#N/A	#N/A
Ren1		0.307766	0.258852	0	0	0.147871	0.51182	-1.18897	0.999767	#N/A	#N/A	3.46126	0.673611
Atp1b2	ATPase, Na+/K+ transporting, beta 2 polypeptide	2.00615	1.68756	1.38072	1.5406	2.68121	1.92862	-1.18878	0.999767	1.11579	0.928932	-1.39022	0.851076
E430018J23Rik	RIKEN cDNA E430018J23 gene	2.61614	2.20073	2.54307	2.68049	2.73235	2.33046	-1.18876	0.999767	1.05404	0.967208	-1.17245	1
Slc1a5	solute carrier family 1 (neutral amino acid transporter), member 5	23.0958	19.4317	28.865	15.1699	32.1166	19.5461	-1.18856	0.999767	-1.90278	0.0139839	-1.64312	0.16516
Soga2		0.982089	0.826343	1.34001	1.55644	1.96124	0.733255	-1.18848	0.918741	1.16151	0.847935	-2.6747	0.0680918
Qsox1	quiescin Q6 sulfhydryl oxidase 1	13.4773	11.3401	12.7339	11.679	16.739	8.53079	-1.18846	0.999767	-1.09033	0.90822	-1.96219	0.00271196
Tmem40	transmembrane protein 40	0.905967	0.762334	0.666	0.701311	0	0	-1.18841	0.999767	1.05302	0.984978	#N/A	#N/A
Pgf	placental growth factor	3.56803	3.00281	10.005	3.93873	8.96113	4.58627	-1.18823	0.999767	-2.54017	0.00474385	-1.95391	0.0326225
Gm6741	predicted gene 6741	0.492064	0.414272	0.480685	0.484561	0	0	-1.18778	0.999767	1.00806	0.992518	#N/A	#N/A
Aldh1a3	aldehyde dehydrogenase family 1, subfamily A3	0.636124	0.535569	0.658087	0.814717	1.39829	0.729379	-1.18775	0.999767	1.23801	0.929857	-1.9171	0.616278
Gstz1	glutathione transferase zeta 1 (maleylacetoacetate isomerase)	27.6902	23.3163	33.9582	21.721	0	0	-1.18759	0.999767	-1.56338	0.15479	#N/A	#N/A
Kng2	kininogen 2	0.574557	0.483874	1.94319	0.465704	1.83373	0.788566	-1.18741	0.999767	-4.17259	0.00553112	-2.3254	0.0528959
Pdf	peptide deformylase (mitochondrial)	2.02822	1.70815	2.99656	2.65371	1.71578	2.0058	-1.18738	0.999767	-1.1292	0.909498	1.16903	0.953182
Epcam	epithelial cell adhesion molecule	38.9813	32.8381	37.1614	25.2637	32.7382	28.0731	-1.18707	0.999767	-1.47094	0.244274	-1.16618	0.974308
Gm5077		0.691232	0.58239	1.86094	0.512029	0	0	-1.18689	0.999767	-3.63445	0.863917	#N/A	#N/A
Kcng4	potassium voltage-gated channel, subfamily G, member 4	1.79869	1.5158	0.785185	1.40999	0	0	-1.18663	0.999767	1.79574	0.402174	#N/A	#N/A
Ikzf4	IKAROS family zinc finger 4	0.591658	0.498691	0.419201	0.503909	0.441949	0.325593	-1.18642	0.999767	1.20207	0.913625	-1.35737	0.953182
Nmrk1	nicotinamide riboside kinase 1	1.49311	1.25881	2.57755	2.47364	0	0	-1.18613	0.999767	-1.042	0.988601	#N/A	#N/A
Myo5c	myosin VC	3.66412	3.08968	3.74401	4.54102	4.68051	2.95724	-1.18592	0.999767	1.21288	0.976907	-1.58273	0.203144
Sord	sorbitol dehydrogenase	10.2349	8.63283	10.9243	11.8686	16.1528	10.4401	-1.18558	0.999767	1.08644	0.953578	-1.54719	0.321265
Zfp959	zinc finger protein 959	2.14819	1.81196	4.23107	2.92677	3.13837	3.64504	-1.18556	0.999767	-1.44564	0.752996	1.16145	1
Dph3	diphthamine biosynthesis 3	6.36698	5.3725	6.84752	4.65721	0	0	-1.18511	0.999767	-1.47031	0.458014	#N/A	#N/A
AU019823	expressed sequence AU019823	3.16897	2.67411	4.02738	3.29399	0	0	-1.18506	0.999767	-1.22264	0.813732	#N/A	#N/A
Sorl1	sortilin-related receptor, LDLR class A repeats-containing	13.0243	10.9913	10.2423	14.9733	11.4598	17.8538	-1.18496	0.999767	1.46191	0.507529	1.55795	0.136747
Gm14455	predicted gene 14455	0.543403	0.45859	0.615499	0.724065	0	0	-1.18494	0.999767	1.17639	0.930339	#N/A	#N/A
Gm16586	predicted gene 16586	1.0135	0.855334	1.52393	0.750846	1.06882	1.50786	-1.18492	0.999767	-2.02962	0.833565	1.41077	0.953182
Zfp738	zinc finger protein 738	2.76883	2.33672	3.71671	2.92343	0	0	-1.18492	0.999767	-1.27135	0.863987	#N/A	#N/A
Itgb4	integrin beta 4	10.8358	9.14579	9.36335	12.8002	0	0	-1.18478	0.999767	1.36706	0.847225	#N/A	#N/A
Clec11a	C-type lectin domain family 11, member a	4.6658	3.93865	3.65284	4.40197	4.94119	3.54757	-1.18462	0.999767	1.20508	0.847909	-1.39284	0.810116
Ncapg	non-SMC condensin I complex, subunit G	0.88913	0.750625	0.794043	0.931631	0.961535	0.517637	-1.18452	0.999767	1.17327	0.90822	-1.85755	0.192963
Rps27l	ribosomal protein S27-like	25.436	21.4744	33.2378	17.7079	11.1392	14.6156	-1.18448	0.999767	-1.87701	0.226669	1.31208	0.810116
Lix1	limb and CNS expressed 1	1.03819	0.876514	1.11967	0.744335	0	0	-1.18446	0.999767	-1.50426	0.752807	#N/A	#N/A
Tekt2	tektin 2	3.53299	2.98368	4.20321	4.09115	4.62239	3.51845	-1.18411	0.999767	-1.02739	0.896459	-1.31376	0.953182
Ms4a4b	membrane-spanning 4-domains, subfamily A, member 4B	0.599164	0.506037	1.34534	0.834099	1.70214	0.980064	-1.18403	0.999767	-1.61293	0.701964	-1.73676	0.953182
Adal	adenosine deaminase-like	1.49797	1.26524	1.98763	1.50922	1.58307	1.9457	-1.18394	0.999767	-1.317	0.79485	1.22907	0.953182
Sod3	superoxide dismutase 3, extracellular	1.38237	1.16779	1.19342	1.15796	1.08377	0.862835	-1.18375	0.999767	-1.03062	0.995052	-1.25605	0.959699
Pik3ip1	phosphoinositide-3-kinase interacting protein 1	6.13946	5.18651	7.11644	7.46971	12.4771	7.64234	-1.18374	0.999767	1.04964	0.975351	-1.63262	0.182028
Dpp4	dipeptidylpeptidase 4	5.49391	4.64128	6.06349	3.99145	6.96091	4.76477	-1.18371	0.999767	-1.51912	0.24405	-1.46091	0.761581
Spink8	serine peptidase inhibitor, Kazal type 8	10.0136	8.46271	2.03166	2.11184	0.51262	1.07888	-1.18326	0.999767	1.03946	0.880324	2.10464	0.565741
Zcchc5	zinc finger, CCHC domain containing 5	0.58489	0.494319	0.551413	0.411271	0.572748	0.365266	-1.18323	0.999767	-1.34075	0.907601	-1.56803	0.649501
C630043F03Rik	RIKEN cDNA C630043F03 gene	4.59523	3.88435	6.39713	3.78125	0	0	-1.18301	0.999767	-1.6918	0.27168	#N/A	#N/A
Fam13a	family with sequence similarity 13, member A	2.55559	2.16066	6.25923	4.05102	8.42841	4.54391	-1.18278	0.999767	-1.5451	0.578504	-1.85488	0.725638
Igkv10-96	immunoglobulin kappa variable 10-96	11.7718	9.95605	12.7239	3.50302	7.18695	2.90828	-1.18237	0.999767	-3.63228	0.244274	-2.4712	0.639082
Tceal1	transcription elongation factor A (SII)-like 1	1.78639	1.51109	2.01513	1.64672	0	0	-1.18219	0.999767	-1.22373	0.882655	#N/A	#N/A
Cyb561	cytochrome b-561	5.77506	4.88551	4.7452	3.54368	5.84703	4.19302	-1.18208	0.999767	-1.33906	0.557211	-1.39446	0.555361
Cdkl2	cyclin-dependent kinase-like 2 (CDC2-related kinase)	0.982558	0.831229	1.07628	0.805167	1.21184	0.971231	-1.18205	0.999767	-1.33672	0.847225	-1.24774	1
Tmem229a	transmembrane protein 229A	0.579511	0.490273	0.751017	0.495752	0.905917	0.663125	-1.18202	0.999767	-1.5149	0.859102	-1.36613	0.953182
Bnip3l	BCL2/adenovirus E1B interacting protein 3-like	11.0059	9.31176	18.7665	12.86	0	0	-1.18193	0.999767	-1.45928	0.390966	#N/A	#N/A
Eps8	epidermal growth factor receptor pathway substrate 8	8.91921	7.54716	14.5004	10.7902	14.3238	10.6246	-1.1818	0.686249	-1.34384	0.655853	-1.34817	0.674474
Gm17259	predicted gene, 17259	0.482018	0.407889	0.431048	0.427778	0.473729	0.349912	-1.18174	0.999767	-1.00765	0.989352	-1.35385	0.953182
Sec61b	Sec61 beta subunit	24.196	20.4759	26.5342	18.8077	0	0	-1.18168	0.999767	-1.41082	0.534787	#N/A	#N/A
Isg20	interferon-stimulated protein	7.89708	6.68332	11.0951	4.62067	10.3978	7.97425	-1.18161	0.999767	-2.40119	0.0362224	-1.30392	0.788443
Arhgef16	Rho guanine nucleotide exchange factor (GEF) 16	1.93398	1.63709	1.32077	1.27773	1.37029	1.12241	-1.18135	0.999767	-1.03368	0.976397	-1.22084	0.977555
Polq	polymerase (DNA directed), theta	0.606918	0.513788	0.593797	0.807753	0	0	-1.18126	0.999767	1.36032	0.744715	#N/A	#N/A
Gp49a		0.524292	0.443938	0.453665	0.446048	0.380074	0.287026	-1.181	0.999767	-1.01708	0.884026	-1.32418	0.966191
Ttc30a1	tetratricopeptide repeat domain 30A1	1.82506	1.54605	1.57254	1.66091	1.48692	1.79594	-1.18047	0.999767	1.05619	0.976511	1.20782	0.968079
Scnn1a	sodium channel, nonvoltage-gated 1 alpha	2.08356	1.76519	1.05666	1.02288	1.22073	0.943254	-1.18036	0.999767	-1.03303	0.98691	-1.29416	0.953182
Tmem59l	transmembrane protein 59-like	1.67276	1.41736	0.383134	0.720972	0	0	-1.18019	0.999767	1.88178	0.686288	#N/A	#N/A
Gm15441	predicted gene 15441	4.2215	3.5773	6.44226	7.38725	7.07162	4.10661	-1.18008	0.999767	1.14669	0.940112	-1.72201	0.581609
Gm7694	predicted gene 7694	0.653062	0.553462	0.602168	0.864643	0	0	-1.17996	0.999767	1.43588	0.786815	#N/A	#N/A
Upk3b	uroplakin 3B	10.7128	9.08099	4.8555	4.60779	8.89246	7.01201	-1.1797	0.999767	-1.05376	0.966106	-1.26818	1
Tex2	testis expressed gene 2	13.6026	11.5324	14.2222	13.3771	14.4129	17.5687	-1.17951	0.999767	-1.06318	0.960541	1.21896	0.749325
Hrk	harakiri, BCL2 interacting protein (contains only BH3 domain)	1.32536	1.1237	2.29077	2.27553	3.37651	2.69117	-1.17946	0.999767	-1.0067	0.976397	-1.25466	0.953182
Gstm5	glutathione S-transferase, mu 5	28.0768	23.8094	34.1528	17.1663	36.9191	25.7224	-1.17923	0.999767	-1.98953	0.00652163	-1.43529	0.78643
Hist1h2ah	histone cluster 1, H2ah	14.151	12.0002	7.26197	7.81859	0	0	-1.17923	0.999767	1.07665	0.982141	#N/A	#N/A
Tex11	testis expressed gene 11	0.254483	0.215913	0.246498	0.236599	0	0	-1.17864	0.999767	-1.04184	0.97872	#N/A	#N/A
Prl2c3	prolactin family 2, subfamily c, member 3	3.74598	3.17907	7.42019	5.19407	0	0	-1.17833	0.999767	-1.42859	0.884758	#N/A	#N/A
Cdkn2b	cyclin-dependent kinase inhibitor 2B (p15, inhibits CDK4)	0.702898	0.596587	0.788159	0.586404	0.802947	0.466565	-1.1782	0.999767	-1.34405	0.919245	-1.72097	0.810116
Ubxn2a	UBX domain protein 2A	5.80122	4.92429	6.03121	4.84526	0	0	-1.17808	0.999767	-1.24476	0.854021	#N/A	#N/A
Plekhh1	pleckstrin homology domain containing, family H (with MyTH4 domain) member 1	4.66389	3.95898	6.11438	4.02693	6.34378	3.74375	-1.17806	0.999767	-1.51837	0.283722	-1.6945	0.0285544
Klrd1	killer cell lectin-like receptor, subfamily D, member 1	1.64651	1.39802	4.84107	1.76035	4.20616	3.1455	-1.17775	0.999767	-2.75006	0.168942	-1.3372	0.952851
Fzd5	frizzled class receptor 5	2.649	2.24938	2.20742	2.10308	3.3507	2.7989	-1.17766	0.999767	-1.04961	0.974924	-1.19715	0.904361
Gipc2	GIPC PDZ domain containing family, member 2	0.533748	0.453774	0.487316	0.413182	0.656292	0.432434	-1.17624	0.999767	-1.17942	0.870966	-1.51767	0.953182
Rassf7	Ras association (RalGDS/AF-6) domain family (N-terminal) member 7	6.68311	5.68237	5.0022	6.09267	4.52103	5.94765	-1.17611	0.999767	1.218	0.97872	1.31555	0.945067
Sertad1	SERTA domain containing 1	11.0557	9.40074	8.81564	10.459	0	0	-1.17605	0.999767	1.18641	0.922042	#N/A	#N/A
Acot13	acyl-CoA thioesterase 13	33.3365	28.3482	38.9136	24.0327	0	0	-1.17597	0.999767	-1.61919	0.332482	#N/A	#N/A
Prnd	prion protein dublet	8.13555	6.91829	7.23574	6.19564	6.52941	6.54477	-1.17595	0.999767	-1.16788	0.601846	1.00235	0.889443
1700066M21Rik	RIKEN cDNA 1700066M21 gene	1.49447	1.27094	1.92161	1.16522	0	0	-1.17588	0.999767	-1.64914	0.524763	#N/A	#N/A
1110001J03Rik	RIKEN cDNA 1110001J03 gene	22.0896	18.7972	18.7331	11.6477	0	0	-1.17516	0.999767	-1.60831	0.555479	#N/A	#N/A
Gm5665		0.882444	0.751028	1.72887	1.39113	0	0	-1.17498	0.999767	-1.24279	0.913625	#N/A	#N/A
Spc24	SPC24, NDC80 kinetochore complex component, homolog (S. cerevisiae)	7.38997	6.28973	3.20461	6.21729	3.89414	1.85898	-1.17493	0.999767	1.9401	0.660141	-2.09477	0.580758
Tpx2	TPX2, microtubule-associated protein homolog (Xenopus laevis)	3.11872	2.65451	2.72175	3.74199	4.11586	2.21797	-1.17487	0.999767	1.37485	0.794473	-1.85569	0.072427
Nptx2	neuronal pentraxin 2	9.32616	7.93896	4.04562	3.70642	3.39212	2.22154	-1.17473	0.999767	-1.09152	0.911401	-1.52692	0.953182
Echdc3	enoyl Coenzyme A hydratase domain containing 3	1.93946	1.65103	2.83779	2.20806	0	0	-1.1747	0.999767	-1.2852	0.860226	#N/A	#N/A
Rpain	RPA interacting protein	3.79125	3.22881	6.40132	4.50587	0	0	-1.1742	0.999767	-1.42066	0.523546	#N/A	#N/A
Rps7	ribosomal protein S7	470.221	400.519	772.214	366.591	431.208	473.245	-1.17403	0.999767	-2.10647	0.270652	1.09749	1
Fam46c	family with sequence similarity 46, member C	5.06463	4.31425	6.68052	3.91135	9.59106	5.04752	-1.17393	0.999767	-1.70798	0.114932	-1.90015	0.0169009
Gm21969	predicted gene 21969	1.8851	1.60594	2.71115	2.21253	0	0	-1.17383	0.999767	-1.22536	0.888222	#N/A	#N/A
Cfl2	cofilin 2, muscle	8.75471	7.46015	9.19014	6.38379	0	0	-1.17353	0.999767	-1.4396	0.673511	#N/A	#N/A
Gpr174	G protein-coupled receptor 174	0.254609	0.216962	0.586646	0.324546	0.526604	0.296459	-1.17352	0.999767	-1.80759	0.773157	-1.77631	0.543054
Zfand1	zinc finger, AN1-type domain 1	2.22511	1.89617	2.81718	3.01275	0	0	-1.17348	0.999767	1.06942	0.978752	#N/A	#N/A
Dnajc10	DnaJ heat shock protein family (Hsp40) member C10	14.1634	12.0701	16.5944	12.3926	0	0	-1.17342	0.999767	-1.33905	0.656171	#N/A	#N/A
Ccne1	cyclin E1	2.35879	2.01039	1.34147	1.62096	0	0	-1.1733	0.999767	1.20834	0.909017	#N/A	#N/A
Cd96	CD96 antigen	1.21223	1.03336	2.24023	1.57553	3.30457	2.00481	-1.1731	0.999767	-1.4219	0.828633	-1.64832	0.856762
Txlnb	taxilin beta	0.883788	0.753386	0.801654	1.12813	0	0	-1.17309	0.999767	1.40726	0.735309	#N/A	#N/A
Btla	B and T lymphocyte associated	1.09751	0.935722	1.43471	1.05195	1.60442	1.00532	-1.1729	0.999767	-1.36386	0.862496	-1.59593	0.681594
Bnip3	BCL2/adenovirus E1B interacting protein 3	6.27487	5.34988	12.7761	7.17212	10.5554	8.01922	-1.1729	0.999767	-1.78135	0.169955	-1.31626	0.953182
Tbxa2r	thromboxane A2 receptor	1.68242	1.43467	1.12442	1.36236	0	0	-1.17269	0.999767	1.21161	0.924732	#N/A	#N/A
Lxn	latexin	1.64432	1.40232	2.37607	1.87051	1.64931	1.12977	-1.17258	0.999767	-1.27028	0.915744	-1.45986	0.902149
Cacna2d4	calcium channel, voltage-dependent, alpha 2/delta subunit 4	0.312815	0.266778	0.38079	0.244897	0	0	-1.17256	0.999767	-1.5549	0.740705	#N/A	#N/A
Rpl7	ribosomal protein L7	393.745	335.841	408.146	306.965	0	0	-1.17241	0.999767	-1.32962	0.86656	#N/A	#N/A
Muc5b	mucin 5, subtype B, tracheobronchial	0.0848696	0.0723932	0.0874853	0.106405	0	0	-1.17234	0.999767	1.21626	0.927033	#N/A	#N/A
Kifc1	kinesin family member C1	3.32109	2.83304	1.6716	3.29965	2.73923	1.23853	-1.17227	0.999767	1.97395	0.312384	-2.21168	0.148155
Susd5	sushi domain containing 5	0.396217	0.338011	0.290178	0.347222	0	0	-1.1722	0.999767	1.19658	0.928588	#N/A	#N/A
Gm15832	predicted gene 15832	14.3771	12.2709	58.1079	13.4011	25.8983	41.3655	-1.17164	0.199517	-4.33605	0.00979808	1.59723	0.306086
2810001G20Rik	RIKEN cDNA 2810001G20 gene	3.91295	3.33983	4.98248	3.98446	0	0	-1.1716	0.999767	-1.25048	0.880324	#N/A	#N/A
Manba	mannosidase, beta A, lysosomal	3.70025	3.15928	4.58693	3.62667	5.51258	3.31208	-1.17123	0.999767	-1.26478	0.71248	-1.66438	0.137753
Spryd4	SPRY domain containing 4	6.5989	5.63558	5.03688	4.44049	0	0	-1.17093	0.999767	-1.13431	0.924116	#N/A	#N/A
Bmp4	bone morphogenetic protein 4	4.15626	3.54964	4.27632	3.48769	4.76794	3.63083	-1.1709	0.999767	-1.22612	0.857545	-1.31318	0.953182
1810037I17Rik	RIKEN cDNA 1810037I17 gene	22.7989	19.4761	21.1258	24.4927	0	0	-1.17061	0.999767	1.15937	0.898721	#N/A	#N/A
Racgap1	Rac GTPase-activating protein 1	2.9757	2.54288	2.03907	2.69328	2.99015	1.61688	-1.17021	0.999767	1.32084	0.744715	-1.84933	0.0281916
Arhgap11a	Rho GTPase activating protein 11A	4.20555	3.59606	1.96862	2.74573	2.94412	1.69814	-1.16949	0.999767	1.39475	0.647327	-1.73372	0.339547
Zfp300	zinc finger protein 300	0.247844	0.211938	0.453351	0.266904	0	0	-1.16942	0.999767	-1.69855	0.691588	#N/A	#N/A
Cox7a2l	cytochrome c oxidase subunit VIIa polypeptide 2-like	72.041	61.6212	106.468	88.898	97.6088	134.256	-1.16909	0.999767	-1.19764	0.859135	1.37545	0.666105
Haus4	HAUS augmin-like complex, subunit 4	6.98147	5.97196	9.71805	10.436	0	0	-1.16904	0.999767	1.07387	0.996465	#N/A	#N/A
Zfp317	zinc finger protein 317	9.38381	8.02728	13.0029	10.5821	0	0	-1.16899	0.999767	-1.22876	0.83021	#N/A	#N/A
Tmed3	transmembrane emp24 domain containing 3	49.1941	42.0965	77.5872	39.3307	91.0121	49.4259	-1.1686	0.999767	-1.97269	0.0386046	-1.84139	0.187198
D13Ertd608e	DNA segment, Chr 13, ERATO Doi 608, expressed	1.7963	1.53765	1.53881	0.897563	0.828713	3.02652	-1.16821	0.999767	-1.71443	0.859135	3.65207	0.0875578
Ttc30b	tetratricopeptide repeat domain 30B	4.23931	3.62911	4.32708	3.73182	0	0	-1.16814	0.999767	-1.15951	0.915548	#N/A	#N/A
D430040D24Rik	RIKEN cDNA D430040D24 gene	4.93364	4.22394	4.97936	6.19402	0	0	-1.16802	0.999767	1.24394	0.962143	#N/A	#N/A
Sepp1	selenoprotein P, plasma, 1	68.8088	58.9194	153.247	78.8065	137.161	72.1507	-1.16785	0.999767	-1.94459	0.292647	-1.90104	0.35664
1700001L05Rik	RIKEN cDNA 1700001L05 gene	3.59814	3.08137	4.25222	4.16112	3.29448	5.45097	-1.16771	0.999767	-1.02189	0.983456	1.65458	0.333796
Mutyh	mutY homolog (E. coli)	1.2095	1.03585	1.22848	1.10644	1.11111	0.86834	-1.16764	0.999767	-1.1103	0.951302	-1.27957	0.953182
Fbxo6	F-box protein 6	4.42981	3.79465	5.95603	5.24243	7.27035	5.1602	-1.16738	0.999767	-1.13612	0.884758	-1.40893	0.810116
Gm13705		1.03505	0.886899	1.77783	1.33135	1.45627	1.13055	-1.16704	0.999767	-1.33535	0.890924	-1.28811	1
Cngb1	cyclic nucleotide gated channel beta 1	0.230806	0.197771	0.32618	0.324462	0.475514	0.332033	-1.16703	0.999767	-1.0053	0.99622	-1.43213	0.810116
Trbc1	T cell receptor beta, constant region 1	3.60784	3.09225	5.49416	2.99929	0	0	-1.16674	0.999767	-1.83182	0.667768	#N/A	#N/A
Fmo5	flavin containing monooxygenase 5	0.990151	0.848728	1.98463	1.34717	2.48993	1.60266	-1.16663	0.999767	-1.47319	0.687717	-1.55363	0.553823
Emc6	ER membrane protein complex subunit 6	10.8519	9.30377	9.73954	5.05778	7.99263	9.35755	-1.1664	0.999767	-1.92565	0.277708	1.17077	0.953182
Cd200	CD200 antigen	15.0744	12.927	25.7615	15.5848	0	0	-1.16612	0.999767	-1.65299	0.423297	#N/A	#N/A
Tmem158	transmembrane protein 158	37.4435	32.1136	14.9032	12.0368	0	0	-1.16597	0.999767	-1.23814	0.952216	#N/A	#N/A
Stmn1	stathmin 1	17.6024	15.0983	17.36	26.9972	20.8547	15.4676	-1.16585	0.999767	1.55514	0.826423	-1.34828	0.810116
Dctn3	dynactin 3	16.4651	14.1258	17.9135	13.0724	13.9948	14.8403	-1.16561	0.999767	-1.37033	0.578607	1.06042	1
Ech1	enoyl coenzyme A hydratase 1, peroxisomal	36.1756	31.0366	39.3977	38.1029	0	0	-1.16558	0.999767	-1.03398	0.98691	#N/A	#N/A
Mpg	N-methylpurine-DNA glycosylase	1.01682	0.872394	1.44939	1.06073	1.41394	0.7072	-1.16555	0.999767	-1.36641	0.777474	-1.99935	0.20064
Nxnl2	nucleoredoxin-like 2	0.997054	0.855693	0.737928	1.17012	0	0	-1.1652	0.999767	1.58568	0.945155	#N/A	#N/A
Gm14221	predicted gene 14221	2.19561	1.88435	9.03074	3.7315	10.3071	4.07019	-1.16518	0.999767	-2.42013	0.27016	-2.53234	0.10487
Gm9776	predicted gene 9776	0.649876	0.557872	0.755359	0.601781	0	0	-1.16492	0.999767	-1.25521	0.884026	#N/A	#N/A
Lrfn4	leucine rich repeat and fibronectin type III domain containing 4	1.48248	1.27306	0.484619	0.75242	0.622857	0.416941	-1.1645	0.999767	1.5526	0.794473	-1.49387	0.953182
Krt10	keratin 10	1.4369	1.23397	1.89545	1.18662	1.07698	2.04321	-1.16445	0.999767	-1.59735	0.564057	1.89717	0.686732
Tmem30b	transmembrane protein 30B	1.56563	1.34454	1.73146	1.11397	0	0	-1.16443	0.999767	-1.55432	0.582673	#N/A	#N/A
Timm8b	translocase of inner mitochondrial membrane 8B	52.2197	44.856	54.434	33.0625	0	0	-1.16416	0.999767	-1.64639	0.425058	#N/A	#N/A
Slitrk3	SLIT and NTRK-like family, member 3	5.59097	4.80297	5.63706	5.93792	4.99704	5.88846	-1.16407	0.999767	1.05337	0.911401	1.17839	0.953182
Tmem220	transmembrane protein 220	1.85181	1.5909	2.77382	2.20488	3.21608	2.08449	-1.164	0.999767	-1.25804	0.879305	-1.54286	0.829536
Gmpr	guanosine monophosphate reductase	10.511	9.03013	20.2358	10.5259	23.2112	9.22624	-1.164	0.999767	-1.92247	0.0372342	-2.51578	0.000106242
Pop5	processing of precursor 5, ribonuclease P/MRP family (S. cerevisiae)	7.62391	6.55012	7.46652	6.80802	0	0	-1.16393	0.999767	-1.09672	0.883934	#N/A	#N/A
Eif3e	eukaryotic translation initiation factor 3, subunit E	57.8192	49.7115	107.484	59.2427	0	0	-1.1631	0.999767	-1.8143	0.130331	#N/A	#N/A
Plekha6	pleckstrin homology domain containing, family A member 6	7.11466	6.11703	5.94827	7.52966	7.46966	5.00566	-1.16309	0.999767	1.26586	0.934725	-1.49224	0.544609
Shcbp1	Shc SH2-domain binding protein 1	2.00853	1.72768	2.121	1.76324	2.15988	1.30929	-1.16256	0.999767	-1.2029	0.908049	-1.64965	0.838477
Zfp229	zinc finger protein 229	1.21657	1.04653	2.22799	1.59125	0	0	-1.16248	0.999767	-1.40015	0.773954	#N/A	#N/A
Dlx6	distal-less homeobox 6	2.23253	1.92055	1.22765	0.935924	1.2369	2.64403	-1.16244	0.999767	-1.3117	0.800828	2.13762	0.652375
Tnfrsf11b	tumor necrosis factor receptor superfamily, member 11b (osteoprotegerin)	2.15706	1.85601	2.56527	2.05404	2.2332	1.54154	-1.16221	0.999767	-1.24889	0.846951	-1.44868	0.94048
Zfp397	zinc finger protein 397	5.36448	4.61586	7.39307	5.62331	5.43546	6.42233	-1.16218	0.999767	-1.31472	0.84156	1.18156	0.953182
Itpa	inosine triphosphatase (nucleoside triphosphate pyrophosphatase)	11.3742	9.78737	10.7193	10.7034	8.57151	10.2683	-1.16213	0.999767	-1.00148	0.994236	1.19796	0.953182
Kif11	kinesin family member 11	2.78202	2.39467	2.93014	3.15279	3.78078	1.94502	-1.16176	0.999767	1.07599	0.984799	-1.94383	0.0528959
Zfp120	zinc finger protein 120	2.21722	1.90859	3.61692	2.37585	0	0	-1.16171	0.999767	-1.52237	0.701981	#N/A	#N/A
2700094K13Rik	RIKEN cDNA 2700094K13 gene	26.4184	22.748	16.9597	18.2054	15.4086	12.0063	-1.16135	0.999767	1.07345	0.946065	-1.28338	1
Rpl22	ribosomal protein L22	81.7505	70.3931	120.26	84.2156	0	0	-1.16134	0.999767	-1.428	0.714501	#N/A	#N/A
Nudt17	nudix (nucleoside diphosphate linked moiety X)-type motif 17	1.94713	1.67662	1.5522	2.20206	0	0	-1.16134	0.999767	1.41867	0.868036	#N/A	#N/A
Gpatch11	G patch domain containing 11	2.26138	1.94769	2.43309	2.36477	2.44448	1.94241	-1.16106	0.999767	-1.02889	0.98691	-1.25848	0.953182
Gm20460	predicted gene 20460	2.32859	2.00591	2.00781	2.11605	0	0	-1.16087	0.999767	1.05391	0.992731	#N/A	#N/A
Rbmx2	RNA binding motif protein, X-linked 2	1.56296	1.3464	1.11406	1.4101	0	0	-1.16085	0.999767	1.26573	0.889483	#N/A	#N/A
Ppp1r15a	protein phosphatase 1, regulatory (inhibitor) subunit 15A	5.28678	4.5544	4.74238	4.29012	0	0	-1.16081	0.999767	-1.10542	0.89719	#N/A	#N/A
Krt18	keratin 18	65.3513	56.308	55.8705	46.8084	70.0588	79.4527	-1.1606	0.999767	-1.1936	0.79777	1.13409	0.953182
Ammecr1	Alport syndrome, mental retardation, midface hypoplasia and elliptocytosis chromosomal region gene 1	6.49588	5.59715	9.92977	7.39328	7.75073	11.1865	-1.16057	0.999767	-1.34308	0.697702	1.44328	0.811858
Car2	carbonic anhydrase 2	28.8364	24.8476	22.1458	29.159	21.6672	57.7442	-1.16053	0.999767	1.31668	0.870966	2.66505	5.04833e-09
Agtr2	angiotensin II receptor, type 2	0.734841	0.63322	1.97422	0.67826	2.01191	1.15494	-1.16048	0.999767	-2.91072	0.241415	-1.742	0.910712
Ccdc19		0.709072	0.611112	0.670872	0.588252	0.643318	0.327587	-1.1603	0.999767	-1.14045	0.991095	-1.96381	0.459274
Ndufb9	NADH dehydrogenase (ubiquinone) 1 beta subcomplex, 9	97.7498	84.2714	98.8327	72.5232	72.7452	83.8404	-1.15994	0.999767	-1.36277	0.551374	1.15252	0.953182
Lmx1a	LIM homeobox transcription factor 1 alpha	0.200886	0.173186	0.192658	0.221211	0.208277	0.342759	-1.15994	0.999767	1.14821	0.960541	1.64569	0.953182
Pilra	paired immunoglobin-like type 2 receptor alpha	0.505051	0.435491	0.43665	0.748277	0	0	-1.15973	0.999767	1.71367	0.811556	#N/A	#N/A
Pkp3	plakophilin 3	4.10442	3.53956	2.84474	2.92212	0	0	-1.15958	0.999767	1.0272	0.995216	#N/A	#N/A
2410002F23Rik	RIKEN cDNA 2410002F23 gene	18.7737	16.1969	22.4718	12.0519	18.626	30.5149	-1.15909	0.999767	-1.86458	0.258459	1.6383	0.0899175
Endog	endonuclease G	7.73383	6.67234	6.54372	6.43796	0	0	-1.15909	0.999767	-1.01643	0.946065	#N/A	#N/A
Hbp1	high mobility group box transcription factor 1	3.46881	2.99283	5.96939	5.25109	0	0	-1.15904	0.999767	-1.13679	0.904276	#N/A	#N/A
Comp	cartilage oligomeric matrix protein	0.64451	0.556111	0.414399	0.507034	0	0	-1.15896	0.999767	1.22354	0.924116	#N/A	#N/A
Prune2	prune homolog 2 (Drosophila)	12.1958	10.5232	12.1623	11.9935	0	0	-1.15894	0.999767	-1.01407	0.921536	#N/A	#N/A
Med7	mediator complex subunit 7	3.05092	2.63281	3.11635	2.83097	2.28663	3.07554	-1.15881	0.999767	-1.1008	0.946919	1.34501	0.953049
Pla2g4e	phospholipase A2, group IVE	0.163388	0.141013	0.171619	0.305075	0.253597	0.345796	-1.15867	0.999767	1.77763	0.500389	1.36356	0.953182
Sfn	stratifin	2.31003	1.99377	1.35834	1.63038	0	0	-1.15862	0.999767	1.20028	0.989966	#N/A	#N/A
Lamp2	lysosomal-associated membrane protein 2	31.1018	26.8476	37.9824	22.7638	0	0	-1.15846	0.999767	-1.66855	0.349425	#N/A	#N/A
Zfp182	zinc finger protein 182	2.14863	1.85505	3.30463	2.84583	0	0	-1.15826	0.999767	-1.16122	0.945096	#N/A	#N/A
Fpgt	fucose-1-phosphate guanylyltransferase	3.10782	2.68329	3.89043	2.69782	0	0	-1.15821	0.999767	-1.44206	0.631878	#N/A	#N/A
Gm6904	predicted gene 6904	0.967526	0.835509	1.29697	1.56229	1.72259	0.915146	-1.15801	0.999767	1.20456	0.942916	-1.88231	0.606667
Gm281	predicted gene 281	0.425465	0.367496	0.479685	0.439935	0	0	-1.15774	0.999767	-1.09035	0.962143	#N/A	#N/A
Myl9	myosin, light polypeptide 9, regulatory	407.897	352.383	231.958	229.642	250.827	193.404	-1.15754	0.999767	-1.01009	0.960663	-1.29691	0.952851
2310011J03Rik	RIKEN cDNA 2310011J03 gene	20.4506	17.6725	13.849	16.9833	0	0	-1.1572	0.999767	1.22632	0.935456	#N/A	#N/A
Klhl30	kelch-like 30	1.07021	0.924856	1.34945	1.08506	1.7198	0.905772	-1.15717	0.999767	-1.24367	0.907601	-1.89872	0.318847
Mplkip	M-phase specific PLK1 intereacting protein	2.69562	2.32967	3.76615	2.77516	0	0	-1.15708	0.999767	-1.35709	0.736907	#N/A	#N/A
Nudt4	nudix (nucleoside diphosphate linked moiety X)-type motif 4	23.5706	20.3708	29.1372	20.4526	27.9261	38.8562	-1.15708	0.999767	-1.42462	0.381084	1.39139	0.225657
Ly6g6d	lymphocyte antigen 6 complex, locus G6D	0.998449	0.863084	1.10589	0.817508	0.80308	1.02471	-1.15684	0.999767	-1.35276	0.899989	1.27597	0.953182
Rnf113a2_1		0.713808	0.61713	0	0	0	0	-1.15666	0.999767	#N/A	#N/A	#N/A	#N/A
Haus5	HAUS augmin-like complex, subunit 5	2.98659	2.58303	2.79981	3.55445	0	0	-1.15623	0.999767	1.26953	0.983096	#N/A	#N/A
Zfp101	zinc finger protein 101	0.935851	0.809798	1.48396	1.19285	0	0	-1.15566	0.999767	-1.24405	0.903686	#N/A	#N/A
Gm11639	predicted gene 11639	0.298822	0.258619	0.431475	0.302878	0.274713	0.53772	-1.15545	0.999767	-1.42459	0.870787	1.95739	0.473075
Zfp78	zinc finger protein 78	0.850195	0.735922	1.15801	0.934521	1.11275	0.849488	-1.15528	0.999767	-1.23915	0.904207	-1.30991	1
Sphk1	sphingosine kinase 1	2.34164	2.02701	2.8926	2.85842	3.04843	2.23001	-1.15522	0.999767	-1.01196	0.851853	-1.36701	0.953182
Gas1	growth arrest specific 1	64.9926	56.2658	24.2633	30.9209	33.11	26.1696	-1.1551	0.999767	1.27439	0.51171	-1.26521	0.953182
Dcn	decorin	248.289	214.974	441.913	176.761	498.432	278.29	-1.15497	0.999767	-2.50006	0.109423	-1.79105	0.381252
Hyls1	hydrolethalus syndrome 1	2.04805	1.77336	2.02021	1.74645	0	0	-1.1549	0.999767	-1.15675	0.888362	#N/A	#N/A
Tmem211		0.246396	0.213349	0	0	0.388254	1.16012	-1.15489	0.999767	#N/A	#N/A	2.98806	0.059197
Vtcn1	V-set domain containing T cell activation inhibitor 1	17.4429	15.1061	55.0614	23.3949	53.3937	21.5694	-1.15469	0.381529	-2.35356	0.000117119	-2.47543	5.14992e-08
Anxa7	annexin A7	16.3027	14.1188	22.9753	15.1937	23.6234	19.8289	-1.15468	0.999767	-1.51216	0.279689	-1.19136	1
Cdh3	cadherin 3	3.54466	3.07202	2.47595	2.71154	3.15741	2.11446	-1.15385	0.999767	1.09515	0.953857	-1.49325	0.810116
Mtcp1_1		1.4799	1.28274	2.4917	1.62354	0	0	-1.15371	0.999767	-1.53473	0.558022	#N/A	#N/A
Spsb4	splA/ryanodine receptor domain and SOCS box containing 4	2.39859	2.07953	3.13803	4.01347	3.24727	6.38347	-1.15343	0.999767	1.27898	0.820726	1.96579	0.0155886
Ckm	creatine kinase, muscle	1.16323	1.00867	0.804951	0.924523	0	0	-1.15323	0.999767	1.14855	0.974068	#N/A	#N/A
Ogt	O-linked N-acetylglucosamine (GlcNAc) transferase (UDP-N-acetylglucosamine:polypeptide-N-acetylglucosaminyl transferase)	26.6051	23.0728	35.7145	29.6317	0	0	-1.15309	0.999767	-1.20528	0.878254	#N/A	#N/A
Gata6	GATA binding protein 6	4.86558	4.22055	3.75918	3.80116	0	0	-1.15283	0.999767	1.01117	0.976624	#N/A	#N/A
Appl2	adaptor protein, phosphotyrosine interaction, PH domain and leucine zipper containing 2	8.92804	7.74524	14.7603	11.8728	15.8773	13.5104	-1.15271	0.999767	-1.24321	0.762267	-1.17519	0.953182
Ly75	lymphocyte antigen 75	3.39598	2.94611	3.62109	2.36225	0	0	-1.1527	0.999767	-1.5329	0.302289	#N/A	#N/A
Mrpl52	mitochondrial ribosomal protein L52	86.2147	74.7954	70.7963	58.7927	0	0	-1.15267	0.999767	-1.20417	0.942006	#N/A	#N/A
Hist1h3g	histone cluster 1, H3g	17.6569	15.319	17.7276	20.6054	0	0	-1.15261	0.999767	1.16234	0.880446	#N/A	#N/A
Hist1h2bn	histone cluster 1, H2bn	93.1347	80.8254	81.9681	87.7635	0	0	-1.1523	0.999767	1.0707	0.952216	#N/A	#N/A
Klc4	kinesin light chain 4	12.6791	11.0045	6.73802	14.4536	7.58251	5.37324	-1.15217	0.999767	2.14508	0.717746	-1.41116	0.953182
Oaz1	ornithine decarboxylase antizyme 1	99.3687	86.2471	90.0702	82.1335	57.7168	65.4967	-1.15214	0.999767	-1.09663	0.959565	1.13479	0.953182
Naip6	NLR family, apoptosis inhibitory protein 6	6.22404	5.40218	5.88171	8.28115	4.79121	13.6493	-1.15214	0.999767	1.40795	0.462667	2.84883	4.90282e-06
4930550C14Rik	RIKEN cDNA 4930550C14 gene	1.27878	1.11015	2.00309	1.56073	0	0	-1.1519	0.999767	-1.28343	0.876864	#N/A	#N/A
Fancc	Fanconi anemia, complementation group C	7.11163	6.17582	9.80165	7.33889	8.24293	11.3719	-1.15153	0.999767	-1.33558	0.678778	1.37959	0.60068
Cd59a	CD59a antigen	7.71682	6.70162	9.94618	7.98139	0	0	-1.15148	0.999767	-1.24617	0.7755	#N/A	#N/A
Serping1	serine (or cysteine) peptidase inhibitor, clade G, member 1	46.6222	40.4977	66.9533	34.463	93.3656	44.2156	-1.15123	0.999767	-1.94276	0.023771	-2.1116	0.0180587
Plxnb1	plexin B1	12.5035	10.8614	11.5069	9.76492	0	0	-1.15119	0.999767	-1.17839	0.744715	#N/A	#N/A
Clec1a	C-type lectin domain family 1, member a	1.58609	1.37793	2.95834	1.9223	3.71241	2.0416	-1.15107	0.999767	-1.53896	0.695207	-1.81838	0.373926
Tmco3	transmembrane and coiled-coil domains 3	7.3126	6.35329	8.45336	6.84327	9.14873	6.03433	-1.15099	0.999767	-1.23528	0.776476	-1.51611	0.287489
Prdx4	peroxiredoxin 4	12.1391	10.5473	13.8815	12.4416	0	0	-1.15092	0.999767	-1.11574	0.929611	#N/A	#N/A
Eif3f	eukaryotic translation initiation factor 3, subunit F	20.0305	17.4051	21.8396	17.7495	0	0	-1.15084	0.999767	-1.23043	0.890924	#N/A	#N/A
Mlph	melanophilin	0.864842	0.751516	0.972524	0.673307	0.569713	0.420568	-1.1508	0.999767	-1.4444	0.627261	-1.35463	0.953182
Tspan11	tetraspanin 11	19.5479	16.9912	14.7701	11.3967	0	0	-1.15048	0.863431	-1.29599	0.709009	#N/A	#N/A
Setmar	SET domain without mariner transposase fusion	1.9119	1.66194	2.57604	2.2764	0	0	-1.1504	0.999767	-1.13163	0.934719	#N/A	#N/A
Hmmr	hyaluronan mediated motility receptor (RHAMM)	1.51048	1.31328	1.50959	1.45958	1.73645	0.765157	-1.15016	0.999767	-1.03426	0.983096	-2.2694	0.0355006
Tcf19	transcription factor 19	5.98007	5.19952	4.1288	4.77047	5.59819	3.36155	-1.15012	0.999767	1.15541	0.952216	-1.66536	0.439932
Rps17	ribosomal protein S17	320.103	278.353	481.097	303.869	0	0	-1.14999	0.999767	-1.58324	0.700686	#N/A	#N/A
Chchd1	coiled-coil-helix-coiled-coil-helix domain containing 1	25.7835	22.4221	28.104	22.4466	15.833	22.0807	-1.14991	0.999767	-1.25204	0.519814	1.3946	0.646819
Sdr16c6	short chain dehydrogenase/reductase family 16C, member 6	0.55694	0.484356	1.98859	1.27812	1.96282	2.99416	-1.14986	0.999767	-1.55587	0.890924	1.52544	0.810116
Ndufaf1	NADH dehydrogenase (ubiquinone) 1 alpha subcomplex, assembly factor 1	3.32721	2.89377	4.27873	3.75668	4.48409	5.24658	-1.14979	0.999767	-1.13897	0.925533	1.17004	1
Cox7a2	cytochrome c oxidase subunit VIIa 2	63.264	55.0263	69.4393	33.6492	37.8614	44.3351	-1.1497	0.999767	-2.06362	0.0565608	1.17098	0.951254
Pbxip1	pre B cell leukemia transcription factor interacting protein 1	29.1629	25.3659	21.5774	27.5554	30.0147	23.808	-1.14969	0.999767	1.27704	0.888362	-1.2607	0.953182
Soat1	sterol O-acyltransferase 1	13.3669	11.6268	13.2368	10.1582	13.0905	13.9976	-1.14966	0.999767	-1.30306	0.709009	1.0693	1
BC028528	cDNA sequence BC028528	3.508	3.05152	7.70798	3.56601	5.54089	3.95671	-1.14959	0.999767	-2.16151	0.290699	-1.40038	0.953182
Slc7a4	solute carrier family 7 (cationic amino acid transporter, y+ system), member 4	0.530303	0.461431	0.353706	0.187203	0	0	-1.14926	0.999767	-1.88942	0.591989	#N/A	#N/A
Dhx40	DEAH (Asp-Glu-Ala-His) box polypeptide 40	6.05573	5.27052	9.54279	6.70192	9.82883	7.51503	-1.14898	0.999767	-1.42389	0.638598	-1.30789	0.953182
Fat4	FAT atypical cadherin 4	7.04868	6.13577	6.44689	7.76935	7.06085	9.77157	-1.14879	0.999767	1.20513	0.917353	1.38391	0.526644
Sfrp4	secreted frizzled-related protein 4	54.9634	47.8478	73.0909	37.63	70.7349	22.1197	-1.14871	0.999767	-1.94236	0.0167202	-3.19782	3.54491e-09
2010107E04Rik	RIKEN cDNA 2010107E04 gene	66.055	57.5179	80.9929	50.0495	49.3148	55.5168	-1.14843	0.999767	-1.61826	0.312384	1.12576	0.953182
Asnsd1	asparagine synthetase domain containing 1	4.82524	4.20195	7.44895	4.3922	0	0	-1.14833	0.999767	-1.69595	0.100435	#N/A	#N/A
Fap	fibroblast activation protein	2.24268	1.95333	4.57274	2.5373	3.79204	2.3873	-1.14813	0.999767	-1.80221	0.105803	-1.58843	0.436382
Asap3	ArfGAP with SH3 domain, ankyrin repeat and PH domain 3	3.83909	3.3443	4.14267	5.15581	4.52427	3.23707	-1.14795	0.999767	1.24456	0.87084	-1.39764	0.759833
AA987161		2.06004	1.79459	3.22079	2.23793	0	0	-1.14792	0.999767	-1.43919	0.701964	#N/A	#N/A
Cfh	complement component factor h	40.2242	35.0411	48.9722	37.6421	50.3905	29.9181	-1.14792	0.999767	-1.30099	0.484665	-1.68428	0.394275
Meox1	mesenchyme homeobox 1	1.70474	1.48586	1.94368	1.58441	1.68762	1.00716	-1.14731	0.999767	-1.22676	0.884758	-1.67563	0.715827
Gm14698_2		1.54549	1.34706	1.95499	1.08467	0	0	-1.14731	0.999767	-1.80239	0.611242	#N/A	#N/A
Gucy2g	guanylate cyclase 2g	0.235247	0.205043	0.40807	0.360865	0.592911	0.380083	-1.1473	0.999767	-1.13081	0.909017	-1.55995	0.953182
Naprt1		5.59948	4.88131	5.71285	4.52023	5.47904	3.6132	-1.14713	0.999767	-1.26384	0.752735	-1.51639	0.656336
Ankrd55	ankyrin repeat domain 55	0.312755	0.272659	1.66644	0.447927	1.28752	0.368389	-1.14705	0.999767	-3.72035	0.710542	-3.49499	0.00185963
Gm2174	predicted gene 2174	10.2191	8.90921	9.55284	7.6365	0	0	-1.14703	0.999767	-1.25094	0.909017	#N/A	#N/A
Fancf	Fanconi anemia, complementation group F	2.31722	2.0206	2.10703	2.12436	0	0	-1.1468	0.999767	1.00822	0.986486	#N/A	#N/A
Stk32a	serine/threonine kinase 32A	0.244626	0.213314	0.413223	0.47837	0.376813	0.514353	-1.14679	0.999767	1.15766	0.951463	1.36501	0.953182
Procr	protein C receptor, endothelial	6.95593	6.06628	8.07501	7.45726	12.8247	9.06872	-1.14665	0.999767	-1.08284	0.98807	-1.41417	0.715309
A330017A19Rik	RIKEN cDNA A330017A19 gene	1.1335	0.988652	0.621904	0.874856	0	0	-1.14651	0.999767	1.40674	0.855727	#N/A	#N/A
Zfp931	zinc finger protein 931	2.0954	1.82776	3.28893	2.21003	2.06032	2.50869	-1.14643	0.999767	-1.48818	0.653681	1.21762	1
Vim	vimentin	216.51	188.894	255.214	308.711	372.792	263.18	-1.1462	0.999767	1.20962	0.924116	-1.41649	0.941578
Elmo3	engulfment and cell motility 3	8.25148	7.20137	7.71784	8.73782	7.09206	8.17629	-1.14582	0.999767	1.13216	0.98691	1.15288	0.953182
Ndufb10	NADH dehydrogenase (ubiquinone) 1 beta subcomplex, 10	29.8754	26.0771	28.5057	20.9209	0	0	-1.14566	0.999767	-1.36255	0.601567	#N/A	#N/A
Cenpq	centromere protein Q	1.18061	1.03058	1.89031	1.06681	0	0	-1.14557	0.999767	-1.77192	0.493956	#N/A	#N/A
Sema4a	sema domain, immunoglobulin domain (Ig), transmembrane domain (TM) and short cytoplasmic domain, (semaphorin) 4A	5.09348	4.44707	5.71423	4.02716	8.3891	6.34427	-1.14536	0.999767	-1.41892	0.414628	-1.32231	0.696516
Nfkbia	nuclear factor of kappa light polypeptide gene enhancer in B cells inhibitor, alpha	32.0445	27.9821	29.5113	30.189	35.2793	48.5045	-1.14518	0.999767	1.02296	0.979214	1.37487	0.25979
Vash1	vasohibin 1	3.33975	2.91648	2.3972	4.05261	3.35	2.542	-1.14513	0.999767	1.69056	0.500389	-1.31786	0.953182
Medag	mesenteric estrogen dependent adipogenesis	8.81456	7.69792	10.5462	8.30854	7.81221	8.99451	-1.14506	0.999767	-1.26932	0.881503	1.15134	0.8172
Ndufb8	NADH dehydrogenase (ubiquinone) 1 beta subcomplex 8	40.4216	35.3113	38.6378	24.1655	0	0	-1.14472	0.999767	-1.59888	0.648225	#N/A	#N/A
C230034O21Rik	RIKEN cDNA C230034O21 gene	2.61872	2.28807	1.48527	2.77947	1.53678	2.00529	-1.14451	0.999767	1.87135	0.578966	1.30487	0.953182
Il7	interleukin 7	1.30174	1.13739	1.73517	1.25243	1.27802	2.06724	-1.1445	0.999767	-1.38545	0.813583	1.61754	0.953182
Inca1	inhibitor of CDK, cyclin A1 interacting protein 1	1.21369	1.06046	1.52418	1.92545	0	0	-1.1445	0.999767	1.26327	0.876864	#N/A	#N/A
Ccdc149	coiled-coil domain containing 149	3.33547	2.91454	4.34613	3.3029	4.11334	3.05238	-1.14442	0.999767	-1.31585	0.722078	-1.34758	0.953182
Pcx	pyruvate carboxylase	54.1425	47.311	43.34	45.8329	28.94	51.0855	-1.1444	0.999767	1.05752	0.915744	1.76522	0.0591384
Trim36	tripartite motif-containing 36	0.853851	0.746174	0.996327	0.869034	1.24786	0.748252	-1.14431	0.999767	-1.14648	0.947281	-1.66771	0.810116
Chchd5	coiled-coil-helix-coiled-coil-helix domain containing 5	4.6998	4.10759	4.87968	4.82369	4.84951	3.54169	-1.14417	0.999767	-1.01161	0.98915	-1.36926	0.953182
Acad12	acyl-Coenzyme A dehydrogenase family, member 12	0.98581	0.861619	1.42072	1.29519	1.80953	1.15233	-1.14414	0.999767	-1.09692	0.952216	-1.57033	0.462772
Xkr5	X-linked Kx blood group related 5	0.446179	0.389978	0.421818	0.591074	0.817631	0.35516	-1.14411	0.999767	1.40125	0.847225	-2.30215	0.196172
Clhc1	clathrin heavy chain linker domain containing 1	0.571385	0.499515	0.665256	0.5272	0	0	-1.14388	0.999767	-1.26187	0.924116	#N/A	#N/A
1500011K16Rik	RIKEN cDNA 1500011K16 gene	14.8537	12.986	14.6539	13.9055	0	0	-1.14383	0.999767	-1.05382	0.92868	#N/A	#N/A
Prdx3	peroxiredoxin 3	18.2876	15.9883	21.9995	14.8638	19.3971	21.1749	-1.14381	0.999767	-1.48007	0.438013	1.09166	1
Prrg3	proline rich Gla (G-carboxyglutamic acid) 3 (transmembrane)	1.16997	1.02294	1.5452	1.09374	0	0	-1.14373	0.999767	-1.41278	0.86656	#N/A	#N/A
Bub1	BUB1, mitotic checkpoint serine/threonine kinase	1.06361	0.929976	1.152	1.07407	1.05758	0.695881	-1.14369	0.999767	-1.07255	0.976907	-1.51977	0.804857
Rpl10a	ribosomal protein L10A	314.824	275.323	353.327	236.732	0	0	-1.14347	0.999767	-1.49252	0.824609	#N/A	#N/A
Zfp956	zinc finger protein 956	4.42656	3.87156	5.5718	7.44433	5.61236	7.01821	-1.14336	0.999767	1.33607	0.890924	1.25049	0.900357
Tmem203	transmembrane protein 203	6.30549	5.51606	3.05728	2.95163	3.719	3.22687	-1.14312	0.999767	-1.03579	0.98915	-1.15251	1
Pabpc5	poly(A) binding protein, cytoplasmic 5	0.500188	0.437637	0.63364	0.484025	0	0	-1.14293	0.999767	-1.30911	0.889272	#N/A	#N/A
Use1	unconventional SNARE in the ER 1 homolog (S. cerevisiae)	36.7006	32.114	41.4523	40.7766	0	0	-1.14282	0.999767	-1.01657	0.902859	#N/A	#N/A
Ndrg2	N-myc downstream regulated gene 2	23.7505	20.7881	30.7293	24.2229	45.181	33.4542	-1.1425	0.999767	-1.2686	0.758797	-1.35053	0.810116
Dennd2c	DENN/MADD domain containing 2C	0.886942	0.776319	1.2683	1.09822	1.32187	0.945735	-1.1425	0.999767	-1.15487	0.913625	-1.39772	0.876085
Gm26578		0.144566	0.126546	0	0	0.0318136	0.0549078	-1.14239	0.999767	#N/A	#N/A	1.72592	0.953182
Stbd1	starch binding domain 1	5.73039	5.0186	3.89897	3.10667	5.44305	4.42481	-1.14183	0.999767	-1.25503	0.857545	-1.23012	1
Epb4.1l4b	Erythrocyte Membrane Protein Band 4.1 Like 4b	1.71169	1.49926	3.53093	1.52435	3.62822	2.16846	-1.14169	0.999767	-2.31635	0.00829885	-1.67318	0.0184388
Rab33a	RAB33A, member RAS oncogene family	0.672443	0.589061	0.68157	0.355319	0	0	-1.14155	0.999767	-1.91819	0.759825	#N/A	#N/A
Rmi1	RMI1, RecQ mediated genome instability 1	2.59785	2.27578	3.2687	2.63239	0	0	-1.14152	0.999767	-1.24172	0.863987	#N/A	#N/A
Zfp90	zinc finger protein 90	2.90514	2.54498	3.38903	3.06823	0	0	-1.14152	0.999767	-1.10456	0.946919	#N/A	#N/A
4930451G09Rik	RIKEN cDNA 4930451G09 gene	0.525605	0.460469	0.779177	0.762749	0	0	-1.14146	0.999767	-1.02154	0.994733	#N/A	#N/A
Epm2aip1	EPM2A (laforin) interacting protein 1	4.60754	4.0366	5.50488	4.48724	0	0	-1.14144	0.999767	-1.22679	0.786295	#N/A	#N/A
Gprin3	GPRIN family member 3	2.94904	2.58366	5.59647	4.64751	0	0	-1.14142	0.999767	-1.20419	0.869679	#N/A	#N/A
Mgl2	macrophage galactose N-acetyl-galactosamine specific lectin 2	2.04241	1.7894	1.8904	2.3355	1.65549	2.08059	-1.14139	0.999767	1.23545	0.870966	1.25678	0.953182
1700020I14Rik	RIKEN cDNA 1700020I14 gene	7.64025	6.69391	9.40616	7.39299	0	0	-1.14137	0.999767	-1.27231	0.752807	#N/A	#N/A
Ect2	ect2 oncogene	1.92291	1.68482	1.81915	2.20027	2.22166	1.31432	-1.14131	0.999767	1.2095	0.860805	-1.69035	0.369037
Gspt2	G1 to S phase transition 2	1.26374	1.10735	1.46076	1.12988	0	0	-1.14124	0.999767	-1.29284	0.840145	#N/A	#N/A
Zfp597	zinc finger protein 597	1.09872	0.962855	2.06126	1.41713	0	0	-1.14111	0.999767	-1.45453	0.582966	#N/A	#N/A
Cldn23	claudin 23	10.2281	8.96345	10.634	11.4128	11.7311	15.159	-1.14109	0.999767	1.07324	0.990108	1.2922	1
Slc10a6	solute carrier family 10 (sodium/bile acid cotransporter family), member 6	4.71204	4.13199	9.66378	6.5818	11.7355	9.00469	-1.14038	0.999767	-1.46826	0.6823	-1.30327	0.953182
Nuf2	NUF2, NDC80 kinetochore complex component, homolog (S. cerevisiae)	1.79916	1.57788	1.76484	2.00462	1.98615	1.13006	-1.14024	0.999767	1.13587	0.946065	-1.75756	0.352429
Zfp606	zinc finger protein 606	2.58814	2.27024	3.40217	2.83307	0	0	-1.14003	0.999767	-1.20088	0.836539	#N/A	#N/A
Mcoln2	mucolipin 2	1.28906	1.13131	1.50035	1.12469	1.29554	1.02116	-1.13944	0.999767	-1.33401	0.798154	-1.26869	1
Cdh17	cadherin 17	0.179459	0.157537	0.282049	0.134246	0.298419	0.210274	-1.13916	0.999767	-2.10098	0.774693	-1.41919	0.953182
Rhpn2	rhophilin, Rho GTPase binding protein 2	4.09122	3.59288	6.83122	5.61574	7.79453	9.49744	-1.1387	0.999767	-1.21644	0.817832	1.21848	0.834846
Gm10687	predicted gene 10687	1.8354	1.61187	2.78515	2.47841	1.88307	1.56402	-1.13868	0.999767	-1.12377	0.926727	-1.20399	1
Rtn1	reticulon 1	3.99388	3.50773	5.61765	4.68646	5.48329	7.79604	-1.13859	0.999767	-1.1987	0.941535	1.42178	0.558751
Asf1b	anti-silencing function 1B histone chaperone	1.73498	1.524	1.31528	1.4215	1.85509	0.96628	-1.13844	0.999767	1.08076	0.965042	-1.91982	0.200417
Hs3st1	heparan sulfate (glucosamine) 3-O-sulfotransferase 1	7.21755	6.34046	8.7287	9.11809	9.11151	16.2337	-1.13833	0.999767	1.04461	0.974562	1.78167	0.0266765
2810474O19Rik	RIKEN cDNA 2810474O19 gene	10.8532	9.53473	11.1728	11.1381	0	0	-1.13828	0.999767	-1.00312	0.96461	#N/A	#N/A
Pcolce2	procollagen C-endopeptidase enhancer 2	0.842912	0.740516	1.43257	0.721659	0	0	-1.13828	0.999767	-1.9851	0.208683	#N/A	#N/A
4930522L14Rik	RIKEN cDNA 4930522L14 gene	2.04789	1.79923	3.89111	2.72371	0	0	-1.13821	0.999767	-1.42861	0.764681	#N/A	#N/A
Kdelc2	KDEL (Lys-Asp-Glu-Leu) containing 2	12.5668	11.0411	13.9169	11.323	0	0	-1.13819	0.999767	-1.22908	0.782054	#N/A	#N/A
Zfp709	zinc finger protein 709	1.61187	1.41625	2.98802	1.96713	0	0	-1.13812	0.999767	-1.51897	0.722472	#N/A	#N/A
Gm16503	predicted gene 16503	0.204291	0.179523	0.167	0.247477	0	0	-1.13797	0.999767	1.48189	0.854021	#N/A	#N/A
Ccdc80	coiled-coil domain containing 80	38.0149	33.4094	37.7239	44.2865	0	0	-1.13785	0.999767	1.17397	0.878552	#N/A	#N/A
Yes1	YES proto-oncogene 1, Src family tyrosine kinase	6.33486	5.56844	8.82204	7.72289	0	0	-1.13764	0.999767	-1.14232	0.913163	#N/A	#N/A
AB099516		0.660021	0.580261	1.53279	0.84188	1.56794	1.05664	-1.13746	0.999767	-1.82067	0.883886	-1.48389	1
Col5a2	collagen, type V, alpha 2	38.0625	33.4655	45.8084	53.962	0	0	-1.13737	0.999767	1.17799	0.976345	#N/A	#N/A
Slc16a14	solute carrier family 16 (monocarboxylic acid transporters), member 14	0.581643	0.511401	0.700967	0.837788	0	0	-1.13735	0.999767	1.19519	0.781197	#N/A	#N/A
Gm26827	predicted gene, 26827	1.05884	0.93098	0.756865	1.81184	0	0	-1.13734	0.999767	2.39387	0.349425	#N/A	#N/A
Tmem59	transmembrane protein 59	38.8122	34.1279	53.5976	37.0889	0	0	-1.13726	0.999767	-1.44511	0.358691	#N/A	#N/A
Cd2	CD2 antigen	1.57106	1.38154	2.09194	1.78428	3.14843	1.40627	-1.13718	0.999767	-1.17242	0.922735	-2.23885	0.483394
Tyw5	tRNA-yW synthesizing protein 5	3.47546	3.0566	4.671	3.67356	0	0	-1.13704	0.999767	-1.27152	0.786815	#N/A	#N/A
Rpl34	ribosomal protein L34	247.118	217.338	464.599	281.478	0	0	-1.13702	0.999767	-1.65057	0.609151	#N/A	#N/A
Ephx2	epoxide hydrolase 2, cytoplasmic	3.07998	2.70916	3.24484	3.07442	4.12098	3.11274	-1.13688	0.999767	-1.05543	0.983456	-1.32391	0.953182
Rpl12	ribosomal protein L12	117.264	103.147	171.581	86.1453	0	0	-1.13686	0.999767	-1.99177	0.199823	#N/A	#N/A
Mak	male germ cell-associated kinase	0.449622	0.395671	0.591421	0.386401	0	0	-1.13635	0.999767	-1.53059	0.72328	#N/A	#N/A
Lgr4	leucine-rich repeat-containing G protein-coupled receptor 4	5.46415	4.80877	7.35451	5.86561	6.17304	8.4866	-1.13629	0.999767	-1.25384	0.847225	1.37478	0.675224
Cxcl14	chemokine (C-X-C motif) ligand 14	35.8266	31.533	17.8204	17.9569	21.9619	14.8624	-1.13616	0.999767	1.00766	0.459943	-1.47768	0.379531
Ncapd2	non-SMC condensin I complex, subunit D2	22.3543	19.6756	34.0885	25.8511	31.0936	39.6592	-1.13614	0.64918	-1.31865	0.859135	1.27548	0.953182
Sec31b	Sec31 homolog B (S. cerevisiae)	1.189	1.04655	1.61848	1.55355	0	0	-1.13612	0.999767	-1.0418	0.967869	#N/A	#N/A
Gimap3	GTPase, IMAP family member 3	3.84529	3.38485	4.32683	4.2669	5.40801	4.0804	-1.13603	0.999767	-1.01405	0.985002	-1.32536	0.953182
B230104C08Rik		3.08411	2.71482	4.71257	4.69092	3.64634	10.8178	-1.13603	0.999767	-1.00461	0.983663	2.96676	0.0672911
Gjb1	gap junction protein, beta 1	1.42135	1.25119	1.23248	0.296339	1.41479	0.281582	-1.136	0.999767	-4.15901	0.00634026	-5.02445	8.23822e-05
Nrk	Nik related kinase	0.7567	0.66611	0.80944	0.614412	0	0	-1.136	0.999767	-1.31742	0.874285	#N/A	#N/A
Xrcc2	X-ray repair complementing defective repair in Chinese hamster cells 2	1.24269	1.09396	1.19994	1.1989	0	0	-1.13596	0.999767	-1.00087	0.994606	#N/A	#N/A
Uqcr11	ubiquinol-cytochrome c reductase, complex III subunit XI	93.8768	82.6412	62.9131	65.7531	0	0	-1.13596	0.999767	1.04514	0.988202	#N/A	#N/A
Lap3	leucine aminopeptidase 3	23.839	20.9871	22.9121	18.3802	0	0	-1.13589	0.999767	-1.24656	0.696336	#N/A	#N/A
B430305J03Rik	RIKEN cDNA B430305J03 gene	0.279818	0.246369	0.270153	0.409284	0	0	-1.13577	0.999767	1.51501	0.835618	#N/A	#N/A
Hap1	huntingtin-associated protein 1	1.00446	0.884415	0.878493	0.853681	0	0	-1.13573	0.999767	-1.02907	0.943995	#N/A	#N/A
Mapk13	mitogen-activated protein kinase 13	9.19639	8.09911	5.57659	7.35658	5.5316	4.51712	-1.13548	0.999767	1.31919	0.870966	-1.22459	0.953182
Dnaja1	DnaJ heat shock protein family (Hsp40) member A1	6.90067	6.07739	7.37993	7.18195	6.3422	7.83391	-1.13547	0.999767	-1.02757	0.985002	1.2352	0.703479
1810010H24Rik	RIKEN cDNA 1810010H24 gene	1.31146	1.15503	1.78867	0.817709	1.96437	1.03542	-1.13543	0.999767	-2.18741	0.292647	-1.89717	0.48127
Best1	bestrophin 1	1.56619	1.37938	2.72806	2.03115	2.7431	1.73817	-1.13543	0.999767	-1.34311	0.796807	-1.57816	0.952851
Col5a3	collagen, type V, alpha 3	8.26646	7.28255	4.73315	7.86346	0	0	-1.13511	0.999767	1.66136	0.681817	#N/A	#N/A
4931406C07Rik	RIKEN cDNA 4931406C07 gene	7.41724	6.53452	8.86	6.71381	8.76434	7.31137	-1.13509	0.999767	-1.31967	0.727472	-1.19873	1
Tas1r1	taste receptor, type 1, member 1	0.241237	0.212549	0.344358	0.312908	0.380024	0.267555	-1.13497	0.999767	-1.10051	0.960541	-1.42036	0.953182
Mxd3	Max dimerization protein 3	2.81517	2.48109	2.4157	3.59259	2.28048	1.45916	-1.13465	0.999767	1.48718	0.889081	-1.56287	0.953182
Carns1	carnosine synthase 1	2.31161	2.03742	2.13246	2.60515	2.24119	1.85339	-1.13458	0.999767	1.22166	0.997744	-1.20924	1
Acot2	acyl-CoA thioesterase 2	5.24457	4.62291	4.7171	5.04574	0	0	-1.13447	0.999767	1.06967	0.964465	#N/A	#N/A
Glce	glucuronyl C5-epimerase	6.79636	5.991	7.02023	5.66305	0	0	-1.13443	0.999767	-1.23966	0.848107	#N/A	#N/A
Hint3	histidine triad nucleotide binding protein 3	6.71105	5.91598	8.77239	6.92296	0	0	-1.13439	0.999767	-1.26714	0.821078	#N/A	#N/A
Tnfaip8l1	tumor necrosis factor, alpha-induced protein 8-like 1	2.49184	2.19713	1.59405	2.81868	1.90775	1.58993	-1.13413	0.999767	1.76825	0.332482	-1.1999	1
Celsr2	cadherin, EGF LAG seven-pass G-type receptor 2	3.33394	2.94072	2.07548	3.10415	2.19284	3.21255	-1.13372	0.999767	1.49563	0.271953	1.46502	0.570081
Fbxl16		0.253976	0.224057	0	0	0.180889	0.0666045	-1.13353	0.999767	#N/A	#N/A	-2.71586	0.393062
Fn3k	fructosamine 3 kinase	0.705913	0.622977	1.03976	1.59699	1.27543	0.946776	-1.13313	0.999767	1.53592	0.571841	-1.34713	0.953182
Zfp748	zinc finger protein 748	1.85231	1.63476	2.70917	2.06621	0	0	-1.13308	0.999767	-1.31118	0.846951	#N/A	#N/A
Scarb1	scavenger receptor class B, member 1	5.88282	5.19232	8.66308	6.90903	12.8929	7.40165	-1.13298	0.999767	-1.25388	0.738646	-1.7419	0.039274
Gm1673	predicted gene 1673	4.50698	3.97797	1.3722	2.2334	2.15503	1.28728	-1.13298	0.999767	1.62761	0.646624	-1.67409	0.938515
Arxes2	adipocyte-related X-chromosome expressed sequence 2	2.70929	2.39154	2.10359	1.4282	1.73988	2.26341	-1.13286	0.999767	-1.47289	0.781197	1.3009	0.953182
Gm16001	predicted gene 16001	1.76263	1.55598	1.59113	1.96024	1.84176	1.41395	-1.13281	0.999767	1.23198	0.896266	-1.30256	0.9936
Rrm2b	ribonucleotide reductase M2 B (TP53 inducible)	7.50191	6.62351	10.7108	5.38108	0	0	-1.13262	0.999767	-1.99046	0.0691091	#N/A	#N/A
Eef1a1	eukaryotic translation elongation factor 1 alpha 1	2652.02	2341.61	3316.91	2523.41	3727.72	2879.06	-1.13256	0.999767	-1.31446	0.918823	-1.29477	1
Sdr42e1	short chain dehydrogenase/reductase family 42E, member 1	1.49422	1.31953	1.51426	1.24672	1.74574	1.3114	-1.13239	0.999767	-1.2146	0.888362	-1.33121	0.953182
Zfp655	zinc finger protein 655	5.17459	4.57024	8.28263	5.49741	0	0	-1.13224	0.999767	-1.50664	0.500389	#N/A	#N/A
C1rl	complement component 1, r subcomponent-like	1.22841	1.08497	1.22389	1.15539	1.64109	0.98483	-1.1322	0.999767	-1.05928	0.97872	-1.66636	0.538727
Dnase1l1	deoxyribonuclease 1-like 1	4.97989	4.39873	5.56257	5.15633	0	0	-1.13212	0.999767	-1.07878	0.949164	#N/A	#N/A
Ngrn	neugrin, neurite outgrowth associated	9.31943	8.23245	9.87991	9.96883	0	0	-1.13204	0.999767	1.009	0.913625	#N/A	#N/A
Tmem136	transmembrane protein 136	0.846589	0.74795	1.26708	1.52632	1.87932	1.21176	-1.13188	0.999767	1.2046	0.921624	-1.5509	0.734026
Gm14488	predicted gene 14488	0.631861	0.558328	0.491557	0.626988	0.432357	0.537015	-1.1317	0.999767	1.27551	0.899883	1.24206	1
Mettl21c	methyltransferase like 21C	0.195614	0.172862	0.24947	0.239402	0	0	-1.13162	0.999767	-1.04205	0.992731	#N/A	#N/A
AW146154	expressed sequence AW146154	1.19683	1.05769	1.67237	1.15011	0.855002	0.599119	-1.13155	0.999767	-1.45409	0.694568	-1.4271	0.952851
Gm20441	predicted gene 20441	1.78371	1.57663	2.48115	1.76752	1.75153	2.18588	-1.13135	0.999767	-1.40375	0.823398	1.24799	0.882501
Klf2	Kruppel-like factor 2 (lung)	8.96448	7.92595	8.42964	6.83998	8.71065	6.46519	-1.13103	0.999767	-1.23241	0.903686	-1.34732	0.730943
Il1r2	interleukin 1 receptor, type II	1.81205	1.6022	2.37936	2.66818	2.02188	4.65642	-1.13097	0.999767	1.12138	0.985356	2.30302	0.00870486
Nipsnap3b	nipsnap homolog 3B (C. elegans)	6.49227	5.74102	9.2288	5.97572	6.22357	8.238	-1.13086	0.999767	-1.54438	0.539201	1.32368	0.851895
Gpr44		0.831979	0.735733	0.749453	1.05526	1.11696	0.69735	-1.13082	0.999767	1.40804	0.851853	-1.60173	0.952851
Zfp191		4.33485	3.83362	5.10853	4.83147	0	0	-1.13075	0.999767	-1.05734	0.951302	#N/A	#N/A
Akr1c14	aldo-keto reductase family 1, member C14	4.2398	3.7496	7.20099	6.39425	7.47309	10.4453	-1.13073	0.999767	-1.12617	0.884758	1.39772	0.746087
Ccl5	chemokine (C-C motif) ligand 5	3.34363	2.95717	5.31165	1.94989	7.45958	4.3487	-1.13069	0.999767	-2.72407	0.372798	-1.71536	0.810116
Zfand5	zinc finger, AN1-type domain 5	10.845	9.5918	11.3183	10.6185	10.7423	12.1034	-1.13065	0.999767	-1.0659	0.975069	1.1267	1
AI462493		34.2571	30.3016	24.1622	43.5357	23.7358	15.9146	-1.13053	0.999767	1.80181	0.983932	-1.49145	0.951146
Trmt6	tRNA methyltransferase 6	4.61798	4.08479	5.02598	3.34885	4.61118	3.19133	-1.13053	0.999767	-1.50081	0.286824	-1.44491	0.593677
H2-DMb2	histocompatibility 2, class II, locus Mb2	2.92089	2.58384	2.36884	1.99908	3.14697	1.65132	-1.13045	0.999767	-1.18497	0.926727	-1.90574	0.225972
Tuba4a	tubulin, alpha 4A	8.64076	7.64431	6.01096	4.93901	0	0	-1.13035	0.999767	-1.21704	0.896266	#N/A	#N/A
Rpl19	ribosomal protein L19	416.443	368.467	563.172	429.396	0	0	-1.1302	0.999767	-1.31154	0.849441	#N/A	#N/A
Fam96a	family with sequence similarity 96, member A	17.9462	15.8814	22.7554	15.8618	0	0	-1.13002	0.999767	-1.4346	0.462667	#N/A	#N/A
Pink1	PTEN induced putative kinase 1	23.4685	20.7699	27.211	26.0315	39.7515	31.8395	-1.12993	0.999767	-1.04531	0.964465	-1.2485	0.953182
Sgol1	shugoshin-like 1 (S. pombe)	1.05428	0.933245	1.06418	0.90853	1.185	0.757907	-1.12969	0.999767	-1.17132	0.934725	-1.56351	0.679908
Gmnn	geminin	1.84513	1.63343	1.58828	1.94286	1.50564	0.969926	-1.12961	0.999767	1.22325	0.907601	-1.55233	0.758574
Gnpda2	glucosamine-6-phosphate deaminase 2	1.74049	1.54083	2.51394	1.8448	0	0	-1.12958	0.999767	-1.36272	0.84195	#N/A	#N/A
Kcne4	potassium voltage-gated channel, Isk-related subfamily, gene 4	9.05317	8.01563	8.22775	8.66915	10.1991	14.7682	-1.12944	0.999767	1.05365	0.966537	1.44799	0.952851
Ndufaf3	NADH dehydrogenase (ubiquinone) 1 alpha subcomplex, assembly factor 3	9.8849	8.75264	6.69759	6.03935	0	0	-1.12936	0.999767	-1.10899	0.95527	#N/A	#N/A
Wnt4	wingless-type MMTV integration site family, member 4	3.34261	2.96001	1.19444	7.75402	1.10341	0.882532	-1.12926	0.999767	6.49177	0.87084	-1.25027	1
2810403D21Rik	RIKEN cDNA 2810403D21 gene	0.709018	0.627876	1.59714	1.0841	0	0	-1.12923	0.999767	-1.47324	0.664279	#N/A	#N/A
Rgmb	repulsive guidance molecule family member B	21.7208	19.2372	24.4331	20.652	0	0	-1.1291	0.999767	-1.18309	0.884758	#N/A	#N/A
Chst7	carbohydrate (N-acetylglucosamino) sulfotransferase 7	1.72244	1.52558	1.22756	1.49526	0	0	-1.12903	0.999767	1.21808	0.906991	#N/A	#N/A
Gm15264	predicted gene 15264	7.37904	6.53578	11.3268	6.77593	9.98102	6.9293	-1.12902	0.999767	-1.67162	0.501999	-1.44041	1
D930048G16Rik	RIKEN cDNA D930048G16 gene	0.787554	0.697641	0.8755	0.929567	0.669463	1.25088	-1.12888	0.999767	1.06176	0.965826	1.86849	0.400614
Rps10-ps2		1.75472	1.55469	0	0	2.8315	0.986056	-1.12866	0.999767	#N/A	#N/A	-2.87154	0.241308
Phyh	phytanoyl-CoA hydroxylase	9.65731	8.55748	11.6559	9.75326	10.8505	13.2168	-1.12852	0.999767	-1.19508	0.873187	1.21807	0.953182
Sema3f	sema domain, immunoglobulin domain (Ig), short basic domain, secreted, (semaphorin) 3F	4.29458	3.80572	3.66271	4.43998	0	0	-1.12846	0.999767	1.21221	0.903982	#N/A	#N/A
Mill2	MHC I like leukocyte 2	23.3346	20.6796	43.2163	33.1946	0	0	-1.12839	0.999767	-1.30191	0.813732	#N/A	#N/A
Ablim1	actin-binding LIM protein 1	8.76527	7.76936	12.4721	11.3221	15.5599	13.5203	-1.12819	0.999767	-1.10157	0.946919	-1.15085	1
Stox1	storkhead box 1	0.68573	0.607986	0.910483	0.938808	0	0	-1.12787	0.999767	1.03111	0.985356	#N/A	#N/A
Kcnn2	potassium intermediate/small conductance calcium-activated channel, subfamily N, member 2	1.41904	1.2583	2.8929	2.10859	2.16824	2.02983	-1.12775	0.999767	-1.37196	0.666009	-1.06819	1
Hist1h2ag	histone cluster 1, H2ag	33.2066	29.4457	15.0366	18.4129	18.5143	6.72723	-1.12772	0.999767	1.22454	0.886874	-2.75215	0.953182
Efcab11	EF-hand calcium binding domain 11	1.99318	1.76769	2.35159	2.91372	2.92243	2.01165	-1.12756	0.999767	1.23904	0.870838	-1.45275	0.645917
Slc2a4	solute carrier family 2 (facilitated glucose transporter), member 4	3.52492	3.12629	2.87058	2.24306	3.30673	1.90457	-1.12751	0.999767	-1.27976	0.847935	-1.73621	0.313691
Gm2000	predicted gene 2000	4.76729	4.22843	3.65865	3.25583	0	0	-1.12744	0.999767	-1.12372	0.977935	#N/A	#N/A
Pyurf	Pigy upstream reading frame	2.54948	2.26231	2.5682	1.51794	2.25599	1.82927	-1.12694	0.999767	-1.6919	0.462667	-1.23328	1
Sh2d1b1	SH2 domain containing 1B1	1.03181	0.91589	2.39063	1.43879	2.12988	1.15212	-1.12656	0.999767	-1.66155	0.715456	-1.84867	0.487924
Oxsm	3-oxoacyl-ACP synthase, mitochondrial	1.9363	1.71882	2.31091	1.61016	0	0	-1.12653	0.999767	-1.43521	0.701964	#N/A	#N/A
Hspb2	heat shock protein 2	3.37142	2.99283	2.58586	1.9095	0	0	-1.1265	0.999767	-1.35421	0.882908	#N/A	#N/A
Zcchc16	zinc finger, CCHC domain containing 16	1.06064	0.94158	1.88851	1.47856	1.45551	1.15455	-1.12645	0.999767	-1.27727	0.913625	-1.26067	0.953182
Rps6	ribosomal protein S6	325.417	288.898	450.252	366.794	367.403	293.923	-1.12641	0.999767	-1.22753	0.894124	-1.25	0.953182
Rpl13a	ribosomal protein L13A	368.204	326.902	527.957	340.006	0	0	-1.12634	0.999767	-1.55279	0.801755	#N/A	#N/A
Akap6	A kinase (PRKA) anchor protein 6	0.968623	0.860052	1.1273	1.31137	0	0	-1.12624	0.999767	1.16329	0.913625	#N/A	#N/A
Smim8	small integral membrane protein 8	5.2379	4.65094	5.4099	4.028	3.86148	4.65972	-1.1262	0.999767	-1.34307	0.771608	1.20672	0.953182
Calr3	calreticulin 3	1.24288	1.1039	1.80894	1.51373	1.66493	2.11068	-1.1259	0.999767	-1.19502	0.909394	1.26773	0.934392
Ndufc1	NADH dehydrogenase (ubiquinone) 1, subcomplex unknown, 1	9.91624	8.8082	8.1944	4.69187	0	0	-1.1258	0.999767	-1.74651	0.601846	#N/A	#N/A
Hist1h3c	histone cluster 1, H3c	50.7315	45.0706	47.1621	71.4284	31.3953	18.4984	-1.1256	0.999767	1.51453	0.603082	-1.69719	0.953182
Cd59b	CD59b antigen	2.69039	2.39034	3.46438	2.79942	0	0	-1.12552	0.999767	-1.23753	0.890924	#N/A	#N/A
Gimap6	GTPase, IMAP family member 6	4.84171	4.30198	7.38136	6.26564	9.40683	7.01655	-1.12546	0.999767	-1.17807	0.864576	-1.34066	0.953182
Trmt2b	TRM2 tRNA methyltransferase 2B	3.95538	3.51528	4.6574	3.90837	4.62009	3.80385	-1.1252	0.999767	-1.19165	0.827963	-1.21458	1
Itga8	integrin alpha 8	4.28797	3.81129	3.38678	6.05275	4.03862	2.61148	-1.12507	0.999767	1.78717	0.84156	-1.54649	0.350466
Sowahc_2		1.07066	0.951744	1.36654	1.22077	0	0	-1.12495	0.999767	-1.11941	0.944411	#N/A	#N/A
1110012L19Rik	RIKEN cDNA 1110012L19 gene	7.0748	6.2891	9.01103	6.36951	0	0	-1.12493	0.999767	-1.41471	0.667463	#N/A	#N/A
Tssk6	testis-specific serine kinase 6	1.80587	1.60538	0.618623	0.900945	0.787658	0.682098	-1.12489	0.999767	1.45637	0.872065	-1.15476	0.953182
Lipo1	lipase, member O1	3.88098	3.45048	4.42596	2.46791	0	0	-1.12477	0.999767	-1.7934	0.401762	#N/A	#N/A
Zfp68	zinc finger protein 68	10.4786	9.31701	15.0589	13.0012	0	0	-1.12468	0.999767	-1.15827	0.850515	#N/A	#N/A
Mmp3	matrix metallopeptidase 3	4.6962	4.17625	6.54667	5.2883	7.05377	3.40853	-1.1245	0.999767	-1.23795	0.687891	-2.06945	0.365009
Rab7l1		6.16337	5.48103	6.71002	5.43644	7.14627	5.14453	-1.12449	0.999767	-1.23427	0.84156	-1.3891	0.953182
Hist1h2ac	histone cluster 1, H2ac	2.02471	1.80103	1.54101	1.71613	1.56661	0.966818	-1.1242	0.999767	1.11364	0.945736	-1.62038	1
Gm26520	predicted gene, 26520	0.478982	0.426081	0.481021	0.568931	0	0	-1.12416	0.999767	1.18276	0.957139	#N/A	#N/A
E230016K23Rik	RIKEN cDNA E230016K23 gene	2.70108	2.4028	4.36138	3.17854	4.46824	4.88943	-1.12414	0.999767	-1.37213	0.8916	1.09426	0.985285
Asah2	N-acylsphingosine amidohydrolase 2	2.49217	2.21758	3.64992	2.88301	4.26472	3.05585	-1.12382	0.999767	-1.26601	0.801755	-1.39559	0.953182
Nenf	neuron derived neurotrophic factor	56.0274	49.8548	44.0111	34.4682	0	0	-1.12381	0.999767	-1.27686	0.790317	#N/A	#N/A
Tmem106c	transmembrane protein 106C	7.13019	6.34631	7.50272	6.6417	9.50426	7.13325	-1.12352	0.999767	-1.12964	0.922236	-1.33239	0.953182
Rbp4	retinol binding protein 4, plasma	2.47884	2.2064	3.42886	1.72782	3.96191	2.19327	-1.12348	0.999767	-1.9845	0.217618	-1.80639	0.366118
Paqr8	progestin and adipoQ receptor family member VIII	3.10981	2.76851	3.94608	3.00988	4.12629	5.03	-1.12328	0.999767	-1.31104	0.714492	1.21901	0.953182
Rpa2	replication protein A2	5.74198	5.1121	4.8323	4.73307	0	0	-1.12321	0.999767	-1.02096	0.988298	#N/A	#N/A
Tpm2	tropomyosin 2, beta	270.096	240.471	152.491	242.443	167.086	140.824	-1.1232	0.999767	1.58989	0.998803	-1.18649	0.953182
Gm7120	predicted gene 7120	2.24356	1.99787	1.83783	1.46929	1.69351	1.68731	-1.12297	0.999767	-1.25083	0.868231	-1.00368	1
Jak3	Janus kinase 3	4.41567	3.9326	4.29165	3.72047	5.24946	2.77666	-1.12284	0.999767	-1.15352	0.860805	-1.89056	0.224107
Cxadr	coxsackie virus and adenovirus receptor	2.43059	2.16476	3.91954	2.15373	4.38081	3.18284	-1.1228	0.999767	-1.81988	0.250757	-1.37638	0.917048
Ovgp1	oviductal glycoprotein 1	3.8	3.38457	6.32033	2.70662	5.58895	9.85249	-1.12274	0.999767	-2.33514	0.605199	1.76285	0.541074
Akip1	A kinase (PRKA) interacting protein 1	5.60649	4.99392	4.50374	4.14802	0	0	-1.12266	0.999767	-1.08576	0.965736	#N/A	#N/A
S100a6	S100 calcium binding protein A6 (calcyclin)	140.834	125.449	189.972	159.142	167.688	207.616	-1.12264	0.999767	-1.19373	0.943053	1.2381	0.835029
Pgp	phosphoglycolate phosphatase	9.31496	8.29816	5.60607	7.15596	0	0	-1.12253	0.999767	1.27647	0.849724	#N/A	#N/A
Tcta	T cell leukemia translocation altered gene	9.02761	8.04269	10.6275	9.1229	0	0	-1.12246	0.999767	-1.16492	0.884758	#N/A	#N/A
Efemp1	epidermal growth factor-containing fibulin-like extracellular matrix protein 1	39.2031	34.9276	60.8664	52.6801	55.2637	69.3483	-1.12241	0.999767	-1.1554	0.957066	1.25486	0.74992
D4Wsu53e		46.1933	41.1595	52.2683	33.1168	47.0259	32.4139	-1.1223	0.999767	-1.5783	0.437643	-1.45079	0.748249
Timp1	tissue inhibitor of metalloproteinase 1	5.76667	5.13855	7.09046	4.19654	6.62118	3.5349	-1.12224	0.999767	-1.6896	0.627887	-1.87309	0.23989
Scara5	scavenger receptor class A, member 5	24.4796	21.8133	39.1376	34.5369	0	0	-1.12223	0.999767	-1.13321	0.984553	#N/A	#N/A
Gm26767	predicted gene, 26767	0.413206	0.368216	0.620267	0.695135	0.487337	0.626097	-1.12218	0.999767	1.1207	0.942664	1.28473	0.953182
Thnsl2	threonine synthase-like 2 (bacterial)	3.66019	3.26174	4.32664	4.52597	5.19028	3.75202	-1.12216	0.999767	1.04607	0.978752	-1.38333	0.902585
Gm8206	predicted gene 8206	0.393566	0.350759	0.891439	0.658396	0.716092	0.523782	-1.12204	0.999767	-1.35396	0.884758	-1.36716	0.904361
Ttc14	tetratricopeptide repeat domain 14	3.62485	3.2307	5.08865	3.15003	3.81603	4.15819	-1.122	0.999767	-1.61543	0.6823	1.08966	1
Rps10	ribosomal protein S10	167.816	149.571	244.868	153.301	0	0	-1.12198	0.999767	-1.59731	0.658877	#N/A	#N/A
Prf1	perforin 1 (pore forming protein)	3.39534	3.02636	4.96281	2.55849	5.715	4.11741	-1.12192	0.999767	-1.93974	0.259822	-1.38801	0.953182
Gm5506		0.494572	0.440861	10.6746	13.4838	0.451398	0.331533	-1.12183	0.999767	1.26317	0.656171	-1.36155	1
Mad2l1	MAD2 mitotic arrest deficient-like 1	4.38291	3.90706	3.88636	2.92344	3.28095	2.54137	-1.12179	0.999767	-1.32938	0.822283	-1.29101	0.953182
Sptb	spectrin beta, erythrocytic	0.702455	0.626208	0.677902	0.964588	0.717934	1.00735	-1.12176	0.999767	1.4229	0.618693	1.40313	0.646819
Vwf	Von Willebrand factor homolog	5.91127	5.27006	7.17987	7.27771	16.3752	6.76399	-1.12167	0.999767	1.01363	0.971108	-2.42094	5.82784e-05
Zfp954	zinc finger protein 954	4.28653	3.82368	5.25598	5.46189	0	0	-1.12105	0.999767	1.03918	0.97872	#N/A	#N/A
Fndc1	fibronectin type III domain containing 1	2.41863	2.15749	1.78207	2.23135	1.37643	1.41137	-1.12104	0.999767	1.25211	0.909282	1.02539	1
Scn2b	sodium channel, voltage-gated, type II, beta	0.803114	0.716404	0.893668	1.50975	1.307	0.829092	-1.12104	0.999767	1.68939	0.953394	-1.57642	0.953182
Rpl30	ribosomal protein L30	35.0079	31.2296	44.8595	25.9325	0	0	-1.12098	0.999767	-1.72985	0.279318	#N/A	#N/A
Gm26840	predicted gene, 26840	1.15284	1.02845	1.01227	0.987424	0.961701	1.15425	-1.12095	0.999767	-1.02517	0.999187	1.20021	1
Lztfl1	leucine zipper transcription factor-like 1	1.02207	0.912212	1.24405	0.787786	0	0	-1.12043	0.999767	-1.57918	0.387295	#N/A	#N/A
E230013L22Rik	RIKEN cDNA E230013L22 gene	0.76029	0.678838	0.543909	0.422329	0.681866	1.17369	-1.11999	0.999767	-1.28788	0.936612	1.72129	0.93292
Gm15851	predicted gene 15851	7.06014	6.30413	5.06047	6.37041	0	0	-1.11992	0.999767	1.25886	0.828633	#N/A	#N/A
Cecr2	cat eye syndrome chromosome region, candidate 2	0.301646	0.269353	0.588375	0.423509	0.685537	0.559099	-1.11989	0.999767	-1.38929	0.810563	-1.22615	0.953182
Zfp442	zinc finger protein 442	2.39431	2.13818	3.85665	2.3351	0	0	-1.11979	0.999767	-1.6516	0.396398	#N/A	#N/A
Fam213a	family with sequence similarity 213, member A	7.06141	6.30643	8.37716	9.67298	0	0	-1.11972	0.999767	1.15468	0.949164	#N/A	#N/A
Rrm2	ribonucleotide reductase M2	3.3109	2.95728	3.09808	3.57442	2.86242	2.26773	-1.11958	0.999767	1.15375	0.912482	-1.26224	0.953182
Cds1	CDP-diacylglycerol synthase 1	2.40526	2.14887	2.17502	2.03281	0	0	-1.11931	0.999767	-1.06996	0.962572	#N/A	#N/A
Pex12	peroxisomal biogenesis factor 12	2.36862	2.11615	2.68807	1.90503	0	0	-1.11931	0.999767	-1.41104	0.653753	#N/A	#N/A
Kbtbd4	kelch repeat and BTB (POZ) domain containing 4	5.21016	4.65481	4.40961	4.14066	0	0	-1.11931	0.999767	-1.06495	0.972872	#N/A	#N/A
Smim15	small integral membrane protein 15	11.9701	10.6944	17.3192	9.25204	0	0	-1.11928	0.999767	-1.87193	0.199823	#N/A	#N/A
Hist2h4	histone cluster 2, H4	34.6649	30.9715	29.4545	27.4816	0	0	-1.11925	0.999767	-1.07179	0.987627	#N/A	#N/A
Uqcrfs1	ubiquinol-cytochrome c reductase, Rieske iron-sulfur polypeptide 1	29.1327	26.0307	28.9833	20.7497	28.9969	25.0709	-1.11917	0.999767	-1.3968	0.49782	-1.15659	1
Atp6v1g1	ATPase, H+ transporting, lysosomal V1 subunit G1	40.9512	36.6019	47.618	50.2221	0	0	-1.11883	0.999767	1.05469	0.913625	#N/A	#N/A
Amt	aminomethyltransferase	7.53048	6.73145	6.63068	5.77383	0	0	-1.1187	0.999767	-1.1484	0.924732	#N/A	#N/A
Wars	tryptophanyl-tRNA synthetase	29.2557	26.155	25.3608	16.5125	28.8872	14.675	-1.11855	0.999767	-1.53586	0.205937	-1.96847	0.00126578
Ano9	anoctamin 9	1.1043	0.98739	0.639351	0.53103	0	0	-1.11841	0.999767	-1.20398	0.570362	#N/A	#N/A
Gnb2l1		290.809	260.056	377.277	248.668	0	0	-1.11826	0.999767	-1.51719	0.83021	#N/A	#N/A
AU022754		0.233992	0.209249	0	0	0.124689	0.0752139	-1.11825	0.999767	#N/A	#N/A	-1.65779	0.953182
Ccdc117	coiled-coil domain containing 117	11.0564	9.88818	12.3251	10.195	0	0	-1.11815	0.999767	-1.20893	0.801755	#N/A	#N/A
Zfp715	zinc finger protein 715	3.6008	3.22101	5.05433	3.87352	3.69596	4.2066	-1.11791	0.999767	-1.30484	0.698823	1.13816	0.953182
Gm10020	predicted pseudogene 10020	2.90436	2.60035	2.37577	1.46456	1.29357	2.30324	-1.11691	0.999767	-1.62218	0.84156	1.78052	1
Stx18	syntaxin 18	41.4353	37.0995	45.1745	25.0545	29.4483	51.191	-1.11687	0.999767	-1.80305	0.0422169	1.73834	0.329618
Gm5148	predicted gene 5148	3.78294	3.38719	7.97309	2.7397	5.18254	5.14238	-1.11684	0.999767	-2.91021	0.000931368	-1.00781	0.967838
Vopp1	vesicular, overexpressed in cancer, prosurvival protein 1	4.6409	4.15587	3.9411	3.1935	0	0	-1.11671	0.999767	-1.2341	0.820147	#N/A	#N/A
P2ry1	purinergic receptor P2Y, G-protein coupled 1	1.90136	1.70303	2.07386	1.56887	2.40464	1.69426	-1.11646	0.999767	-1.32188	0.778135	-1.41929	0.953182
Slc47a2	solute carrier family 47, member 2	0.443712	0.397512	0.722222	0.526084	0.870704	0.576413	-1.11622	0.999767	-1.37283	0.880272	-1.51055	0.755381
4632434I11Rik		0.387597	0.347286	0.398422	0.649918	0.541759	0.406132	-1.11607	0.999767	1.63123	0.824609	-1.33395	0.953182
Rundc3a	RUN domain containing 3A	1.33501	1.19634	0.816425	1.1753	0	0	-1.11591	0.999767	1.43957	0.782054	#N/A	#N/A
Rpsa-ps10	ribosomal protein SA, pseudogene 10	2.66982	2.39265	3.77724	3.49349	7.99225	5.98082	-1.11584	0.999767	-1.08122	0.964233	-1.33631	0.953182
Dkk3	dickkopf WNT signaling pathway inhibitor 3	27.2861	24.4535	32.3439	26.9272	45.9267	21.4955	-1.11584	0.999767	-1.20116	0.771608	-2.13657	0.00622397
Nqo1	NAD(P)H dehydrogenase, quinone 1	2.94672	2.64133	2.87903	2.76039	0	0	-1.11562	0.999767	-1.04298	0.986973	#N/A	#N/A
Osgepl1	O-sialoglycoprotein endopeptidase-like 1	1.02727	0.920827	1.40788	1.16113	1.11654	1.26861	-1.11559	0.999767	-1.21251	0.888814	1.1362	1
Susd2	sushi domain containing 2	7.66082	6.86728	5.00588	5.02428	6.85961	7.99984	-1.11555	0.999767	1.00367	0.969263	1.16622	0.953182
Cthrc1	collagen triple helix repeat containing 1	2.92832	2.62525	2.56798	2.15465	0	0	-1.11544	0.999767	-1.19183	0.960541	#N/A	#N/A
Bcam	basal cell adhesion molecule	28.4156	25.4786	13.6949	17.2157	0	0	-1.11527	0.999767	1.25709	0.884758	#N/A	#N/A
Gen1	GEN1, Holliday junction 5' flap endonuclease	0.74762	0.670406	0.853734	0.906682	0.868743	0.676656	-1.11517	0.999767	1.06202	0.960594	-1.28388	1
Spc25	SPC25, NDC80 kinetochore complex component, homolog (S. cerevisiae)	1.43728	1.28927	1.37536	1.31723	0	0	-1.1148	0.999767	-1.04413	0.98691	#N/A	#N/A
Gpr123		0.171714	0.154037	0	0	0.0832854	0.1466	-1.11476	0.999767	#N/A	#N/A	1.76021	0.953182
2010107G12Rik	RIKEN cDNA 2010107G12 gene	0.414161	0.371594	0.252514	0.499016	0	0	-1.11455	0.999767	1.97619	0.888362	#N/A	#N/A
Hint2	histidine triad nucleotide binding protein 2	10.1228	9.08404	7.69225	7.02101	7.59597	6.1623	-1.11435	0.999767	-1.0956	0.951153	-1.23265	1
Zfp455	zinc finger protein 455	1.05685	0.948506	1.86303	1.22662	0	0	-1.11422	0.999767	-1.51883	0.710781	#N/A	#N/A
Hist1h2ao	histone cluster 1, H2ao	31.192	27.9995	13.022	9.62235	0	0	-1.11402	0.999767	-1.35331	0.870966	#N/A	#N/A
Dnah11	dynein, axonemal, heavy chain 11	0.183997	0.165206	0.222027	0.192621	0	0	-1.11374	0.999767	-1.15266	0.965103	#N/A	#N/A
Vmac	vimentin-type intermediate filament associated coiled-coil protein	5.87397	5.27529	4.73003	5.26243	5.80583	4.68243	-1.11349	0.999767	1.11256	0.960541	-1.23992	0.977555
Klra9	killer cell lectin-like receptor subfamily A, member 9	0.547154	0.491416	2.12383	0.836751	1.96673	1.10338	-1.11342	0.999767	-2.53819	0.618595	-1.78246	0.953182
Poln	DNA polymerase N	1.5481	1.39065	2.94157	2.58254	2.73768	2.0957	-1.11322	0.999767	-1.13902	0.934245	-1.30633	0.953182
Nudt7	nudix (nucleoside diphosphate linked moiety X)-type motif 7	3.09941	2.78431	4.66901	3.31541	0	0	-1.11317	0.999767	-1.40828	0.6823	#N/A	#N/A
Btg1	B cell translocation gene 1, anti-proliferative	14.0365	12.6109	16.7892	14.4448	24.3959	18.9154	-1.11304	0.999767	-1.16231	0.859135	-1.28973	0.940894
Eme2	essential meiotic structure-specific endonuclease subunit 2	0.631073	0.567017	0.522609	0.699824	0.451543	0.335365	-1.11297	0.999767	1.3391	0.92226	-1.34642	0.953182
Zfp367	zinc finger protein 367	1.39481	1.25338	1.2386	1.44337	0	0	-1.11285	0.999767	1.16532	0.896091	#N/A	#N/A
Gjb2	gap junction protein, beta 2	2.61555	2.35034	3.39049	4.43224	2.58123	1.65081	-1.11284	0.999767	1.30726	0.331992	-1.56361	0.939172
Tspo	translocator protein	46.1864	41.5068	61.9172	50.177	0	0	-1.11274	0.999767	-1.23398	0.777474	#N/A	#N/A
Lca5	Leber congenital amaurosis 5 (human)	15.0776	13.5527	37.2343	22.4882	0	0	-1.11252	0.561692	-1.65572	0.26777	#N/A	#N/A
Pcdh19	protocadherin 19	1.24723	1.12111	1.57416	0.995785	0	0	-1.11249	0.999767	-1.58082	0.458431	#N/A	#N/A
Gm17606	predicted gene, 17606	23.5102	21.1354	19.7206	22.9848	19.0583	12.2013	-1.11236	0.999767	1.16552	0.911401	-1.56199	1
Zfp449	zinc finger protein 449	1.5129	1.3601	2.22086	1.59078	1.69523	1.96966	-1.11235	0.999767	-1.39608	0.719594	1.16188	0.97912
1110065P20Rik	RIKEN cDNA 1110065P20 gene	6.41283	5.76622	3.40747	3.27986	0	0	-1.11214	0.999767	-1.03891	0.992315	#N/A	#N/A
Casp6	caspase 6	6.9151	6.2193	8.67071	8.79003	0	0	-1.11188	0.999767	1.01376	0.992767	#N/A	#N/A
Fam166a	family with sequence similarity 166, member A	1.27356	1.14554	1.26997	1.14831	0	0	-1.11175	0.999767	-1.10594	0.968712	#N/A	#N/A
Zfp688	zinc finger protein 688	2.22872	2.00473	2.32294	2.08252	2.0191	1.62963	-1.11173	0.999767	-1.11545	0.953857	-1.23899	0.974467
Dynlt3	dynein light chain Tctex-type 3	13.664	12.2926	18.0369	9.75473	0	0	-1.11157	0.999767	-1.84904	0.22764	#N/A	#N/A
Mtus1	mitochondrial tumor suppressor 1	8.64813	7.78045	14.3286	9.68496	17.3313	14.9884	-1.11152	0.999767	-1.47947	0.422165	-1.15632	1
Slc9a3r1	solute carrier family 9 (sodium/hydrogen exchanger), member 3 regulator 1	23.2084	20.8834	10.8662	16.8597	12.0127	9.0702	-1.11133	0.999767	1.55158	0.773892	-1.32441	0.953182
9530026P05Rik	RIKEN cDNA 9530026P05 gene	9.23422	8.30964	26.998	19.2645	28.4639	21.9707	-1.11127	0.955913	-1.40144	0.700774	-1.29553	0.810116
Rbl2	retinoblastoma-like 2	7.16631	6.44916	9.07261	7.00813	0	0	-1.1112	0.999767	-1.29458	0.698704	#N/A	#N/A
Tnfsf12	tumor necrosis factor (ligand) superfamily, member 12	9.33447	8.40136	6.96693	9.59636	8.33422	5.86633	-1.11107	0.999767	1.37742	0.62414	-1.42069	0.6911
Vwc2l		0.0672803	0.0605551	0	0	0	0	-1.11106	0.999767	#N/A	#N/A	#N/A	#N/A
Ribc1	RIB43A domain with coiled-coils 1	0.971899	0.874915	0.910801	1.0542	0.887818	1.13422	-1.11085	0.999767	1.15744	0.930257	1.27754	1
Coa6	cytochrome c oxidase assembly factor 6	8.06316	7.25967	7.54734	5.28594	0	0	-1.11068	0.999767	-1.42781	0.698843	#N/A	#N/A
mt-Atp6	mitochondrially encoded ATP synthase 6	477.245	429.725	467.989	357.088	414.87	543.062	-1.11058	0.999767	-1.31057	0.934245	1.30899	0.810116
Thy1	thymus cell antigen 1, theta	46.7064	42.0581	40.8801	25.9638	49.2185	34.1007	-1.11052	0.999767	-1.57451	0.3547	-1.44333	0.542179
Myh11	myosin, heavy polypeptide 11, smooth muscle	208.077	187.37	141.611	177.877	0	0	-1.11051	0.999767	1.25609	0.869679	#N/A	#N/A
D10Bwg1379e		0.706506	0.636296	0.671657	0.70731	0.763443	0.576851	-1.11034	0.999767	1.05308	0.99881	-1.32347	0.953182
Serpinb6a	serine (or cysteine) peptidase inhibitor, clade B, member 6a	16.0747	14.4775	28.2471	17.6405	25.587	20.0831	-1.11032	0.999767	-1.60126	0.196402	-1.27406	0.953182
Ssu2	ssu-2 homolog (C. elegans)	0.378322	0.340763	1.09988	0.39371	0.69367	0.317941	-1.11022	0.999767	-2.79363	0.049382	-2.18176	0.367266
Ankrd29	ankyrin repeat domain 29	4.84184	4.36127	7.39387	6.22398	7.67892	12.1503	-1.11019	0.999767	-1.18796	0.913957	1.58229	0.15083
Lyl1		0.721688	0.65018	0	0	0.366212	0.184181	-1.10998	0.999767	#N/A	#N/A	-1.98833	0.953182
Rtn4r	reticulon 4 receptor	1.25236	1.12835	1.31999	1.93703	0	0	-1.10991	0.999767	1.46745	0.740705	#N/A	#N/A
Parp3	poly (ADP-ribose) polymerase family, member 3	12.8111	11.5453	9.95124	10.1767	9.59668	6.57701	-1.10963	0.999767	1.02266	0.992666	-1.45913	0.682
Actn3	actinin alpha 3	1.29043	1.16307	1.08036	1.03365	1.46419	0.879243	-1.10951	0.999767	-1.04519	0.982894	-1.66529	0.762627
Hes1	hairy and enhancer of split 1 (Drosophila)	6.0899	5.48883	5.65065	5.47951	5.39616	8.16579	-1.10951	0.999767	-1.03123	0.99622	1.51326	0.810116
Ahr	aryl-hydrocarbon receptor	3.1074	2.80105	4.68284	3.74403	5.69622	3.67635	-1.10937	0.999767	-1.25075	0.863987	-1.54942	0.22941
Ufm1	ubiquitin-fold modifier 1	4.66689	4.20739	5.27422	3.76552	0	0	-1.10921	0.999767	-1.40066	0.546694	#N/A	#N/A
Ifitm3	interferon induced transmembrane protein 3	215.862	194.637	182.144	109.872	216.909	137.706	-1.10905	0.999767	-1.65778	0.273028	-1.57517	0.383846
Spatc1	spermatogenesis and centriole associated 1	0.769235	0.693743	1.0249	1.36963	1.17662	0.607151	-1.10882	0.999767	1.33636	0.870838	-1.93793	0.683452
Ifitm2	interferon induced transmembrane protein 2	274.568	247.625	212.176	147.567	234.153	160.601	-1.10881	0.999767	-1.43783	0.470248	-1.45798	0.953182
Ormdl2	ORM1-like 2 (S. cerevisiae)	4.75725	4.29089	5.22222	3.05666	0	0	-1.10869	0.999767	-1.70847	0.336307	#N/A	#N/A
Ppm1j	protein phosphatase 1J	2.06558	1.86334	1.81255	1.30128	2.07645	1.5624	-1.10854	0.999767	-1.3929	0.801932	-1.32902	1
Med21	mediator complex subunit 21	5.84663	5.27468	8.3956	4.22934	5.97594	8.14119	-1.10843	0.999767	-1.98509	0.20832	1.36233	0.692853
Gm9897		2.51496	2.26928	3.30662	2.68823	3.18053	2.33107	-1.10826	0.999767	-1.23004	0.88659	-1.36441	0.953182
Hist1h2be	histone cluster 1, H2be	19.2014	17.3269	22.4321	24.9038	0	0	-1.10818	0.999767	1.11019	0.976511	#N/A	#N/A
Oaz1-ps	ornithine decarboxylase antizyme 1, pseudogene	102.199	92.2234	116.695	131.144	0	0	-1.10817	0.999767	1.12382	0.998865	#N/A	#N/A
Gm16493		0.354512	0.319928	0.282741	0.344347	0	0	-1.1081	0.999767	1.21789	0.914642	#N/A	#N/A
Enpp4	ectonucleotide pyrophosphatase/phosphodiesterase 4	4.44728	4.01369	4.34129	3.80523	4.72567	5.88304	-1.10803	0.999767	-1.14088	0.939325	1.24491	0.953182
4833417C18Rik	RIKEN cDNA 4833417C18 gene	0.893572	0.8066	0.944501	0.689927	0	0	-1.10783	0.999767	-1.36899	0.915744	#N/A	#N/A
Epor	erythropoietin receptor	0.677752	0.611887	0.516697	0.538797	0.477535	0.312404	-1.10764	0.999767	1.04277	0.998803	-1.52858	0.965548
St8sia5	ST8 alpha-N-acetyl-neuraminide alpha-2,8-sialyltransferase 5	0.324291	0.292821	0.391094	0.411771	0.322488	0.863547	-1.10747	0.999767	1.05287	0.983302	2.67776	0.532358
Isoc2b	isochorismatase domain containing 2b	6.03677	5.45134	6.65061	5.87257	0	0	-1.10739	0.999767	-1.13249	0.924116	#N/A	#N/A
Rab4a	RAB4A, member RAS oncogene family	2.30205	2.07883	1.91787	1.73954	1.60645	1.33863	-1.10738	0.999767	-1.10252	0.960541	-1.20007	1
5830415F09Rik		2.64812	2.39169	3.26375	2.97035	3.0074	3.65878	-1.10722	0.999767	-1.09877	0.951153	1.21659	0.953182
Hoxb7	homeobox B7	5.2552	4.74651	4.58634	3.95044	0	0	-1.10717	0.999767	-1.16097	0.921635	#N/A	#N/A
Zfp866	zinc finger protein 866	0.591027	0.533834	0.937744	0.957667	0	0	-1.10714	0.999767	1.02125	0.99622	#N/A	#N/A
Pbk	PDZ binding kinase	3.34932	3.02564	2.43082	2.66809	0	0	-1.10698	0.999767	1.09761	0.962143	#N/A	#N/A
Taf5l	TAF5-like RNA polymerase II, p300/CBP-associated factor (PCAF)-associated factor	0.917003	0.828414	0.796125	0.630399	0	0	-1.10694	0.999767	-1.26289	0.926764	#N/A	#N/A
Hist1h2bg	histone cluster 1, H2bg	44.9588	40.6219	52.5875	49.5694	32.9461	22.7029	-1.10676	0.999767	-1.06089	0.910302	-1.45118	1
Echdc2	enoyl Coenzyme A hydratase domain containing 2	13.9128	12.5715	12.3713	11.4749	12.2877	8.74495	-1.10669	0.999767	-1.07812	0.8506	-1.40511	0.953182
Hist1h2af	histone cluster 1, H2af	7.28915	6.58734	3.65373	5.68779	6.75893	1.45772	-1.10654	0.999767	1.55671	0.733439	-4.63665	0.663346
C1s		62.5548	56.5323	74.1835	53.3608	101.771	63.6828	-1.10653	0.999767	-1.39023	0.612525	-1.59809	0.440141
Fam161a	family with sequence similarity 161, member A	1.40146	1.26658	1.89058	1.88907	1.94896	1.46859	-1.10649	0.999767	-1.0008	0.994999	-1.32709	0.953182
Etv1	ets variant 1	0.640098	0.578514	1.07216	0.885064	1.51677	0.951246	-1.10645	0.999767	-1.21139	0.909017	-1.59451	0.706847
Lyplal1	lysophospholipase-like 1	3.46964	3.13586	6.18951	4.92912	5.54658	4.6267	-1.10644	0.999767	-1.2557	0.819489	-1.19882	0.998108
Gm26910	predicted gene, 26910	2.25006	2.03365	2.83541	2.14568	2.21314	2.64613	-1.10641	0.999767	-1.32145	0.860805	1.19565	1
Kctd12b	potassium channel tetramerisation domain containing 12b	1.55152	1.40239	2.78043	2.03215	3.82884	2.73756	-1.10634	0.999767	-1.36822	0.810521	-1.39864	0.953182
Rasef	RAS and EF hand domain containing	2.21159	1.99903	2.72296	2.04845	2.39003	3.19071	-1.10633	0.999767	-1.32928	0.795984	1.33501	0.810116
Tmem28	transmembrane protein 28	0.869665	0.78616	0.526385	0.485682	0	0	-1.10622	0.999767	-1.08381	0.98308	#N/A	#N/A
Dnaaf2	dynein, axonemal assembly factor 2	1.81022	1.63641	1.63921	1.69349	0	0	-1.10621	0.999767	1.03312	0.988761	#N/A	#N/A
Zfp429	zinc finger protein 429	1.99521	1.80366	3.4703	2.88984	3.60655	2.74799	-1.1062	0.999767	-1.20086	0.884758	-1.31243	0.953182
Klrc2	killer cell lectin-like receptor subfamily C, member 2	0.135219	0.122254	0.280816	0.168294	0.297976	0.207981	-1.10605	0.999767	-1.6686	0.859135	-1.43271	1
Clcn5	chloride channel, voltage-sensitive 5	9.47709	8.56856	6.20661	4.37843	0	0	-1.10603	0.999767	-1.41754	0.950557	#N/A	#N/A
Eif3k	eukaryotic translation initiation factor 3, subunit K	161.781	146.276	142.616	134.097	0	0	-1.10599	0.999767	-1.06353	0.94823	#N/A	#N/A
Ugdh	UDP-glucose dehydrogenase	5.28935	4.7827	5.49629	4.42824	6.37916	5.06311	-1.10593	0.999767	-1.24119	0.743859	-1.25993	0.953182
Wisp3	WNT1 inducible signaling pathway protein 3	0.523116	0.473126	0.693217	0.566765	0	0	-1.10566	0.999767	-1.22311	0.932673	#N/A	#N/A
Retnla		0.949932	0.859203	0	0	0	0	-1.1056	0.999767	#N/A	#N/A	#N/A	#N/A
Htra3	HtrA serine peptidase 3	28.2332	25.5419	24.3252	22.0113	36.7023	25.275	-1.10537	0.999767	-1.10513	0.911757	-1.45212	0.717303
Atp9a	ATPase, class II, type 9A	10.202	9.23115	6.30476	9.68545	7.89951	6.53981	-1.10517	0.999767	1.53621	0.686288	-1.20791	0.953182
1700048O20Rik	RIKEN cDNA 1700048O20 gene	1.18603	1.07332	1.89831	1.52781	0	0	-1.10501	0.999767	-1.2425	0.908359	#N/A	#N/A
B4galnt1	beta-1,4-N-acetyl-galactosaminyl transferase 1	13.7853	12.4776	9.30415	10.1499	12.3576	5.62623	-1.1048	0.999767	1.0909	0.970092	-2.19643	0.0317097
Casc5	cancer susceptibility candidate 5	0.790778	0.715882	1.05751	0.95735	0.968036	0.686537	-1.10462	0.999767	-1.10462	0.976907	-1.41003	0.690111
Tmem62	transmembrane protein 62	1.55279	1.4061	3.71091	1.81605	4.09286	1.90564	-1.10432	0.999767	-2.0434	0.168904	-2.14776	0.0237648
Tmsb4x	thymosin, beta 4, X chromosome	534.574	484.159	954.013	530.506	505.672	598.78	-1.10413	0.999767	-1.79831	0.570605	1.18413	0.953182
Ccdc141	coiled-coil domain containing 141	6.48106	5.87019	10.1854	9.39125	0	0	-1.10406	0.999767	-1.08456	0.988298	#N/A	#N/A
Mgat2	mannoside acetylglucosaminyltransferase 2	12.5902	11.4039	11.6917	8.84923	0	0	-1.10403	0.999767	-1.32121	0.619491	#N/A	#N/A
Ccdc13	coiled-coil domain containing 13	0.337868	0.306043	0.432245	0.669587	0	0	-1.10399	0.999767	1.54909	0.830245	#N/A	#N/A
Tmem160	transmembrane protein 160	20.0245	18.1423	6.71013	9.32735	9.69012	7.90211	-1.10375	0.999767	1.39004	0.926727	-1.22627	0.915798
Alpk3	alpha-kinase 3	0.253134	0.229371	0.207307	0.3682	0	0	-1.1036	0.999767	1.77611	0.627261	#N/A	#N/A
AI480526	expressed sequence AI480526	0.391657	0.35491	0.515966	0.600032	0.246579	0.398856	-1.10354	0.999767	1.16293	0.944411	1.61756	1
Hgf	hepatocyte growth factor	15.292	13.8573	26.9475	20.463	0	0	-1.10354	0.999767	-1.31689	0.822283	#N/A	#N/A
Pkp2	plakophilin 2	2.24679	2.03611	2.0256	1.7708	0	0	-1.10347	0.999767	-1.14389	0.896444	#N/A	#N/A
Akap11	A kinase (PRKA) anchor protein 11	7.9893	7.24137	10.1314	7.9361	0	0	-1.10329	0.999767	-1.27663	0.70623	#N/A	#N/A
Baiap3	BAI1-associated protein 3	0.782143	0.708934	0.768637	0.594667	0.99968	0.766638	-1.10327	0.999767	-1.29255	0.849441	-1.30398	1
Gltscr2	glioma tumor suppressor candidate region gene 2	83.4338	75.6491	70.6136	94.9097	97.6148	70.145	-1.10291	0.999767	1.34407	0.953857	-1.39161	0.579423
Cbx7	chromobox 7	3.01868	2.73705	3.6144	3.0547	4.20267	3.15043	-1.1029	0.999767	-1.18323	0.859135	-1.334	0.810116
Stra13	stimulated by retinoic acid 13	20.5224	18.6113	17.5539	17.0123	0	0	-1.10269	0.999767	-1.03184	0.870966	#N/A	#N/A
Glo1	glyoxalase 1	37.4847	34	30.3926	25.2801	38.5456	27.6302	-1.10249	0.999767	-1.20224	0.724771	-1.39505	0.77775
Cfb	complement factor B	22.9959	20.8601	9.65441	47.8002	10.2443	7.85585	-1.10238	0.999767	4.95113	0.701964	-1.30404	0.953182
Gatsl3	GATS protein-like 3	3.34224	3.03185	2.12278	2.61574	0	0	-1.10238	0.999767	1.23222	0.870966	#N/A	#N/A
Ppp1r2	protein phosphatase 1, regulatory (inhibitor) subunit 2	8.05488	7.30693	10.438	7.51995	0	0	-1.10236	0.999767	-1.38805	0.701964	#N/A	#N/A
Myl4	myosin, light polypeptide 4	1.76288	1.59951	1.17435	1.57151	1.31007	0.958658	-1.10214	0.999767	1.3382	0.819885	-1.36656	0.953182
Tpm1	tropomyosin 1, alpha	110.642	100.394	76.1433	84.0267	0	0	-1.10208	0.999767	1.10353	0.998803	#N/A	#N/A
Gm11131	predicted gene 11131	0.660139	0.599052	0.643867	0.664635	0	0	-1.10197	0.999767	1.03226	0.99622	#N/A	#N/A
Rbmxl1	RNA binding motif protein, X-linked like-1	21.5763	19.581	20.5334	16.7618	18.9283	20.3377	-1.1019	0.999767	-1.22501	0.751545	1.07446	1
Zbtbd6		0.26803	0.243261	0	0	0	0	-1.10182	0.999767	#N/A	#N/A	#N/A	#N/A
Otub2	OTU domain, ubiquitin aldehyde binding 2	3.79621	3.44553	4.78766	3.69387	6.26007	7.55953	-1.10178	0.999767	-1.29611	0.810324	1.20758	0.816614
Gimap5	GTPase, IMAP family member 5	1.95288	1.77258	2.3645	2.40721	3.20023	2.23977	-1.10172	0.999767	1.01806	0.98915	-1.42882	0.953182
Gss	glutathione synthetase	1.37669	1.2496	1.39346	1.50865	1.44326	1.7656	-1.10171	0.999767	1.08266	0.962143	1.22334	0.953182
Dzank1	double zinc ribbon and ankyrin repeat domains 1	0.582703	0.52891	0.636491	0.633634	0	0	-1.10171	0.999767	-1.00451	0.989631	#N/A	#N/A
Ccl9	chemokine (C-C motif) ligand 9	0.984455	0.893633	2.56168	1.36462	2.25571	1.17354	-1.10163	0.999767	-1.87721	0.312384	-1.92215	0.443913
Exph5	exophilin 5	0.511517	0.464327	0.607693	0.679662	0.667219	0.760664	-1.10163	0.999767	1.11843	0.951463	1.14005	1
Abcc6	ATP-binding cassette, sub-family C (CFTR/MRP), member 6	0.132996	0.120726	0.160318	0.282094	0	0	-1.10163	0.999767	1.75959	0.679331	#N/A	#N/A
Slc35a5	solute carrier family 35, member A5	2.04862	1.85969	3.19128	2.21232	0	0	-1.10159	0.999767	-1.4425	0.664279	#N/A	#N/A
Cox14	cytochrome c oxidase assembly protein 14	43.9485	39.8978	37.5554	32.3653	0	0	-1.10153	0.999767	-1.16036	0.961983	#N/A	#N/A
Hist1h4h	histone cluster 1, H4h	247.448	224.698	210.406	175.049	0	0	-1.10125	0.999767	-1.20198	0.916069	#N/A	#N/A
Slirp	SRA stem-loop interacting RNA binding protein	6.10851	5.54735	5.90337	3.20587	3.3935	4.61252	-1.10116	0.999767	-1.84142	0.380179	1.35922	0.669788
Cda	cytidine deaminase	2.11341	1.91947	5.26113	2.74578	6.54702	3.19932	-1.10103	0.999767	-1.91608	0.355507	-2.04638	0.116198
Atp6v1e1	ATPase, H+ transporting, lysosomal V1 subunit E1	65.7517	59.7219	63.718	51.5877	0	0	-1.10096	0.999767	-1.23514	0.740705	#N/A	#N/A
Zscan25	zinc finger and SCAN domain containing 25	9.42516	8.5612	8.14539	9.71497	0	0	-1.10092	0.999767	1.1927	0.983456	#N/A	#N/A
Ahnak	AHNAK nucleoprotein (desmoyokin)	85.6401	77.7945	78.9997	92.2174	0	0	-1.10085	0.999767	1.16731	0.94551	#N/A	#N/A
Agpat9	1-acylglycerol-3-phosphate O-acyltransferase 9	1.48728	1.3511	2.75268	1.55563	3.59985	2.5995	-1.10079	0.999767	-1.76949	0.34774	-1.38482	0.953182
Chst4	carbohydrate (chondroitin 6/keratan) sulfotransferase 4	0.723172	0.656963	0.562599	0.468207	0	0	-1.10078	0.999767	-1.2016	0.957167	#N/A	#N/A
Hist1h4j	histone cluster 1, H4j	112.252	101.989	44.6598	60.0191	43.3698	18.9813	-1.10063	0.999767	1.34392	0.850449	-2.28487	0.953182
Tmem106a	transmembrane protein 106A	3.7431	3.40216	3.82679	3.39899	3.7309	2.69623	-1.10021	0.999767	-1.12586	0.781197	-1.38375	0.953182
Ipp	IAP promoted placental gene	3.16339	2.87534	3.57742	3.04328	0	0	-1.10018	0.999767	-1.17551	0.885155	#N/A	#N/A
Pkhd1l1	polycystic kidney and hepatic disease 1-like 1	1.02824	0.934917	1.47092	1.22118	0	0	-1.09982	0.999767	-1.20451	0.86656	#N/A	#N/A
Knstrn	kinetochore-localized astrin/SPAG5 binding	2.08046	1.89173	2.09057	2.41223	2.81655	1.44783	-1.09977	0.999767	1.15386	0.924116	-1.94537	0.0290727
Gm26787	predicted gene, 26787	3.92375	3.56874	5.05589	3.70419	3.21476	3.75425	-1.09948	0.999767	-1.36491	0.908889	1.16782	1
Aknad1	AKNA domain containing 1	0.268988	0.244653	0.400752	0.353626	0.419223	0.279459	-1.09947	0.999767	-1.13326	0.930339	-1.50013	0.813557
Myom1	myomesin 1	4.61015	4.19356	3.47687	3.88848	2.84731	3.51587	-1.09934	0.999767	1.11839	0.873187	1.2348	0.878409
Fbn1	fibrillin 1	58.0327	52.796	56.4743	61.898	0	0	-1.09919	0.999767	1.09604	0.971274	#N/A	#N/A
Ckap2	cytoskeleton associated protein 2	2.47557	2.25241	2.11971	2.16445	2.48113	1.19451	-1.09907	0.999767	1.02111	0.99617	-2.0771	0.121049
Slc15a1	solute carrier family 15 (oligopeptide transporter), member 1	0.963635	0.876816	0.419374	1.00254	0.405652	1.83877	-1.09902	0.999767	2.39055	0.820726	4.53288	7.86366e-06
Psma8	proteasome (prosome, macropain) subunit, alpha type, 8	0.762088	0.693739	0.801299	0.855663	1.2297	0.790877	-1.09852	0.999767	1.06784	0.957139	-1.55485	0.953182
Kctd1	potassium channel tetramerisation domain containing 1	12.9816	11.8194	23.8107	13.1871	21.306	32.0405	-1.09833	0.900773	-1.80561	0.0291903	1.50382	0.194118
Rps3	ribosomal protein S3	219.282	199.685	316.866	206.443	0	0	-1.09814	0.999767	-1.53488	0.7755	#N/A	#N/A
Gm26760	predicted gene, 26760	1.49404	1.36055	1.65145	1.14528	1.60263	1.51637	-1.09812	0.999767	-1.44196	0.791044	-1.05689	1
Chodl	chondrolectin	1.79623	1.6358	4.0463	2.92635	0	0	-1.09808	0.999767	-1.38271	0.636194	#N/A	#N/A
Mybl1	myeloblastosis oncogene-like 1	0.346909	0.315948	0.457374	0.520931	0	0	-1.098	0.999767	1.13896	0.980011	#N/A	#N/A
Commd1	COMM domain containing 1	9.13953	8.32513	8.16342	8.82934	0	0	-1.09782	0.999767	1.08157	0.99053	#N/A	#N/A
Cd300ld	CD300 molecule-like family member d	0.783724	0.713891	0.988081	0.886698	0.906308	0.382532	-1.09782	0.999767	-1.11434	0.915018	-2.36923	0.192915
Fam19a3		0.183928	0.167554	0	0	0	0	-1.09772	0.999767	#N/A	#N/A	#N/A	#N/A
Nkapl		0.530747	0.483514	0	0	0.427824	0.321483	-1.09769	0.999767	#N/A	#N/A	-1.33078	1
Rfk	riboflavin kinase	12.2541	11.1646	12.4063	8.07611	0	0	-1.09758	0.999767	-1.53618	0.397962	#N/A	#N/A
Pla1a	phospholipase A1 member A	6.25151	5.69595	10.1565	6.04993	12.5561	6.52646	-1.09754	0.999767	-1.67879	0.314411	-1.92388	0.0822297
Tm4sf1	transmembrane 4 superfamily member 1	21.0094	19.1433	46.501	18.1251	43.5288	30.885	-1.09748	0.999767	-2.56556	0.0023862	-1.40938	0.538727
Ppp1r26	protein phosphatase 1, regulatory subunit 26	2.13156	1.94231	1.70971	2.26266	0	0	-1.09744	0.999767	1.32341	0.769627	#N/A	#N/A
Anxa3	annexin A3	22.6231	20.6147	28.8207	26.812	0	0	-1.09743	0.999767	-1.07492	0.942785	#N/A	#N/A
Zfp7	zinc finger protein 7	8.30161	7.56476	11.6435	9.70574	11.8645	14.1479	-1.09741	0.999767	-1.19965	0.884758	1.19246	0.664848
Etfa	electron transferring flavoprotein, alpha polypeptide	25.6367	23.3657	33.8737	28.6743	0	0	-1.0972	0.999767	-1.18133	0.820726	#N/A	#N/A
Gm2237	predicted gene 2237	1.52129	1.38665	2.64171	2.12158	0	0	-1.09709	0.999767	-1.24516	0.928932	#N/A	#N/A
Sod2	superoxide dismutase 2, mitochondrial	12.6877	11.5688	9.1091	7.10144	0	0	-1.09672	0.999767	-1.28271	0.817832	#N/A	#N/A
Cyr61	cysteine rich protein 61	4.52844	4.12911	7.8191	4.41461	7.32099	4.32282	-1.09671	0.999767	-1.77119	0.0400989	-1.69357	0.121683
Tomm5	translocase of outer mitochondrial membrane 5 homolog (yeast)	31.8536	29.0449	34.2787	19.3155	22.0744	29.6803	-1.0967	0.999767	-1.77468	0.0521447	1.34455	0.439932
Il4ra	interleukin 4 receptor, alpha	17.8368	16.2675	19.2787	22.8986	22.0073	23.186	-1.09647	0.999767	1.18776	0.900079	1.05356	0.973048
Stard4	StAR-related lipid transfer (START) domain containing 4	2.64237	2.41016	3.01897	2.5539	0	0	-1.09635	0.999767	-1.1821	0.901482	#N/A	#N/A
C4b	complement component 4B (Chido blood group)	15.723	14.3433	17.5469	11.3214	23.4839	7.06256	-1.09619	0.999767	-1.54988	0.393033	-3.32512	2.36825e-07
Etaa1	Ewing tumor-associated antigen 1	1.61446	1.47282	2.15013	1.57745	0	0	-1.09617	0.999767	-1.36304	0.74275	#N/A	#N/A
N4bp2	NEDD4 binding protein 2	2.79463	2.54998	4.22707	3.63058	0	0	-1.09594	0.999767	-1.16429	0.890924	#N/A	#N/A
Ino80c	INO80 complex subunit C	5.27997	4.81821	4.62941	3.79207	3.99922	4.27638	-1.09584	0.999767	-1.22082	0.822283	1.0693	1
B330016D10Rik	RIKEN cDNA B330016D10 gene	1.38324	1.26244	1.1716	1.07828	1.23629	0.965295	-1.09569	0.999767	-1.08654	0.971205	-1.28074	0.979928
Cdc42ep2	CDC42 effector protein (Rho GTPase binding) 2	10.2827	9.38524	8.76153	8.71311	0	0	-1.09562	0.999767	-1.00556	0.979214	#N/A	#N/A
Mis18bp1	MIS18 binding protein 1	0.382506	0.349128	0.580116	0.465301	0.488897	0.341778	-1.09561	0.999767	-1.24675	0.924116	-1.43045	0.912975
Mansc1	MANSC domain containing 1	4.57787	4.17841	3.56967	3.2289	4.72182	5.25478	-1.0956	0.999767	-1.10554	0.957066	1.11287	1
Ogfod2	2-oxoglutarate and iron-dependent oxygenase domain containing 2	6.77401	6.18422	4.90072	5.29065	5.17376	4.0709	-1.09537	0.999767	1.07956	0.998425	-1.27091	0.953182
Stac	src homology three (SH3) and cysteine rich domain	1.29397	1.18136	1.46372	2.65114	1.58376	2.70263	-1.09532	0.999767	1.81123	0.261295	1.70647	0.967424
Tmsb10	thymosin, beta 10	113.591	103.709	92.3795	104.277	68.1645	47.289	-1.09529	0.999767	1.12878	0.850256	-1.44144	0.998356
Stard10	START domain containing 10	21.8514	19.9525	15.0613	12.683	13.4353	11.2873	-1.09517	0.999767	-1.18752	0.965826	-1.19031	0.9936
Kif20b	kinesin family member 20B	1.364	1.24581	1.42456	1.35246	1.30347	0.923433	-1.09486	0.999767	-1.05331	0.968912	-1.41155	0.953182
Bcl3	B cell leukemia/lymphoma 3	4.5429	4.14929	6.05359	4.91924	4.68156	3.45453	-1.09486	0.999767	-1.2306	0.822283	-1.35519	0.952851
Map1lc3b	microtubule-associated protein 1 light chain 3 beta	8.83818	8.0726	8.21492	5.99521	6.97679	3.76024	-1.09484	0.999767	-1.37025	0.83021	-1.85541	0.563732
Baiap2l1	BAI1-associated protein 2-like 1	1.19341	1.09023	1.33655	1.13328	0	0	-1.09463	0.999767	-1.17936	0.957066	#N/A	#N/A
Ushbp1	Usher syndrome 1C binding protein 1	4.00656	3.66035	5.4652	6.57015	6.48017	4.68368	-1.09458	0.999767	1.20218	0.956914	-1.38356	0.909179
Tmprss13	transmembrane protease, serine 13	0.167362	0.152902	0.609701	0.103068	0.810754	0.520149	-1.09457	0.999767	-5.9155	0.00467756	-1.55869	0.964457
Slc39a12	solute carrier family 39 (zinc transporter), member 12	0.495114	0.452423	0.726733	0.613208	0.546738	0.666046	-1.09436	0.999767	-1.18513	0.957066	1.21822	1
Gpx1	glutathione peroxidase 1	254.96	232.98	262.76	223.871	0	0	-1.09435	0.999767	-1.17371	0.904276	#N/A	#N/A
Sdpr	serum deprivation response	18.3465	16.7655	18.9574	19.1063	0	0	-1.0943	0.999767	1.00785	0.965103	#N/A	#N/A
Apbb1	amyloid beta (A4) precursor protein-binding, family B, member 1	7.76207	7.09462	9.99544	8.38934	11.5736	6.33663	-1.09408	0.999767	-1.19145	0.781197	-1.82646	0.0177363
Nrbp2	nuclear receptor binding protein 2	12.1684	11.1224	10.8771	8.38607	0	0	-1.09405	0.999767	-1.29705	0.428869	#N/A	#N/A
C330007P06Rik	RIKEN cDNA C330007P06 gene	3.58966	3.28116	4.08805	3.50479	0	0	-1.09402	0.999767	-1.16642	0.863915	#N/A	#N/A
Rnaset2b	ribonuclease T2B	23.2087	21.2149	16.8166	13.6883	0	0	-1.09398	0.999767	-1.22854	0.851253	#N/A	#N/A
Pim1	proviral integration site 1	7.47901	6.83702	5.9958	6.57742	8.39029	4.55958	-1.0939	0.999767	1.09701	0.972872	-1.84014	0.188106
Cep76	centrosomal protein 76	1.4176	1.29592	1.34182	1.29798	0	0	-1.09389	0.999767	-1.03378	0.9823	#N/A	#N/A
Ropn1l	ropporin 1-like	2.50849	2.29324	2.75284	2.22475	0	0	-1.09386	0.999767	-1.23737	0.998212	#N/A	#N/A
Mttp	microsomal triglyceride transfer protein	1.37516	1.25719	1.85293	1.28174	0	0	-1.09384	0.999767	-1.44563	0.696705	#N/A	#N/A
Spp1	secreted phosphoprotein 1	8.87468	8.11365	8.04633	13.2407	9.30448	5.49345	-1.0938	0.999767	1.64556	0.977935	-1.69374	0.396026
Prss53	protease, serine 53	0.541401	0.495084	0.597604	0.659154	0.396435	0.5409	-1.09355	0.999767	1.10299	0.950678	1.36441	1
Polg2	polymerase (DNA directed), gamma 2, accessory subunit	1.77415	1.62312	2.71527	1.86373	2.81721	2.01754	-1.09305	0.999767	-1.4569	0.506925	-1.39636	0.857289
Gm17482	predicted gene, 17482	20.5546	18.8066	25.5804	13.8215	0	0	-1.09295	0.999767	-1.85076	0.630363	#N/A	#N/A
Carf	calcium response factor	6.73623	6.16357	8.77935	7.81497	0	0	-1.09291	0.999767	-1.1234	0.931965	#N/A	#N/A
Arnt2	aryl hydrocarbon receptor nuclear translocator 2	4.55195	4.16506	8.21136	8.22459	9.13803	7.11579	-1.09289	0.999767	1.00161	0.416438	-1.28419	0.810116
Cd5l	CD5 antigen-like	0.467934	0.428176	0.563988	0.637939	0.669895	0.476714	-1.09285	0.999767	1.13112	0.965103	-1.40524	0.953182
Tmem44	transmembrane protein 44	1.75582	1.60676	1.8511	2.26087	0	0	-1.09276	0.999767	1.22137	0.868262	#N/A	#N/A
H2-Ea-ps	histocompatibility 2, class II antigen E alpha, pseudogene	0.6	0.5491	0.85833	0.796102	1.65197	0.725638	-1.0927	0.686249	-1.07817	0.970895	-2.27658	0.0129615
AI987944	expressed sequence AI987944	3.19266	2.92242	5.45022	4.08897	0	0	-1.09247	0.999767	-1.33291	0.816705	#N/A	#N/A
Itga10	integrin, alpha 10	0.802314	0.734571	0.869236	1.00619	1.02816	0.816321	-1.09222	0.999767	1.15755	0.943995	-1.2595	1
Csrp1	cysteine and glycine-rich protein 1	429.057	392.898	282.185	265.015	0	0	-1.09203	0.999767	-1.06479	0.93668	#N/A	#N/A
Mastl	microtubule associated serine/threonine kinase-like	1.68813	1.54597	2.05319	2.12922	1.99573	2.32549	-1.09196	0.999767	1.03703	0.984553	1.16523	1
Map3k8	mitogen-activated protein kinase kinase kinase 8	2.17616	1.99322	3.54119	3.02066	3.54275	2.51087	-1.09178	0.999767	-1.17232	0.845608	-1.41096	0.881323
Cd109	CD109 antigen	1.85316	1.69759	1.87116	2.28626	0	0	-1.09164	0.999767	1.22184	0.859135	#N/A	#N/A
Gm17251	predicted gene, 17251	1.84039	1.6859	2.85058	1.88053	0	0	-1.09164	0.999767	-1.51584	0.688325	#N/A	#N/A
Rnft1	ring finger protein, transmembrane 1	4.81203	4.4086	6.8566	4.458	0	0	-1.09151	0.999767	-1.53804	0.288507	#N/A	#N/A
Gm10335	predicted gene 10335	4.28435	3.92531	3.46589	4.19157	0	0	-1.09147	0.999767	1.20938	0.976907	#N/A	#N/A
Polr2e	polymerase (RNA) II (DNA directed) polypeptide E	32.1033	29.4168	31.0854	30.4677	19.813	24.7378	-1.09132	0.999767	-1.02027	0.909017	1.24857	0.618032
Rbak	RB-associated KRAB zinc finger	4.01687	3.68088	5.06751	4.97529	0	0	-1.09128	0.999767	-1.01854	0.991095	#N/A	#N/A
AY036118	cDNA sequence AY036118	10.6859	9.79323	3.8091	6.9943	0	0	-1.09115	0.999767	1.83621	0.406257	#N/A	#N/A
Kctd14	potassium channel tetramerisation domain containing 14	9.92285	9.0945	5.08545	9.14273	3.43242	4.98545	-1.09108	0.999767	1.79782	0.29366	1.45246	0.526737
Tnfrsf4	tumor necrosis factor receptor superfamily, member 4	1.08253	0.992247	1.16591	1.10227	0.940714	1.04747	-1.09099	0.999767	-1.05774	0.979046	1.11348	1
B230206L02Rik	RIKEN cDNA B230206L02 gene	1.75082	1.60493	2.31185	1.50765	1.62046	0.670253	-1.09091	0.999767	-1.53341	0.786815	-2.41768	0.215546
Accs	1-aminocyclopropane-1-carboxylate synthase (non-functional)	2.0679	1.89558	2.50017	2.55654	2.80949	2.03918	-1.0909	0.999767	1.02255	0.992666	-1.37775	0.603147
Mrps33	mitochondrial ribosomal protein S33	14.4066	13.2062	16.666	12.0364	11.4475	12.844	-1.0909	0.999767	-1.38464	0.51171	1.12199	1
Tigd3	tigger transposable element derived 3	0.38223	0.350412	0.313783	0.5193	0	0	-1.0908	0.999767	1.65497	0.795984	#N/A	#N/A
Card6	caspase recruitment domain family, member 6	1.23927	1.13639	1.43863	1.14802	1.8952	1.37036	-1.09053	0.999767	-1.25313	0.820726	-1.38299	0.951254
Zfp446	zinc finger protein 446	1.12903	1.03531	1.20775	1.20916	0	0	-1.09052	0.999767	1.00117	0.994236	#N/A	#N/A
Oip5	Opa interacting protein 5	0.601517	0.551606	1.0766	0.775867	0.899414	0.528457	-1.09048	0.999767	-1.38761	0.884758	-1.70196	0.810116
Adra2a	adrenergic receptor, alpha 2a	1.26542	1.16053	0.959675	1.07314	0	0	-1.09037	0.999767	1.11824	0.943777	#N/A	#N/A
Ccdc90b	coiled-coil domain containing 90B	12.5726	11.5315	15.6601	10.0362	0	0	-1.09028	0.999767	-1.56035	0.507549	#N/A	#N/A
Ly6a	lymphocyte antigen 6 complex, locus A	73.909	67.8063	74.9945	78.4721	92.2592	64.232	-1.09	0.999767	1.04637	0.810324	-1.43634	0.810116
Sra1	steroid receptor RNA activator 1	10.7655	9.88029	11.3061	8.83422	0	0	-1.08959	0.999767	-1.2798	0.700686	#N/A	#N/A
2010107G23Rik	RIKEN cDNA 2010107G23 gene	0.53481	0.490908	0.430032	0.327061	0	0	-1.08943	0.999767	-1.31484	0.889081	#N/A	#N/A
Tprgl	transformation related protein 63 regulated like	14.717	13.5098	14.7124	10.9125	12.7084	9.66724	-1.08936	0.999767	-1.34822	0.599025	-1.31458	0.930116
Rras	Harvey rat sarcoma oncogene, subgroup R	36.0522	33.0976	23.2319	19.9525	33.2669	22.3765	-1.08927	0.999767	-1.16436	0.870966	-1.48669	0.564757
Spint2	serine protease inhibitor, Kunitz type 2	77.564	71.2133	74.0842	58.6803	0	0	-1.08918	0.999767	-1.2625	0.709009	#N/A	#N/A
Fgf11	fibroblast growth factor 11	1.355	1.24412	0.835886	0.856372	0	0	-1.08912	0.999767	1.02451	0.98691	#N/A	#N/A
Sprn	shadow of prion protein	0.72714	0.667691	0.646763	0.63738	0	0	-1.08904	0.999767	-1.01472	0.99622	#N/A	#N/A
Wnt2	wingless-type MMTV integration site family, member 2	0.528869	0.485638	0.458012	0.538004	1.01863	0.481995	-1.08902	0.999767	1.17465	0.995216	-2.11335	0.248513
E030030I06Rik_1		0.430819	0.395605	0.768298	0.730218	0	0	-1.08901	0.999767	-1.05215	0.96671	#N/A	#N/A
Scn2a1	sodium channel, voltage-gated, type II, alpha 1	1.13938	1.04632	2.09644	1.36624	0	0	-1.08894	0.999767	-1.53446	0.517025	#N/A	#N/A
Tacc3	transforming, acidic coiled-coil containing protein 3	2.4669	2.26603	2.1805	2.69516	2.5526	1.74058	-1.08864	0.999767	1.23603	0.859992	-1.46652	0.648482
Gm9750	predicted gene 9750	3.59418	3.30177	4.80917	3.61992	0	0	-1.08856	0.999767	-1.32853	0.901482	#N/A	#N/A
Aldh1l1	aldehyde dehydrogenase 1 family, member L1	2.89008	2.65545	3.04688	2.00413	2.77202	1.70558	-1.08836	0.999767	-1.52031	0.830245	-1.62527	0.309664
Rgs4	regulator of G-protein signaling 4	1.42153	1.30619	1.33141	1.64449	0	0	-1.0883	0.999767	1.23515	0.880324	#N/A	#N/A
Timm10	translocase of inner mitochondrial membrane 10	23.6361	21.7254	20.6353	15.6623	14.1516	18.5779	-1.08795	0.999767	-1.31752	0.810521	1.31278	0.726731
Galt	galactose-1-phosphate uridyl transferase	3.93709	3.61896	2.78126	2.36996	2.64805	2.07864	-1.08791	0.999767	-1.17355	0.903615	-1.27393	0.989721
Ccdc148	coiled-coil domain containing 148	0.335962	0.308826	0.584294	0.531246	0.522931	0.613744	-1.08787	0.999767	-1.09986	0.957139	1.17366	1
D330023K18Rik	RIKEN cDNA D330023K18 gene	2.78348	2.55888	4.52629	4.43584	0	0	-1.08777	0.999767	-1.02039	0.992731	#N/A	#N/A
Usp27x	ubiquitin specific peptidase 27, X chromosome	1.04175	0.957752	0.88158	0.688394	1.04259	0.787606	-1.0877	0.999767	-1.28063	0.87084	-1.32375	0.953182
C330018D20Rik	RIKEN cDNA C330018D20 gene	1.79458	1.6499	2.92733	2.12754	2.07052	2.65247	-1.08769	0.999767	-1.37592	0.740705	1.28107	0.953182
Smtn	smoothelin	93.5903	86.0584	61.6068	77.2166	0	0	-1.08752	0.999767	1.25338	0.888362	#N/A	#N/A
Bcl2l2	BCL2-like 2	0.440399	0.405054	0.150201	0.536239	0	0	-1.08726	0.999767	3.57013	0.857545	#N/A	#N/A
Dffa	DNA fragmentation factor, alpha subunit	3.09648	2.84798	3.1657	3.43513	0	0	-1.08726	0.999767	1.08511	0.951302	#N/A	#N/A
Hebp1	heme binding protein 1	11.9171	10.9607	15.4864	12.8103	15.1704	17.5721	-1.08725	0.999767	-1.2089	0.90778	1.15831	1
Nxpe2	neurexophilin and PC-esterase domain family, member 2	1.7851	1.64195	2.87601	3.17925	0	0	-1.08718	0.999767	1.10544	0.924116	#N/A	#N/A
Cp	ceruloplasmin	3.39412	3.12199	5.78971	4.93962	6.28089	2.24696	-1.08716	0.999767	-1.1721	0.173083	-2.79528	5.08728e-08
Kcnj8	potassium inwardly-rectifying channel, subfamily J, member 8	12.3576	11.3679	14.6724	12.5427	16.271	11.0267	-1.08707	0.999767	-1.1698	0.857545	-1.4756	0.824773
Cdk1	cyclin-dependent kinase 1	6.56223	6.03692	5.48204	6.06661	5.91167	3.54502	-1.08702	0.999767	1.10663	0.942006	-1.6676	0.163115
9330162012Rik	cDNA RIKEN 9330162012 gene	0.647572	0.595844	0.684414	0.400706	0	0	-1.08681	0.999767	-1.70802	0.656171	#N/A	#N/A
Fundc1	FUN14 domain containing 1	5.05019	4.64685	7.93722	5.29259	0	0	-1.0868	0.999767	-1.49969	0.605199	#N/A	#N/A
Tgfbi	transforming growth factor, beta induced	37.2526	34.2802	50.0248	49.4543	81.4917	116.373	-1.08671	0.999767	-1.01154	0.943995	1.42804	0.341772
Ftsj2	FtsJ RNA methyltransferase homolog 2 (E. coli)	6.03603	5.55462	5.31904	5.92223	0	0	-1.08667	0.999767	1.1134	0.970705	#N/A	#N/A
Axdnd1	axonemal dynein light chain domain containing 1	22.5341	20.7424	10.496	3.76654	0	0	-1.08638	0.133484	-2.78665	0.444458	#N/A	#N/A
Klri2	killer cell lectin-like receptor family I member 2	0.507305	0.467003	1.27294	0.550129	1.39971	0.754168	-1.0863	0.999767	-2.31389	0.40645	-1.85597	0.719941
Ptgir	prostaglandin I receptor (IP)	1.0567	0.972791	1.11896	0.773251	0	0	-1.08625	0.999767	-1.44709	0.51171	#N/A	#N/A
Cdca3	cell division cycle associated 3	2.43889	2.24562	1.29048	1.5913	2.0923	1.1827	-1.08607	0.999767	1.23311	0.923511	-1.76908	0.398088
Tgm1	transglutaminase 1, K polypeptide	0.595738	0.548728	0.729036	0.504098	0.709124	0.437361	-1.08567	0.999767	-1.44622	0.705256	-1.62137	0.810116
Rps18	ribosomal protein S18	313.741	289.032	471.284	292.999	0	0	-1.08549	0.999767	-1.60848	0.859135	#N/A	#N/A
Etv5	ets variant 5	6.40957	5.9055	10.8143	5.1102	14.4981	5.95756	-1.08536	0.999767	-2.11622	0.00315531	-2.43357	3.40953e-06
Qrfp	pyroglutamylated RFamide peptide	0.387005	0.356642	0.481003	0.510073	0	0	-1.08513	0.999767	1.06044	0.972872	#N/A	#N/A
H2-M5	histocompatibility 2, M region locus 5	0.27966	0.257747	0.321912	0.269636	0	0	-1.08502	0.999767	-1.19388	0.957066	#N/A	#N/A
Col14a1	collagen, type XIV, alpha 1	27.0095	24.8963	33.0168	23.2139	40.0612	28.1558	-1.08488	0.999767	-1.42228	0.827963	-1.42284	0.810116
Pnpla8	patatin-like phospholipase domain containing 8	8.99731	8.29366	14.0113	9.87359	0	0	-1.08484	0.999767	-1.41906	0.567857	#N/A	#N/A
Gstt2	glutathione S-transferase, theta 2	12.7221	11.7292	13.0022	14.4467	11.6365	7.55309	-1.08465	0.999767	1.11109	0.992731	-1.54063	0.692189
Mcee	methylmalonyl CoA epimerase	10.6704	9.83829	19.5651	13.9277	0	0	-1.08458	0.999767	-1.40476	0.616797	#N/A	#N/A
Rab9	RAB9, member RAS oncogene family	11.0336	10.1734	17.3453	13.2963	16.5912	12.9243	-1.08455	0.999767	-1.30452	0.801755	-1.28372	1
Tmem240	transmembrane protein 240	0.594507	0.548188	0.528722	0.589717	0.653367	0.503725	-1.08449	0.999767	1.11536	0.952216	-1.29707	0.953182
Pros1	protein S (alpha)	9.38764	8.65644	12.3423	9.51556	15.4549	10.1143	-1.08447	0.999767	-1.29707	0.819547	-1.52803	0.20064
Slc35b2	solute carrier family 35, member B2	17.4236	16.0678	17.1767	16.645	0	0	-1.08438	0.999767	-1.03194	0.961793	#N/A	#N/A
Gm11744	predicted gene 11744	1.43547	1.3241	1.20153	1.70413	1.12129	0.792411	-1.08412	0.999767	1.4183	0.860805	-1.41503	1
Hdx	highly divergent homeobox	0.771022	0.711212	1.1281	0.855312	0.748059	0.935943	-1.0841	0.999767	-1.31893	0.847225	1.25116	1
Erlec1	endoplasmic reticulum lectin 1	8.31062	7.6661	10.6899	7.29133	10.6019	8.43522	-1.08407	0.999767	-1.46611	0.382645	-1.25686	0.953182
Cox6b2	cytochrome c oxidase subunit VIb polypeptide 2	4.39413	4.05357	3.44763	3.20117	3.7851	2.41821	-1.08402	0.999767	-1.07699	0.883886	-1.56525	0.953182
Rab38	RAB38, member RAS oncogene family	0.653718	0.603084	0.816089	0.62528	0.622354	0.988828	-1.08396	0.999767	-1.30516	0.936612	1.58885	0.742454
Adamts5	a disintegrin-like and metallopeptidase (reprolysin type) with thrombospondin type 1 motif, 5 (aggrecanase-2)	6.38151	5.88723	7.66464	8.15315	7.72431	6.19703	-1.08396	0.999767	1.06374	0.965042	-1.24645	0.946068
Ttc9	tetratricopeptide repeat domain 9	1.59242	1.46917	1.31256	1.90967	0	0	-1.08389	0.999767	1.45492	0.872793	#N/A	#N/A
Rit1	Ras-like without CAAX 1	11.4341	10.5497	11.5587	10.6101	13.3803	10.5812	-1.08384	0.999767	-1.0894	0.946065	-1.26453	0.953182
Eef1b2	eukaryotic translation elongation factor 1 beta 2	146.401	135.079	225.488	138.311	0	0	-1.08382	0.999767	-1.6303	0.571841	#N/A	#N/A
Lamtor5	late endosomal/lysosomal adaptor, MAPK and MTOR activator 5	22.1896	20.4781	33.6537	22.138	0	0	-1.08358	0.999767	-1.52017	0.300112	#N/A	#N/A
Ubxn6	UBX domain protein 6	6.61594	6.10573	5.83088	7.55552	0	0	-1.08356	0.999767	1.29578	0.96461	#N/A	#N/A
Gclm	glutamate-cysteine ligase, modifier subunit	9.21702	8.50652	10.7588	6.17707	10.6236	6.37195	-1.08352	0.999767	-1.74173	0.0166998	-1.66725	0.12379
Irs3	insulin receptor substrate 3	0.371391	0.34277	0.343622	0.492637	0	0	-1.0835	0.999767	1.43366	0.884758	#N/A	#N/A
Nkg7	natural killer cell group 7 sequence	3.04924	2.81457	7.96418	4.14212	10.0336	4.51617	-1.08338	0.999767	-1.92273	0.656171	-2.2217	0.271505
2016-03-02	mitochondrial amidoxime reducing component 2	7.0234	6.48357	7.87043	9.15648	0	0	-1.08326	0.999767	1.1634	0.850449	#N/A	#N/A
Acaa1b	acetyl-Coenzyme A acyltransferase 1B	0.590885	0.545499	0.277776	1.1724	0.71579	0.385805	-1.0832	0.999767	4.22067	0.273028	-1.85532	0.704633
Capg	capping protein (actin filament), gelsolin-like	18.0277	16.6443	20.6695	22.0714	27.5406	22.2114	-1.08311	0.999767	1.06782	0.971338	-1.23993	0.953182
N28178		0.328747	0.303524	0.258754	0.217245	0	0	-1.0831	0.999767	-1.19107	0.933112	#N/A	#N/A
Ndufa6	NADH dehydrogenase (ubiquinone) 1 alpha subcomplex, 6 (B14)	81.7597	75.4875	95.7562	71.1497	0	0	-1.08309	0.999767	-1.34584	0.592744	#N/A	#N/A
Tmem184a	transmembrane protein 184a	1.27179	1.17426	1.32969	0.729835	1.32627	0.918161	-1.08306	0.999767	-1.8219	0.283722	-1.44449	0.869139
Shisa6	shisa family member 6	0.240088	0.221753	0.528251	0.278675	0.479641	0.297103	-1.08268	0.999767	-1.89558	0.405247	-1.61439	0.465022
Larp6	La ribonucleoprotein domain family, member 6	4.01014	3.70393	5.19916	5.83003	5.84826	4.2506	-1.08267	0.999767	1.12134	0.937435	-1.37587	0.921399
Phospho2	phosphatase, orphan 2	2.5674	2.3714	3.15935	2.72777	0	0	-1.08265	0.999767	-1.15821	0.909017	#N/A	#N/A
Calcoco1	calcium binding and coiled coil domain 1	17.7276	16.3749	16.3178	27.9478	25.726	18.0654	-1.08261	0.999767	1.71272	0.737846	-1.42405	0.468949
Tnni3	troponin I, cardiac 3	1.77821	1.64281	1.20119	1.90787	0	0	-1.08242	0.999767	1.58832	0.880324	#N/A	#N/A
Rps29	ribosomal protein S29	190.708	176.192	229.977	125.969	141.613	112.65	-1.08238	0.999767	-1.82566	0.751545	-1.25711	1
Rfc4	replication factor C (activator 1) 4	3.41377	3.15409	4.71461	3.871	0	0	-1.08233	0.999767	-1.21793	0.884758	#N/A	#N/A
Glb1l2	galactosidase, beta 1-like 2	1.30656	1.20723	1.52673	1.29333	1.27752	1.78838	-1.08228	0.999767	-1.18046	0.915744	1.39989	0.575328
Pcdhb14	protocadherin beta 14	1.22617	1.13299	1.04353	1.1152	0	0	-1.08223	0.999767	1.06868	0.970092	#N/A	#N/A
Mea1	male enhanced antigen 1	16.2855	15.0485	23.8805	27.0333	13.7767	17.3021	-1.0822	0.999767	1.13202	0.723052	1.2559	0.91555
Grb7	growth factor receptor bound protein 7	6.26887	5.79273	7.25892	7.45001	7.41971	8.27213	-1.0822	0.999767	1.02632	0.984477	1.11489	1
Slc27a2	solute carrier family 27 (fatty acid transporter), member 2	0.817794	0.755945	0.478884	0.767168	0	0	-1.08182	0.999767	1.60199	0.924732	#N/A	#N/A
5730455P16Rik	RIKEN cDNA 5730455P16 gene	3.61023	3.3373	4.4795	3.43829	0	0	-1.08178	0.999767	-1.30283	0.686383	#N/A	#N/A
Myl6	myosin, light polypeptide 6, alkali, smooth muscle and non-muscle	870.762	805.031	730.54	646.624	0	0	-1.08165	0.999767	-1.12977	0.898217	#N/A	#N/A
Osbpl8	oxysterol binding protein-like 8	8.19839	7.57995	10.5419	10.5316	0	0	-1.08159	0.999767	-1.00097	0.98807	#N/A	#N/A
Syndig1	synapse differentiation inducing 1	20.6735	19.1165	25.1443	21.3129	0	0	-1.08145	0.725603	-1.17977	0.979815	#N/A	#N/A
Ctla2a	cytotoxic T lymphocyte-associated protein 2 alpha	716.465	662.51	1587.74	668.354	0	0	-1.08144	0.999767	-2.3756	0.435218	#N/A	#N/A
Gm26641		0.635241	0.587469	0	0	0.358492	0.473846	-1.08132	0.999767	#N/A	#N/A	1.32178	0.961354
Smim1	small integral membrane protein 1	4.61969	4.273	2.83828	2.8001	2.83302	2.14847	-1.08114	0.999767	-1.01364	0.866705	-1.31862	0.800713
Dnaic2	dynein, axonemal, intermediate chain 2	0.462068	0.427449	0.368754	0.399861	0.419661	0.338292	-1.08099	0.999767	1.08436	0.998114	-1.24053	1
Zdhhc9	zinc finger, DHHC domain containing 9	2.57502	2.38256	2.86158	2.33411	0	0	-1.08078	0.999767	-1.22599	0.827963	#N/A	#N/A
Acacb	acetyl-Coenzyme A carboxylase beta	1.69136	1.56498	2.23419	2.60204	3.38039	2.42688	-1.08076	0.999767	1.16464	0.896444	-1.3929	0.810116
Gid8	GID complex subunit 8	8.14638	7.53949	8.2665	8.01723	0	0	-1.08049	0.999767	-1.03109	0.989091	#N/A	#N/A
4932438A13Rik	RIKEN cDNA 4932438A13 gene	3.58733	3.3202	4.75392	3.94073	0	0	-1.08046	0.999767	-1.20635	0.873858	#N/A	#N/A
BC017643	cDNA sequence BC017643	8.96421	8.29786	8.94271	7.70291	8.89835	7.23609	-1.0803	0.999767	-1.16095	0.870838	-1.22972	0.953182
Ssh3	slingshot homolog 3 (Drosophila)	18.0405	16.6995	14.7623	13.3965	0	0	-1.0803	0.999767	-1.10195	0.883886	#N/A	#N/A
Rps5	ribosomal protein S5	541.649	501.421	709.257	578.546	0	0	-1.08023	0.999767	-1.22593	0.920227	#N/A	#N/A
Plk1s1		12.2986	11.3856	21.5713	18.2864	0	0	-1.08019	0.999767	-1.17964	0.859135	#N/A	#N/A
Met	met proto-oncogene	2.38422	2.20799	3.9725	4.08671	5.72491	3.9624	-1.07981	0.999767	1.02875	0.98691	-1.44481	0.757494
Hspa13	heat shock protein 70 family, member 13	3.53778	3.27631	4.83486	3.47285	0	0	-1.07981	0.999767	-1.39219	0.561214	#N/A	#N/A
Emc4	ER membrane protein complex subunit 4	21.2557	19.6866	22.5418	16.3803	18.3801	19.3751	-1.07971	0.999767	-1.37615	0.651412	1.05413	1
Spns2	spinster homolog 2	12.4826	11.5636	11.2591	11.1684	0	0	-1.07947	0.999767	-1.00812	0.976252	#N/A	#N/A
Cox5b	cytochrome c oxidase subunit Vb	142.756	132.272	91.6217	57.7674	0	0	-1.07926	0.999767	-1.58604	0.623619	#N/A	#N/A
Ddx26b	DEAD/H (Asp-Glu-Ala-Asp/His) box polypeptide 26B	6.03715	5.59428	8.32322	6.47412	0	0	-1.07917	0.999767	-1.28561	0.791044	#N/A	#N/A
Gm9320	predicted gene 9320	9.43669	8.74703	24.3845	12.672	26.8504	20.9032	-1.07885	0.999767	-1.92429	0.516943	-1.28451	0.953182
Arpc5	actin related protein 2/3 complex, subunit 5	26.0689	24.1662	33.1337	23.4222	0	0	-1.07873	0.999767	-1.41463	0.397962	#N/A	#N/A
C1qtnf6	C1q and tumor necrosis factor related protein 6	18.7759	17.4056	15.1234	14.5519	16.9809	13.6272	-1.07873	0.999767	-1.03927	0.976624	-1.2461	0.953182
Ocel1	occludin/ELL domain containing 1	1.82974	1.69635	1.69052	2.01954	0	0	-1.07863	0.999767	1.19463	0.957066	#N/A	#N/A
Rpl23	ribosomal protein L23	295.745	274.188	356.361	236.179	0	0	-1.07862	0.999767	-1.50886	0.666009	#N/A	#N/A
Zfp719	zinc finger protein 719	2.49272	2.31109	3.82589	2.72092	3.04174	3.33358	-1.07859	0.999767	-1.4061	0.662417	1.09595	1
Birc2	baculoviral IAP repeat-containing 2	8.82504	8.18434	12.7366	10.172	10.6789	12.766	-1.07828	0.999767	-1.25213	0.748307	1.19544	0.953182
Morc4	microrchidia 4	1.81418	1.68255	2.10676	1.9406	0	0	-1.07824	0.999767	-1.08562	0.964676	#N/A	#N/A
Plin3	perilipin 3	29.7358	27.579	30.2881	34.3208	32.7192	25.633	-1.0782	0.999767	1.13314	0.941134	-1.27645	0.953182
Cgnl1	cingulin-like 1	12.3041	11.412	14.9311	15.3137	0	0	-1.07818	0.999767	1.02562	0.98915	#N/A	#N/A
Nudt14	nudix (nucleoside diphosphate linked moiety X)-type motif 14	15.078	13.9851	10.6634	12.7754	8.37201	12.7533	-1.07815	0.999767	1.19806	0.913619	1.52333	0.461853
Mtfp1	mitochondrial fission process 1	3.54927	3.29236	1.63388	1.68357	0	0	-1.07803	0.999767	1.03041	0.994606	#N/A	#N/A
Pcdhb8	protocadherin beta 8	1.22127	1.13289	0.888922	0.936937	0	0	-1.07801	0.999767	1.05401	0.968168	#N/A	#N/A
Fam98c	family with sequence similarity 98, member C	3.73106	3.46128	2.04168	2.72749	2.76665	1.8635	-1.07794	0.999767	1.33591	0.944797	-1.48465	0.953182
Avpi1	arginine vasopressin-induced 1	12.5152	11.6109	9.98569	9.21347	0	0	-1.07789	0.999767	-1.08382	0.943995	#N/A	#N/A
Cep55	centrosomal protein 55	2.34104	2.17215	1.92096	2.13556	1.9723	1.38239	-1.07775	0.999767	1.11172	0.924116	-1.42673	0.947456
Zfp595	zinc finger protein 595	1.48329	1.37647	2.02165	1.23824	0	0	-1.0776	0.999767	-1.63268	0.666009	#N/A	#N/A
Trim12a	tripartite motif-containing 12A	0.533768	0.495378	0.932547	0.958722	0	0	-1.0775	0.999767	1.02807	0.957066	#N/A	#N/A
Cox6c	cytochrome c oxidase subunit VIc	32.9681	30.5973	26.8735	18.9528	0	0	-1.07748	0.999767	-1.41792	0.43486	#N/A	#N/A
Pramef8	PRAME family member 8	2.48276	2.30423	3.06475	2.85606	0	0	-1.07748	0.999767	-1.07307	0.969263	#N/A	#N/A
Gin1	gypsy retrotransposon integrase 1	1.49311	1.3858	1.85649	1.72217	0	0	-1.07743	0.999767	-1.07799	0.963986	#N/A	#N/A
Slc6a17	solute carrier family 6 (neurotransmitter transporter), member 17	1.76594	1.63956	1.22167	1.17836	0.986338	1.27044	-1.07708	0.999767	-1.03676	0.96461	1.28803	0.810116
Rab18	RAB18, member RAS oncogene family	16.0808	14.9308	19.7408	15.1651	0	0	-1.07702	0.999767	-1.30172	0.795984	#N/A	#N/A
Hist1h1c	histone cluster 1, H1c	147.48	136.936	95.9173	138.802	93.0882	52.9466	-1.077	0.999767	1.4471	0.723759	-1.75815	0.83359
Ccdc106	coiled-coil domain containing 106	5.96514	5.539	4.86895	5.66291	0	0	-1.07693	0.999767	1.16307	0.997526	#N/A	#N/A
Phlda3	pleckstrin homology-like domain, family A, member 3	18.8706	17.5238	10.9738	14.3995	0	0	-1.07686	0.999767	1.31218	0.769161	#N/A	#N/A
Gpm6a	glycoprotein m6a	1.47942	1.37393	2.04129	1.59429	0	0	-1.07678	0.999767	-1.28038	0.884758	#N/A	#N/A
Ttc18		0.450026	0.417964	0.604634	0.724609	0	0	-1.07671	0.999767	1.19843	0.895229	#N/A	#N/A
1500012F01Rik		61.6223	57.2349	130.184	53.8592	94.1203	110.803	-1.07666	0.999767	-2.41712	0.489162	1.17725	0.952851
Timm10b	translocase of inner mitochondrial membrane 10B	3.30165	3.06705	2.35063	1.45719	0	0	-1.07649	0.999767	-1.61313	0.880324	#N/A	#N/A
5031434O11Rik	RIKEN cDNA 5031434O11 gene	0.484197	0.449808	0.537419	0.400059	0.655492	0.342417	-1.07645	0.999767	-1.34335	0.868262	-1.91431	0.655511
Pigyl	phosphatidylinositol glycan anchor biosynthesis, class Y-like	19.2663	17.8982	16.7279	13.8087	0	0	-1.07644	0.999767	-1.2114	0.888362	#N/A	#N/A
Xpnpep2	X-prolyl aminopeptidase (aminopeptidase P) 2, membrane-bound	1.3982	1.29895	1.20508	1.36321	1.71316	1.91841	-1.0764	0.999767	1.13122	0.926134	1.11981	1
Pcdhb18	protocadherin beta 18	0.625171	0.580889	0.591655	0.543841	0	0	-1.07623	0.999767	-1.08792	0.979211	#N/A	#N/A
Icam1	intercellular adhesion molecule 1	11.2136	10.4194	10.349	11.2375	11.8411	6.3928	-1.07622	0.999767	1.08586	0.97872	-1.85225	0.151201
6430550D23Rik	RIKEN cDNA 6430550D23 gene	1.06927	0.993583	1.33056	1.19484	0.946852	0.804296	-1.07618	0.999767	-1.11359	0.952216	-1.17724	1
Esam	endothelial cell-specific adhesion molecule	14.9399	13.8839	15.9951	17.964	23.5174	17.9214	-1.07606	0.999767	1.12309	0.858356	-1.31225	0.946068
Rpl14	ribosomal protein L14	526.102	488.93	668.786	495.259	0	0	-1.07603	0.999767	-1.35038	0.848107	#N/A	#N/A
Fyttd1	forty-two-three domain containing 1	4.87369	4.52949	7.44424	4.97483	0	0	-1.07599	0.999767	-1.49638	0.325545	#N/A	#N/A
Mfsd4		1.59279	1.48032	1.75743	1.74824	0	0	-1.07598	0.999767	-1.00526	0.985002	#N/A	#N/A
Fer1l4	fer-1-like 4 (C. elegans)	0.166008	0.154359	0.215922	0.277703	0	0	-1.07547	0.999767	1.28612	0.896444	#N/A	#N/A
Gm14532	predicted gene 14532	5.13695	4.77655	10.3316	7.30059	0	0	-1.07545	0.999767	-1.41517	0.84156	#N/A	#N/A
Zswim7	zinc finger SWIM-type containing 7	9.21078	8.56553	11.3677	9.60539	10.9821	8.78878	-1.07533	0.999767	-1.18347	0.892021	-1.24955	0.97278
Ifi204	interferon activated gene 204	3.18535	2.96265	4.33348	3.07915	3.82402	2.6557	-1.07517	0.999767	-1.40736	0.7027	-1.43993	0.953182
Pde5a	phosphodiesterase 5A, cGMP-specific	14.3601	13.3562	19.4044	16.7922	23.6697	16.4959	-1.07516	0.999767	-1.15556	0.710781	-1.43489	0.844742
Harbi1	harbinger transposase derived 1	1.6344	1.5203	2.14427	1.73476	0	0	-1.07505	0.999767	-1.23606	0.847225	#N/A	#N/A
Csf2rb2	colony stimulating factor 2 receptor, beta 2, low-affinity (granulocyte-macrophage)	1.88008	1.74887	2.32222	2.00649	2.67216	1.50808	-1.07503	0.999767	-1.15736	0.825229	-1.7719	0.394964
Rundc1	RUN domain containing 1	6.95716	6.47315	6.62945	7.64579	0	0	-1.07477	0.999767	1.15331	0.965826	#N/A	#N/A
Ptgr2	prostaglandin reductase 2	4.61505	4.29407	5.62616	4.89564	0	0	-1.07475	0.999767	-1.14922	0.866705	#N/A	#N/A
Llgl2	lethal giant larvae homolog 2 (Drosophila)	6.6101	6.1515	5.29713	5.58268	4.53004	5.08378	-1.07455	0.999767	1.05391	0.98691	1.12224	1
Rpl3	ribosomal protein L3	1025.04	953.936	1355.65	1097.69	0	0	-1.07454	0.999767	-1.235	0.921624	#N/A	#N/A
Hist1h2ai	histone cluster 1, H2ai	5.42418	5.0481	6.3694	5.66844	4.47699	2.527	-1.0745	0.999767	-1.12366	0.863987	-1.77167	0.953182
Slc39a1	solute carrier family 39 (zinc transporter), member 1	47.0252	43.7691	43.9351	36.0075	0	0	-1.07439	0.999767	-1.22016	0.766469	#N/A	#N/A
Xcl1	chemokine (C motif) ligand 1	14.0691	13.0971	34.3629	13.1557	20.1054	12.2308	-1.07422	0.999767	-2.61202	0.633758	-1.64384	0.344577
Kctd6	potassium channel tetramerisation domain containing 6	1.9717	1.83563	2.42713	2.22966	2.28015	2.56383	-1.07413	0.999767	-1.08856	0.952216	1.12441	1
Eif4a1	eukaryotic translation initiation factor 4A1	131.913	122.816	175.714	106.096	149.701	172.43	-1.07407	0.999767	-1.65618	0.561214	1.15183	0.994639
Iqub		0.184336	0.171628	0	0	0	0	-1.07404	0.999767	#N/A	#N/A	#N/A	#N/A
Lhpp	phospholysine phosphohistidine inorganic pyrophosphate phosphatase	6.90006	6.42455	4.57214	5.57492	0	0	-1.07401	0.999767	1.21932	0.751844	#N/A	#N/A
Ino80b	INO80 complex subunit B	7.0327	6.54833	4.36888	5.60898	6.23369	4.52936	-1.07397	0.999767	1.28385	0.820736	-1.37629	0.953182
Tmem198b	transmembrane protein 198b	10.0872	9.39266	9.28968	9.50671	0	0	-1.07394	0.999767	1.02336	0.952216	#N/A	#N/A
Usp9x	ubiquitin specific peptidase 9, X chromosome	10.5187	9.79471	13.6255	10.8866	0	0	-1.07391	0.999767	-1.25158	0.865925	#N/A	#N/A
Myg1	melanocyte proliferating gene 1	7.7872	7.25136	7.60082	6.19493	7.58596	6.32715	-1.0739	0.999767	-1.22694	0.83536	-1.19895	0.993258
6330403K07Rik	RIKEN cDNA 6330403K07 gene	6.59726	6.14424	4.2832	7.09304	0	0	-1.07373	0.999767	1.65601	0.507874	#N/A	#N/A
Rpp21	ribonuclease P 21 subunit	5.92147	5.51545	6.48705	3.85776	0	0	-1.07362	0.999767	-1.68156	0.390966	#N/A	#N/A
Nrarp	Notch-regulated ankyrin repeat protein	1.94937	1.81599	0.946639	1.71952	0	0	-1.07345	0.999767	1.81645	0.412744	#N/A	#N/A
Melk	maternal embryonic leucine zipper kinase	2.98519	2.78128	2.12362	2.91562	2.08311	1.51007	-1.07332	0.999767	1.37295	0.79024	-1.37947	0.914683
Tnip2	TNFAIP3 interacting protein 2	9.84034	9.16848	10.2222	12.224	12.1407	9.00145	-1.07328	0.999767	1.19583	0.953565	-1.34876	0.708115
Nae1	NEDD8 activating enzyme E1 subunit 1	2.91137	2.7127	3.67261	2.59637	2.77981	3.24466	-1.07324	0.999767	-1.41452	0.550837	1.16722	0.953182
Pcdhb10	protocadherin beta 10	1.59891	1.48985	1.22959	1.47458	0	0	-1.07321	0.999767	1.19924	0.90637	#N/A	#N/A
Pm20d1	peptidase M20 domain containing 1	0.239566	0.223233	0.330717	0.280569	0.358214	0.259267	-1.07317	0.999767	-1.17874	0.946065	-1.38164	0.953182
Nucb2	nucleobindin 2	11.0241	10.2758	15.8971	8.85073	18.9369	12.2258	-1.07282	0.999767	-1.79614	0.0849893	-1.54893	0.488187
Zdbf2	zinc finger, DBF-type containing 2	0.0826242	0.0770665	0.109255	0.0577472	0.136497	0.08624	-1.07212	0.999767	-1.89195	0.665443	-1.58276	0.979401
Pvrl4	poliovirus receptor-related 4	2.12088	1.97864	1.78978	1.93172	2.17862	2.61482	-1.07189	0.999767	1.07931	0.988601	1.20022	0.953182
Trpm7	transient receptor potential cation channel, subfamily M, member 7	5.67361	5.29317	7.94173	6.30307	0	0	-1.07187	0.999767	-1.25998	0.840097	#N/A	#N/A
Snx16	sorting nexin 16	2.18124	2.03539	3.77392	2.62973	0	0	-1.07166	0.999767	-1.4351	0.733752	#N/A	#N/A
Aldh6a1	aldehyde dehydrogenase family 6, subfamily A1	10.9605	10.2284	15.4229	10.949	0	0	-1.07158	0.999767	-1.40862	0.679601	#N/A	#N/A
Ly6h	lymphocyte antigen 6 complex, locus H	1.39079	1.29792	0.907642	0.729125	0.812215	0.301532	-1.07155	0.999767	-1.24484	0.879253	-2.69363	0.113153
[truncated: 23,236 more rows]
