# Supplementary material for: Uterine glands impact uterine receptivity, luminal fluid homeostasis and blastocyst implantation
Source: Sci Rep. 2016 Dec 1;6:38078. doi: 10.1038/srep38078 (PMC5131473; doi:10.1038/srep38078)
Supplement: Supplemental Table 3 [file srep38078-s4.xls]

## Sheet: Sheet1
			Average Spectral Counts						Quantitative Profile
			Wild Type			PUGKO			Wild Type
Protein Discription	Accession Number	Molecular Weight	DOPP 3	DOPP 4	DOPP 5	DOPP 3	DOPP 4	DOPP 5	DOPP 3 vs DOPP 4	DOPP 4 vs DOPP 5
60S ribosomal protein L4 OS=Mus musculus GN=Rpl4 PE=1 SV=3	sp|P62259|1433E_MOUSE [2]	29 kDa	14.2	7	9.2	15.6	12.6	20.8	Dopp 3 low, Dopp 4 high	insignificant between days
Alpha-actinin-4 OS=Mus musculus GN=Actn4 PE=1 SV=1	sp|P68373|TBA1C_MOUSE	50 kDa	25.8	11.4	8.2	25.2	23.4	27.4	Dopp 3 high, Dopp 4 low	insignificant between days
Alpha-enolase OS=Mus musculus GN=Eno1 PE=1 SV=3	sp|P17156|HSP72_MOUSE	70 kDa	13.2	12.6	11.4	14	12.8	14.8	Dopp 3 high, Dopp 4 low	insignificant between days
Apolipoprotein E OS=Mus musculus GN=Apoe PE=1 SV=2	tr|Q3UCW8|Q3UCW8_MOUSE	81 kDa	0	7.6	13.4	0	0	0	Dopp 3 low, Dopp 4 high	insignificant between days
Bisphosphoglycerate mutase OS=Mus musculus GN=Bpgm PE=2 SV=2	sp|P20029|GRP78_MOUSE	72 kDa	10.4	7.2	4.8	11	7.6	12.8	Dopp 3 low, Dopp 4 high	insignificant between days
Endoplasmin OS=Mus musculus GN=Hsp90b1 PE=1 SV=2	sp|Q61598|GDIB_MOUSE	51 kDa	10.6	3	3.6	9.6	8.2	12.2	Dopp 3 low, Dopp 4 high	insignificant between days
Glutathione S-transferase Mu 1 OS=Mus musculus GN=Gstm1 PE=1 SV=2	tr|A1BN54|A1BN54_MOUSE	103 kDa	11.6	4.4	8	11.4	11.2	16.2	Dopp 3 high, Dopp 4 low	insignificant between days
High mobility group protein B1 OS=Mus musculus GN=Hmgb1 PE=1 SV=2	sp|Q3TTY5|K22E_MOUSE	71 kDa	3.2	2.2	1	3	4.2	1	Dopp 3 low, Dopp 4 high	insignificant between days
Keratin, type I cytoskeletal 19 OS=Mus musculus GN=Krt19 PE=1 SV=1	sp|P10649|GSTM1_MOUSE [3]	26 kDa	30.6	11.6	14.6	25.8	31.8	48.6	Dopp 3 high, Dopp 4 low	insignificant between days
Myosin-9 OS=Mus musculus GN=Myh9 PE=1 SV=4	sp|Q00897|A1AT4_MOUSE [5]	46 kDa	53.6	33.6	29.8	56.6	46.4	56.4	Dopp 3 high, Dopp 4 low	insignificant between days
Phosphoglycerate kinase 1 OS=Mus musculus GN=Pgk1 PE=1 SV=4	sp|A2ASS6|TITIN_MOUSE [3]	3906 kDa	0.2	0	0.2	0.6	0.2	0	Dopp 3 high, Dopp 4 low	insignificant between days
Pyruvate kinase PKM OS=Mus musculus GN=Pkm PE=1 SV=4	sp|Q64291|K1C12_MOUSE	52 kDa	0	0	0	0	0	0	Dopp 3 high, Dopp 4 low	insignificant between days
Serine protease inhibitor A3K OS=Mus musculus GN=Serpina3k PE=1 SV=2	sp|P13645|K1C10_HUMAN	60 kDa	11	7.8	2.4	7	11	3	Dopp 3 high, Dopp 4 low	insignificant between days
Serine/threonine-protein phosphatase 2A 65 kDa regulatory subunit A alpha isoform OS=Mus musculus GN=Ppp2r1a PE=1 SV=3	sp|P14148|RL7_MOUSE [2]	31 kDa	4.2	6.8	4	8.8	6.8	8.8	Dopp 3 high, Dopp 4 low	insignificant between days
Superoxide dismutase [Cu-Zn] OS=Mus musculus GN=Sod1 PE=1 SV=2	sp|P07744|K2C4_MOUSE	56 kDa	0.6	0.2	0	0.4	0.4	0.2	Dopp 3 low, Dopp 4 high	insignificant between days
Thioredoxin reductase 1, cytoplasmic OS=Mus musculus GN=Txnrd1 PE=1 SV=3	sp|P61255|RL26_MOUSE [3]	17 kDa	2.8	3.4	3.2	5.8	4.6	7	Dopp 3 high, Dopp 4 low	insignificant between days
Ubiquitin-like modifier-activating enzyme 1 OS=Mus musculus GN=Uba1 PE=1 SV=1	sp|P68368|TBA4A_MOUSE	50 kDa	22.8	7.8	6.2	20.8	19.4	22.2	Dopp 3 high, Dopp 4 low	insignificant between days
6-phosphogluconate dehydrogenase, decarboxylating OS=Mus musculus GN=Pgd PE=2 SV=3	tr|E9Q561|E9Q561_MOUSE	36 kDa	1.2	0.8	1	1.2	2.2	1.6	Dopp 3 high, Dopp 4 low	insignificant between days
Alcohol dehydrogenase [NADP(+)] OS=Mus musculus GN=Akr1a1 PE=1 SV=3	tr|Q9CR99|Q9CR99_MOUSE	22 kDa	1.2	0.4	0.4	0.6	0.6	2.4	Dopp 3 high, Dopp 4 low	insignificant between days
Alpha-1B-glycoprotein OS=Mus musculus GN=A1bg PE=1 SV=1	sp|P63158|HMGB1_MOUSE	25 kDa	12.4	19.6	16.4	18	13.2	15.4	Dopp 3 low, Dopp 4 high	insignificant between days
Bifunctional purine biosynthesis protein PURH OS=Mus musculus GN=Atic PE=1 SV=2	tr|A2A5G5|A2A5G5_MOUSE	13 kDa	4.4	4	2.6	4.2	8.2	7.8	Dopp 3 high, Dopp 4 low	insignificant between days
Carbonic anhydrase 3 OS=Mus musculus GN=Ca3 PE=1 SV=3	sp|Q8R527|RHOQ_MOUSE (+1)	23 kDa	0	0	0	0.2	0	0	Dopp 3 high, Dopp 4 low	insignificant between days
Clathrin heavy chain 1 OS=Mus musculus GN=Cltc PE=1 SV=3	sp|Q6IFZ6|K2C1B_MOUSE	61 kDa	3.6	0	0.6	4	0.8	0.8	Dopp 3 high, Dopp 4 low	insignificant between days
Fatty acid synthase OS=Mus musculus GN=Fasn PE=1 SV=2	sp|P17751|TPIS_MOUSE [2]	32 kDa	22	10.8	15	21.6	20.6	24.2	Dopp 3 high, Dopp 4 low	insignificant between days
Heat shock protein beta-1 OS=Mus musculus GN=Hspb1 PE=1 SV=3	tr|Q8BG37|Q8BG37_MOUSE	25 kDa	0.4	0.6	0.8	0.4	1.6	1.2	Dopp 3 low, Dopp 4 high	Dopp 4 low, Dopp 5 high
Keratin, type I cytoskeletal 9 OS=Homo sapiens GN=KRT9 PE=1 SV=3	tr|E9Q1Z0|E9Q1Z0_MOUSE	58 kDa	3.4	0.2	0.2	1	1.4	0.8	Dopp 3 low, Dopp 4 high	insignificant between days
Keratin, type II cytoskeletal 1 OS=Homo sapiens GN=KRT1 PE=1 SV=6	sp|P10605|CATB_MOUSE	37 kDa	16.8	10.6	6.6	15.4	17.8	19	Dopp 3 high, Dopp 4 low	insignificant between days
Peroxiredoxin-2 OS=Mus musculus GN=Prdx2 PE=1 SV=3	tr|F6QXU4|F6QXU4_MOUSE	36 kDa	1.8	3.2	4.6	5	6	8.6	Dopp 3 high, Dopp 4 low	insignificant between days
Protein-glutamine gamma-glutamyltransferase 2 OS=Mus musculus GN=Tgm2 PE=1 SV=4	sp|Q8CCX5|KT222_MOUSE	34 kDa	0	0	0	0	0	0	Dopp 3 high, Dopp 4 low	insignificant between days
Ribonuclease inhibitor OS=Mus musculus GN=Rnh1 PE=1 SV=1	sp|O70400|PDLI1_MOUSE	36 kDa	6.8	6.8	8	5.8	7.2	10.6	Dopp 3 high, Dopp 4 low	insignificant between days
Serum albumin OS=Mus musculus GN=Alb PE=1 SV=3	sp|P07724|ALBU_MOUSE	69 kDa	673.4	281	286.4	729.2	459	475.8	Dopp 3 high, Dopp 4 low	insignificant between days
T-complex protein 1 subunit beta OS=Mus musculus GN=Cct2 PE=1 SV=4	sp|P62746|RHOB_MOUSE	22 kDa	0.4	0.2	0.2	0	0.2	0	Dopp 3 high, Dopp 4 low	insignificant between days
Thymosin beta-10 OS=Mus musculus GN=Tmsb10 PE=2 SV=3	sp|P60843|IF4A1_MOUSE	46 kDa	7.6	3.4	3.6	7	6	8.4	Dopp 3 low, Dopp 4 high	insignificant between days
Thymosin beta-4 OS=Mus musculus GN=Tmsb4x PE=1 SV=1	tr|Q3UCF8|Q3UCF8_MOUSE	42 kDa	0	33	23.2	0	0	0	Dopp 3 low, Dopp 4 high	insignificant between days
Trypsin OS=Sus scrofa PE=1 SV=1	tr|D4N6V9|D4N6V9_MUSMC	16 kDa	0	88.8	55.2	0	0	0	Dopp 3 low, Dopp 4 high	insignificant between days
Vinculin OS=Mus musculus GN=Vcl PE=1 SV=4	tr|F6Z2C0|F6Z2C0_MOUSE	30 kDa	0	1.2	1.4	0	0	0	Dopp 3 low, Dopp 4 high	insignificant between days
WD repeat-containing protein 1 OS=Mus musculus GN=Wdr1 PE=1 SV=3	sp|Q99PT1|GDIR1_MOUSE	23 kDa	11.2	5.2	6.8	12.2	9.4	12	Dopp 3 high, Dopp 4 low	insignificant between days
Beta-globin OS=Mus musculus GN=Hbbt1 PE=3 SV=1	sp|P02089|HBB2_MOUSE [20]	16 kDa	404.8	227.2	204	310.6	344.8	251.4	insignificant between days	insignificant between days
Beta-globin OS=Mus musculus GN=Hbb-b1 PE=3 SV=1	tr|A8DUK4|A8DUK4_MOUSE	16 kDa	385.4	217	185.6	300	316.2	225.4	insignificant between days	insignificant between days
Hemoglobin beta chain subunit OS=Mus musculus GN=Hbb-b1 PE=2 SV=1	sp|P02088|HBB1_MOUSE	16 kDa	273.2	135.8	136	212.4	237.6	178	insignificant between days	insignificant between days
Actin, cytoplasmic 1 OS=Mus musculus GN=Actb PE=1 SV=1	tr|Q91VB8|Q91VB8_MOUSE	15 kDa	234	202	172.8	189.4	208	191	insignificant between days	insignificant between days
Actin, alpha skeletal muscle OS=Mus musculus GN=Acta1 PE=1 SV=1	sp|P01942|HBA_MOUSE	15 kDa	204	179.8	156.4	166.8	179.8	158.4	insignificant between days	insignificant between days
Hemoglobin subunit beta-1 OS=Mus musculus GN=Hbb-b1 PE=1 SV=2	sp|P02089|HBB2_MOUSE	16 kDa	154.2	80.4	81.8	109	130.8	84	insignificant between days	insignificant between days
Serotransferrin OS=Mus musculus GN=Tf PE=1 SV=1	sp|Q921I1|TRFE_MOUSE	77 kDa	134.4	83.8	75.8	143.6	121	134.4	insignificant between days	insignificant between days
Protein Gm20425 OS=Mus musculus GN=Gm20425 PE=4 SV=1	tr|E9Q035|E9Q035_MOUSE	108 kDa	127.2	78.6	71.4	135.8	114.4	127.2	insignificant between days	insignificant between days
Alpha-1-antitrypsin 1-5 OS=Mus musculus GN=Serpina1e PE=1 SV=1	sp|P60710|ACTB_MOUSE [15]	42 kDa	93.4	71.6	58.2	100.6	84.8	107.8	insignificant between days	insignificant between days
Fructose-bisphosphate aldolase A OS=Oryctolagus cuniculus GN=ALDOA PE=1 SV=2	sp|P69905|HBA_HUMAN	15 kDa	75.6	26.8	39.4	61.4	63.6	56	insignificant between days	insignificant between days
Serpina1b protein OS=Mus musculus GN=Serpina1b PE=2 SV=1	sp|P60710|ACTB_MOUSE	42 kDa	75.4	64	50.4	85.6	73.2	89.6	insignificant between days	insignificant between days
ATP-dependent RNA helicase DDX3Y OS=Mus musculus GN=Ddx3y PE=1 SV=2	sp|P68871|HBB_HUMAN	16 kDa	68.4	42.4	27.8	56.4	51	29.2	insignificant between days	insignificant between days
Hemoglobin subunit alpha OS=Mus musculus GN=Hba PE=1 SV=2	sp|P00761|TRYP_PIG	24 kDa	64.6	65.4	45	55.4	50.4	45.2	insignificant between days	insignificant between days
Putative uncharacterized protein OS=Mus musculus GN=Hba-a2 PE=2 SV=1	sp|Q61838|A2M_MOUSE	166 kDa	64	35.2	25.6	72.2	54.4	56.4	insignificant between days	insignificant between days
Tubulin beta-2A chain OS=Mus musculus GN=Tubb2a PE=1 SV=1	sp|P01027|CO3_MOUSE	186 kDa	56.8	30.8	29.4	76.8	57.2	59.8	insignificant between days	insignificant between days
Tubulin beta-4A chain OS=Mus musculus GN=Tubb4a PE=1 SV=3	sp|P01027|CO3_MOUSE	186 kDa	56.8	30.8	29.4	76.8	57.2	59.8	insignificant between days	insignificant between days
Putative uncharacterized protein OS=Mus musculus GN=Hba-a1 PE=2 SV=1	sp|P11499|HS90B_MOUSE [5]	83 kDa	56.6	30.4	30.2	74.8	58.4	79.2	insignificant between days	insignificant between days
Protein Ces1b OS=Mus musculus GN=Ces1b PE=4 SV=1	sp|Q8VDD5|MYH9_MOUSE [3]	226 kDa	56.4	54.4	58.2	64.4	59.4	70.6	insignificant between days	insignificant between days
Liver carboxylesterase 1 OS=Mus musculus GN=Ces1 PE=2 SV=1	sp|Q8VDD5|MYH9_MOUSE	226 kDa	56.4	54.4	58.2	64.4	59.4	70.6	insignificant between days	insignificant between days
Uncharacterized protein OS=Mus musculus PE=4 SV=1	sp|P99024|TBB5_MOUSE [9]	50 kDa	56.4	21.6	16.2	58.4	44.6	63.2	insignificant between days	insignificant between days
Serum paraoxonase/arylesterase 1 (Fragment) OS=Mus musculus GN=Pon1 PE=2 SV=1	sp|P02104|HBE_MOUSE [2]	16 kDa	53.6	34.6	17	47	40.8	21	insignificant between days	insignificant between days
Actin-related protein 2 OS=Mus musculus GN=Actr2 PE=1 SV=1	sp|P02104|HBE_MOUSE	16 kDa	53.6	34.6	17	47	40.8	21	insignificant between days	insignificant between days
Actin, cytoplasmic 2 OS=Mus musculus GN=Actg1 PE=3 SV=1	sp|P99024|TBB5_MOUSE	50 kDa	49	19.6	15.2	52	39.6	55.6	insignificant between days	insignificant between days
Hemopexin OS=Mus musculus GN=Hpx PE=1 SV=2	sp|P68134|ACTS_MOUSE	42 kDa	47	48.2	37.2	55	44.4	57.2	insignificant between days	Dopp 4 high, Dopp 5 low
Putative uncharacterized protein OS=Mus musculus GN=Ttn PE=2 SV=1	sp|P63017|HSP7C_MOUSE [3]	71 kDa	46.4	32	31.2	53	44.6	58.6	insignificant between days	insignificant between days
Alpha-1-antitrypsin 1-2 OS=Mus musculus GN=Serpina1b PE=1 SV=2	sp|P68372|TBB4B_MOUSE	50 kDa	45.4	16	12	47.2	36.2	50	insignificant between days	insignificant between days
Hemopexin (Fragment) OS=Mus musculus GN=Hpx PE=4 SV=1	sp|P62737|ACTA_MOUSE	42 kDa	44.8	47.4	35.8	53.6	41.6	56.4	insignificant between days	insignificant between days
Alpha-globin OS=Mus musculus GN=Hba-a1 PE=3 SV=1	sp|P11499|HS90B_MOUSE	83 kDa	43.2	24	23.8	56.6	45.6	60.8	insignificant between days	insignificant between days
Keratin, type I cytoskeletal 17 OS=Mus musculus GN=Krt17 PE=1 SV=3	sp|O08638|MYH11_MOUSE [3]	227 kDa	42.6	48.6	43.4	35.2	22.6	41	insignificant between days	insignificant between days
14-3-3 protein zeta/delta OS=Mus musculus GN=Ywhaz PE=1 SV=1	sp|Q00623|APOA1_MOUSE	31 kDa	42.4	69.4	44.8	57.6	53.6	57.8	insignificant between days	insignificant between days
Alpha-1-antitrypsin 1-1 OS=Mus musculus GN=Serpina1a PE=1 SV=4	sp|Q9CWF2|TBB2B_MOUSE	50 kDa	42.4	15.8	12.8	44.6	33.6	46.2	insignificant between days	insignificant between days
Keratin, type I cytoskeletal 10 OS=Mus musculus GN=Krt10 PE=1 SV=3	tr|E9QPE7|E9QPE7_MOUSE	223 kDa	42.2	47.2	41.4	35.2	22.4	40.2	insignificant between days	insignificant between days
Keratin, type I cytoskeletal 42 OS=Mus musculus GN=Krt42 PE=1 SV=1	sp|O08638|MYH11_MOUSE	227 kDa	39.2	46.8	40.4	33.8	21.8	38.6	insignificant between days	insignificant between days
Elongation factor 1-alpha 1 OS=Mus musculus GN=Eef1a1 PE=1 SV=3	sp|P23953|EST1C_MOUSE [3]	61 kDa	39	23.2	17	44.8	36.8	45.8	insignificant between days	insignificant between days
Enolase (Fragment) OS=Mus musculus GN=Eno3 PE=3 SV=1	sp|O09131|GSTO1_MOUSE [3]	27 kDa	38.4	20.6	28.6	34	35.2	37.4	insignificant between days	insignificant between days
Beta-enolase (Fragment) OS=Mus musculus GN=Eno3 PE=2 SV=1	sp|O09131|GSTO1_MOUSE	27 kDa	38.4	20.6	28.6	34	35.2	37.4	insignificant between days	insignificant between days
Titin (Fragment) OS=Mus musculus GN=Ttn PE=4 SV=1	sp|Q91X72|HEMO_MOUSE	51 kDa	37.8	24.2	16.4	41	33	33.4	insignificant between days	insignificant between days
Isoform 3 of Titin OS=Mus musculus GN=Ttn	sp|Q91X72|HEMO_MOUSE	51 kDa	37.8	24.2	16.4	41	33	33.4	insignificant between days	insignificant between days
Elongation factor 1-alpha 2 OS=Mus musculus GN=Eef1a2 PE=1 SV=1	sp|P23953|EST1C_MOUSE	61 kDa	37.6	22.2	16.4	42.4	36	43.8	insignificant between days	insignificant between days
Putative uncharacterized protein (Fragment) OS=Mus musculus GN=Hspa8 PE=2 SV=1	tr|G3UZ07|G3UZ07_MOUSE	29 kDa	37.2	39.4	31	42.4	34.6	42.4	insignificant between days	insignificant between days
Alpha-1-antitrypsin 1-4 OS=Mus musculus GN=Serpina1d PE=2 SV=1	sp|Q9D6F9|TBB4A_MOUSE	50 kDa	34.8	11.4	7.8	38	29.4	39.2	insignificant between days	insignificant between days
Putative uncharacterized protein (Fragment) OS=Mus musculus GN=Myh9 PE=2 SV=1	sp|Q00897|A1AT4_MOUSE	46 kDa	33.4	22.8	20.8	34.6	30.4	37.6	insignificant between days	insignificant between days
Heat shock cognate 71 kDa protein OS=Mus musculus GN=Hspa8 PE=2 SV=1	tr|B1ATY1|B1ATY1_MOUSE	17 kDa	33.2	28.4	24.6	35.4	33.2	42.6	insignificant between days	insignificant between days
Peptidyl-prolyl cis-trans isomerase A OS=Mus musculus GN=Ppia PE=1 SV=2	sp|P17182|ENOA_MOUSE [3]	47 kDa	32.6	14.2	15.4	35.4	32	39.8	insignificant between days	insignificant between days
Peptidyl-prolyl cis-trans isomerase B OS=Mus musculus GN=Ppib PE=2 SV=2	sp|P17182|ENOA_MOUSE	47 kDa	32.6	14.2	15.4	35.4	32	39.8	insignificant between days	insignificant between days
Myh9 protein (Fragment) OS=Mus musculus GN=Myh9 PE=2 SV=1	sp|P07758|A1AT1_MOUSE	46 kDa	30.6	18.2	16	32.2	26	32.4	insignificant between days	insignificant between days
Carboxylesterase 1C OS=Mus musculus GN=Ces1c PE=1 SV=4	sp|P20065|TYB4_MOUSE	6 kDa	29.8	39.6	35.2	36.8	31.6	42.6	insignificant between days	insignificant between days
Gamma actin-like protein OS=Mus musculus GN=Actg1 PE=2 SV=1	sp|Q9ERD7|TBB3_MOUSE	50 kDa	29.4	10.8	7.6	30.8	22.8	33.2	insignificant between days	insignificant between days
Murinoglobulin-1 OS=Mus musculus GN=Mug1 PE=1 SV=3	sp|P40142|TKT_MOUSE	68 kDa	28.2	22.4	20.8	35.8	33	37.8	insignificant between days	insignificant between days
Radixin OS=Mus musculus GN=Rdx PE=2 SV=1	sp|P05064|ALDOA_MOUSE [5]	39 kDa	27.8	15.2	18.4	32.6	23	27	insignificant between days	insignificant between days
Putative uncharacterized protein (Fragment) OS=Mus musculus GN=Ezr PE=2 SV=1	sp|P05064|ALDOA_MOUSE	39 kDa	27.8	15.2	18.4	32.6	23	27	insignificant between days	insignificant between days
Keratin, type I cytoskeletal 16 OS=Mus musculus GN=Krt16 PE=1 SV=3	sp|P10649|GSTM1_MOUSE	26 kDa	27.4	10.8	13.2	23.8	29.4	45	insignificant between days	insignificant between days
Protein disulfide-isomerase OS=Mus musculus GN=P4hb PE=1 SV=2	sp|P02769|ALBU_BOVIN	69 kDa	27.2	9.8	9.4	30.8	16.4	14.2	insignificant between days	insignificant between days
CNDP dipeptidase 2 (Metallopeptidase M20 family), isoform CRA_a OS=Mus musculus GN=Cndp2 PE=2 SV=1	sp|P06151|LDHA_MOUSE [5]	36 kDa	27.2	9	8.2	25.6	18.2	23.4	insignificant between days	insignificant between days
MFLJ00064 protein (Fragment) OS=Mus musculus GN=Cndp2 PE=2 SV=1	sp|P06151|LDHA_MOUSE	36 kDa	27.2	8.8	8.2	25.6	18.2	23.4	insignificant between days	insignificant between days
Myosin-11 OS=Mus musculus GN=Myh11 PE=4 SV=1	sp|P00920|CAH2_MOUSE [2]	29 kDa	27	20.4	19.4	24.8	25.8	26.4	insignificant between days	insignificant between days
MKIAA0866 protein (Fragment) OS=Mus musculus GN=Myh11 PE=2 SV=1	sp|P00920|CAH2_MOUSE	29 kDa	27	20.4	19.2	24.8	25.8	26.4	insignificant between days	insignificant between days
Heat shock 70 kDa protein 4 OS=Mus musculus GN=Hspa4 PE=2 SV=1	sp|P04264|K2C1_HUMAN	66 kDa	26.4	23.6	7.2	20.4	30.4	15.4	insignificant between days	insignificant between days
Neurofilament medium polypeptide OS=Mus musculus GN=Nefm PE=1 SV=4	sp|P35908|K22E_HUMAN [19]	66 kDa	26	17	4.8	18.2	23.8	10.2	insignificant between days	insignificant between days
Protein Ighg2c OS=Mus musculus GN=Ighg2c PE=4 SV=1	sp|P02768|ALBU_HUMAN	69 kDa	25.8	18.2	17.4	26.8	19	19.4	insignificant between days	insignificant between days
Ubiquitin-like modifier-activating enzyme 1 Y OS=Mus musculus GN=Uba1y PE=2 SV=2	sp|P68369|TBA1A_MOUSE	50 kDa	25.8	11.2	8	25.6	23.2	27.4	insignificant between days	insignificant between days
Apolipoprotein E (Fragment) OS=Mus musculus GN=Apoe PE=2 SV=1	sp|Q9D1A2|CNDP2_MOUSE [2]	53 kDa	25.6	11.8	17.8	34.2	34	46	insignificant between days	insignificant between days
Apolipoprotein E (Fragment) OS=Mus musculus GN=Apoe PE=2 SV=2	sp|Q9D1A2|CNDP2_MOUSE	53 kDa	25.6	11.8	17.8	34.2	34	46	insignificant between days	insignificant between days
Glutathione S-transferase Mu 2 OS=Mus musculus GN=Gstm2 PE=1 SV=2	sp|Q02053|UBA1_MOUSE [2]	118 kDa	25.6	9	8.2	29.2	22.2	30.8	insignificant between days	insignificant between days
Glutathione S-transferase Mu 7 OS=Mus musculus GN=Gstm7 PE=1 SV=1	sp|Q02053|UBA1_MOUSE	118 kDa	25.6	8.6	8.2	29.2	22.2	30.2	insignificant between days	insignificant between days
Murinoglobulin-2 OS=Mus musculus GN=Mug2 PE=2 SV=2	sp|P58252|EF2_MOUSE	95 kDa	25.4	11.8	9	34	26	38.2	insignificant between days	insignificant between days
Microtubule-associated protein (Fragment) OS=Mus musculus GN=Map4 PE=4 SV=1	sp|P15626|GSTM2_MOUSE	26 kDa	25.2	10.2	11.4	19.4	23.8	40	insignificant between days	insignificant between days
Serotransferrin (Fragment) OS=Mus musculus GN=Trf PE=2 SV=1	tr|E9Q2Q7|E9Q2Q7_MOUSE	19 kDa	24.8	19.8	21.6	25	23.6	26	insignificant between days	insignificant between days
Heat shock cognate 71 kDa protein OS=Mus musculus GN=Hspa8 PE=1 SV=1	tr|E9Q2D1|E9Q2D1_MOUSE	11 kDa	24.4	26.6	21.8	30.4	21	26	insignificant between days	insignificant between days
Keratin, type II cytoskeletal 5 OS=Mus musculus GN=Krt5 PE=1 SV=1	sp|P07759|SPA3K_MOUSE [9]	47 kDa	24	21	16.6	22	22.4	28.4	insignificant between days	insignificant between days
Radixin OS=Mus musculus GN=Rdx PE=1 SV=3	sp|P28665|MUG1_MOUSE [2]	165 kDa	23.8	10.6	9.2	25.6	23.2	19	insignificant between days	insignificant between days
Putative uncharacterized protein (Fragment) OS=Mus musculus GN=Rdx PE=2 SV=1	sp|P28665|MUG1_MOUSE	165 kDa	23.8	10.6	9.2	25.4	23	18.6	insignificant between days	insignificant between days
Keratin, type II cytoskeletal 6B OS=Mus musculus GN=Krt6b PE=1 SV=3	sp|P52480|KPYM_MOUSE [2]	58 kDa	23.8	10	10	25.8	24	28.6	insignificant between days	insignificant between days
Keratin, type II cytoskeletal 72 OS=Mus musculus GN=Krt72 PE=2 SV=1	sp|P52480|KPYM_MOUSE	58 kDa	23.8	10	10	25.8	24	28.6	insignificant between days	insignificant between days
Myosin-11 OS=Mus musculus GN=Myh11 PE=1 SV=1	sp|Q01853|TERA_MOUSE	89 kDa	23.6	11.2	9.2	24.2	20	28.4	insignificant between days	insignificant between days
Peroxiredoxin-1 OS=Homo sapiens GN=PRDX1 PE=1 SV=1	sp|P13020|GELS_MOUSE [4]	86 kDa	23	16.2	22.2	23	23	33.6	insignificant between days	insignificant between days
Fructose-bisphosphate aldolase A (Fragment) OS=Mus musculus GN=Aldoa PE=2 SV=1	sp|P21614|VTDB_MOUSE	54 kDa	23	13.8	12.2	27	25.4	30.6	insignificant between days	insignificant between days
Keratin, type II cytoskeletal 2 epidermal OS=Mus musculus GN=Krt2 PE=1 SV=1	sp|P07759|SPA3K_MOUSE	47 kDa	22.6	20.4	15.8	19.8	19.6	26.2	insignificant between days	insignificant between days
Plastin-2 OS=Mus musculus GN=Lcp1 PE=1 SV=4	tr|S4R1W1|S4R1W1_MOUSE	36 kDa	22.4	0	0	13	3.6	0	insignificant between days	insignificant between days
Peroxiredoxin-1 (Fragment) OS=Mus musculus GN=Prdx1 PE=2 SV=1	sp|P13020|GELS_MOUSE	86 kDa	22	15.6	21.2	22.6	22.4	31.6	insignificant between days	insignificant between days
Putative uncharacterized protein OS=Mus musculus GN=Actb PE=2 SV=1	sp|Q922F4|TBB6_MOUSE	50 kDa	21.8	7.8	6	22	15.8	21.8	insignificant between days	insignificant between days
Keratin, type I cytoskeletal 12 OS=Mus musculus GN=Krt12 PE=1 SV=2	sp|O08677|KNG1_MOUSE [3]	73 kDa	21.6	23.4	18.4	25.4	20.2	25.2	insignificant between days	insignificant between days
Annexin A6 OS=Mus musculus GN=Anxa6 PE=1 SV=3	tr|D3YTY9|D3YTY9_MOUSE	53 kDa	21.6	23	18.2	25.4	20.2	25.2	insignificant between days	insignificant between days
Uncharacterized protein OS=Mus musculus GN=Gm3839 PE=3 SV=1	sp|P08071|TRFL_MOUSE	78 kDa	21.6	6.6	0	22.6	9.8	2.4	insignificant between days	insignificant between days
Vimentin OS=Mus musculus GN=Vim PE=1 SV=3	sp|P63101|1433Z_MOUSE	28 kDa	21.4	13.6	14.8	24.4	19.4	24.4	insignificant between days	Dopp 4 low, Dopp 5 high
14-3-3 protein theta OS=Mus musculus GN=Ywhaq PE=1 SV=1	tr|D3YYI5|D3YYI5_MOUSE	36 kDa	21.2	10.4	8.8	26.8	19.6	27.2	insignificant between days	insignificant between days
Alpha-actinin-3 OS=Mus musculus GN=Actn3 PE=2 SV=1	sp|P17742|PPIA_MOUSE [5]	18 kDa	21	26.4	26	20.6	21.8	32.2	insignificant between days	insignificant between days
Titin OS=Mus musculus GN=Ttn PE=1 SV=1	sp|Q00898|A1AT5_MOUSE	46 kDa	21	11.8	10.6	22.6	14.4	15.4	insignificant between days	insignificant between days
Alpha actinin 1a OS=Mus musculus GN=Actn1 PE=2 SV=1	sp|P17742|PPIA_MOUSE	18 kDa	20.4	25.8	26	20.4	21.4	32.2	insignificant between days	insignificant between days
Isoform M1 of Pyruvate kinase PKM OS=Mus musculus GN=Pkm	sp|P14824|ANXA6_MOUSE [2]	76 kDa	20.4	11	12.2	21.6	12	26.6	insignificant between days	insignificant between days
Destrin OS=Mus musculus GN=Dstn PE=1 SV=3	sp|P29699|FETUA_MOUSE [2]	37 kDa	20.2	16.6	18	22.4	20.2	27	insignificant between days	insignificant between days
Transgelin OS=Mus musculus GN=Tagln PE=1 SV=3	sp|P14824|ANXA6_MOUSE	76 kDa	20.2	11	12	21.6	12	26.6	insignificant between days	insignificant between days
Glutathione S-transferase omega-2 (Fragment) OS=Mus musculus GN=Gsto2 PE=2 SV=1	tr|F8WGM8|F8WGM8_MOUSE	12 kDa	20	13.4	10.8	20.2	21.2	27.2	insignificant between days	insignificant between days
Keratin, type I cytoskeletal 27 OS=Mus musculus GN=Krt27 PE=1 SV=1	sp|P18760|COF1_MOUSE [2]	19 kDa	19.8	15.2	19.2	19.4	16.2	20.2	insignificant between days	insignificant between days
Putative uncharacterized protein (Fragment) OS=Mus musculus GN=Flna PE=2 SV=1	sp|Q61147|CERU_MOUSE [2]	121 kDa	19.8	11.8	5.8	26.6	18.4	18.6	insignificant between days	insignificant between days
Purine nucleoside phosphorylase OS=Mus musculus GN=Pnp PE=1 SV=2	tr|Q3U2G2|Q3U2G2_MOUSE	94 kDa	19.8	11.2	15.4	15	13.4	16.2	insignificant between days	insignificant between days
Triosephosphate isomerase OS=Mus musculus GN=Tpi1 PE=2 SV=1	sp|P00883|ALDOA_RABIT	39 kDa	19.6	10.2	12.4	22.8	14.8	20.2	insignificant between days	insignificant between days
MCG1031578 OS=Mus musculus GN=Gm5239 PE=4 SV=1	sp|P62962|PROF1_MOUSE [2]	15 kDa	19.6	9.8	10.6	21	18.4	24	insignificant between days	insignificant between days
Protein Gm7866 OS=Mus musculus GN=Gm7866 PE=4 SV=2	sp|P62962|PROF1_MOUSE	15 kDa	19.6	9.8	10.6	21	18.4	24	insignificant between days	insignificant between days
Uncharacterized protein OS=Mus musculus GN=Gm5478 PE=2 SV=2	sp|P21981|TGM2_MOUSE	77 kDa	19.6	4.6	8.6	23	18	16.2	insignificant between days	insignificant between days
Glutathione S-transferase Mu 7 (Fragment) OS=Mus musculus GN=Gstm7 PE=4 SV=1	sp|P57780|ACTN4_MOUSE [5]	105 kDa	19.4	7.4	13	18.4	18.2	23.4	insignificant between days	insignificant between days
Keratin, type I cytoskeletal 23 OS=Mus musculus GN=Krt23 PE=2 SV=1	sp|P18760|COF1_MOUSE	19 kDa	19	15	19.2	19.4	16	19.8	insignificant between days	insignificant between days
Keratin, type I cytoskeletal 10 OS=Homo sapiens GN=KRT10 PE=1 SV=6	tr|D3YX76|D3YX76_MOUSE	22 kDa	19	8	9.4	14.8	18.4	31	insignificant between days	insignificant between days
Carbonic anhydrase 2 OS=Homo sapiens GN=CA2 PE=1 SV=2	sp|P10126|EF1A1_MOUSE [2]	50 kDa	18.8	12.2	11.4	25.4	20.2	26	insignificant between days	insignificant between days
Purine nucleoside phosphorylase OS=Mus musculus GN=Pnp2 PE=2 SV=1	sp|Q61316|HSP74_MOUSE	94 kDa	18.6	10.8	14.6	14	12.8	15.4	insignificant between days	insignificant between days
Protein disulfide-isomerase A3 OS=Mus musculus GN=Pdia3 PE=1 SV=2	tr|D3YZQ9|D3YZQ9_MOUSE	30 kDa	18.4	3.6	4	14.4	9.6	11.2	insignificant between days	insignificant between days
Protein 1300017J02Rik (Fragment) OS=Mus musculus GN=1300017J02Rik PE=2 SV=1	sp|P06728|APOA4_MOUSE [2]	45 kDa	18	27	16.2	23	19.8	28	insignificant between days	insignificant between days
Filamin-A OS=Mus musculus GN=Flna PE=1 SV=5	sp|P09411|PGK1_MOUSE [2]	45 kDa	17.8	6.4	7.2	16.8	16.4	17.2	insignificant between days	insignificant between days
Filamin-A (Fragment) OS=Mus musculus GN=Flna PE=4 SV=1	sp|P09411|PGK1_MOUSE	45 kDa	17.8	6.4	7.2	16.8	16.4	17.2	insignificant between days	insignificant between days
Ras-related protein Rab-3D OS=Mus musculus GN=Rab3d PE=1 SV=1	sp|O70557|SPR2F_MOUSE	8 kDa	17.8	3.6	2.4	16	11.2	6.2	insignificant between days	insignificant between days
Talin-1 OS=Mus musculus GN=Tln1 PE=1 SV=2	sp|Q8BTM8|FLNA_MOUSE [5]	281 kDa	17.6	16.8	18	24	14.2	22.4	insignificant between days	insignificant between days
Putative uncharacterized protein (Fragment) OS=Mus musculus GN=Tln1 PE=2 SV=1	sp|Q8BTM8|FLNA_MOUSE (+1)	281 kDa	17.6	16.8	18	24	14.2	22.4	insignificant between days	insignificant between days
Keratin, type I cytoskeletal 20 OS=Mus musculus GN=Krt20 PE=1 SV=1	sp|P40124|CAP1_MOUSE	52 kDa	17.6	10.8	8.6	24.4	18.8	25.2	insignificant between days	insignificant between days
Cathepsin B OS=Mus musculus GN=Ctsb PE=1 SV=2	tr|B7FAV1|B7FAV1_MOUSE	275 kDa	17.4	16.4	17.8	24	14.2	22.4	insignificant between days	insignificant between days
Titin OS=Mus musculus GN=Ttn PE=4 SV=1	tr|H7BXC3|H7BXC3_MOUSE	18 kDa	17.4	8.2	11.6	16.2	15	18	insignificant between days	insignificant between days
Cofilin-2 OS=Mus musculus GN=Cfl2 PE=1 SV=1	sp|P26040|EZRI_MOUSE	69 kDa	17.2	9.4	14.8	20.6	15.8	25.6	insignificant between days	insignificant between days
Cofilin-1 OS=Mus musculus GN=Cfl1 PE=1 SV=3	sp|P26041|MOES_MOUSE	68 kDa	17	15	15.2	20.2	15.8	23.8	insignificant between days	insignificant between days
Microtubule-associated protein 4 OS=Mus musculus GN=Map4 PE=1 SV=3	sp|Q80W21|GSTM7_MOUSE	26 kDa	17	4.6	5.6	13.8	15.2	22.8	insignificant between days	insignificant between days
Complement factor B (Fragment) OS=Mus musculus GN=Cfb PE=3 SV=1	sp|P68254|1433T_MOUSE [3]	28 kDa	16.8	8.8	7	18.8	15	17.4	insignificant between days	insignificant between days
Galectin-1 OS=Mus musculus GN=Lgals1 PE=1 SV=3	sp|P68254|1433T_MOUSE	28 kDa	16.8	8.8	7	18.8	15	17.4	insignificant between days	insignificant between days
Keratin, type II cuticular Hb4 OS=Mus musculus GN=Krt84 PE=2 SV=2	sp|P20918|PLMN_MOUSE	91 kDa	16.8	6.8	5.8	22.8	16.8	20.8	insignificant between days	insignificant between days
Myosin light chain kinase, smooth muscle OS=Mus musculus GN=Mylk PE=1 SV=3	tr|D3Z0Z9|D3Z0Z9_MOUSE	36 kDa	16.6	9.6	7.4	20.2	15.2	20.6	insignificant between days	insignificant between days
Keratin, type I cytoskeletal 10 OS=Mus musculus GN=Krt10 PE=4 SV=1	sp|Q04447|KCRB_MOUSE	43 kDa	16.4	8.2	8.4	16.4	16.8	27.2	insignificant between days	insignificant between days
Peptidyl-prolyl cis-trans isomerase FKBP4 OS=Mus musculus GN=Fkbp4 PE=1 SV=5	tr|F8WIR1|F8WIR1_MOUSE [3]	30 kDa	15.6	6.2	1.8	8.6	14.8	10.2	insignificant between days	insignificant between days
Alpha-actinin-1 OS=Mus musculus GN=Actn1 PE=1 SV=1	sp|P62937|PPIA_HUMAN	18 kDa	15.4	17.8	17.2	15.6	16.4	25	insignificant between days	insignificant between days
WAP four-disulfide core domain protein 2 (Fragment) OS=Mus musculus GN=Wfdc2 PE=4 SV=1	sp|P48036|ANXA5_MOUSE [2]	36 kDa	15.4	8	7.2	15.8	13.6	22.2	insignificant between days	insignificant between days
WAP four-disulfide core domain protein 2 OS=Mus musculus GN=Wfdc2 PE=4 SV=1	sp|P48036|ANXA5_MOUSE	36 kDa	15.4	8	7.2	15.8	13.6	22.2	insignificant between days	insignificant between days
Cell division control protein 42 homolog OS=Mus musculus GN=Cdc42 PE=1 SV=2	tr|F6VW30|F6VW30_MOUSE	34 kDa	15.4	2.4	1.8	18.8	13	17	insignificant between days	insignificant between days
Cathepsin D OS=Mus musculus GN=Ctsd PE=1 SV=1	sp|P35527|K1C9_HUMAN	62 kDa	15.2	18.8	4.2	9.2	16.2	5.2	insignificant between days	insignificant between days
Alpha-actinin-2 OS=Mus musculus GN=Actn2 PE=1 SV=2	sp|Q9JJZ2|TBA8_MOUSE	50 kDa	14.8	4.8	3.8	15	14	16.4	insignificant between days	insignificant between days
RAB37, member of RAS oncogene family, isoform CRA_a OS=Mus musculus GN=Rab37 PE=2 SV=1	sp|P11679|K2C8_MOUSE	55 kDa	14.6	6.2	3.6	7.4	8	6.6	insignificant between days	insignificant between days
Profilin-1 OS=Mus musculus GN=Pfn1 PE=1 SV=2	sp|P17879|HS71B_MOUSE [3]	70 kDa	14.4	9	9.6	15.6	12.6	14.6	insignificant between days	insignificant between days
Cathepsin D (Fragment) OS=Mus musculus GN=Ctsd PE=3 SV=1	sp|Q68FD5|CLH1_MOUSE	192 kDa	14.4	2.8	3.2	15.4	13.2	15.8	insignificant between days	insignificant between days
Putative uncharacterized protein OS=Mus musculus GN=Rpl4 PE=2 SV=2	sp|P62259|1433E_MOUSE	29 kDa	14.2	7	9.2	15.6	12.6	20.8	insignificant between days	insignificant between days
Tyrosine-protein kinase receptor OS=Mus musculus GN=Pdgfrb PE=3 SV=1	sp|P15532|NDKA_MOUSE [4]	17 kDa	14.2	5.8	8.4	17.4	13.2	14.4	insignificant between days	insignificant between days
Glutathione S-transferase mu 4 OS=Mus musculus GN=Gstm4 PE=2 SV=1	sp|P57780|ACTN4_MOUSE	105 kDa	13.6	5	8	13	11.2	14.8	insignificant between days	insignificant between days
Peroxiredoxin-1 OS=Mus musculus GN=Prdx1 PE=1 SV=1	tr|F6Y6L6|F6Y6L6_MOUSE	30 kDa	13.4	4.8	1.2	6	12.2	7.6	insignificant between days	insignificant between days
Profilin OS=Mus musculus GN=Pfn1 PE=2 SV=1	sp|P17879|HS71B_MOUSE (+1)	70 kDa	13.2	8.8	9.2	14.2	11.4	13.4	insignificant between days	insignificant between days
Eef1a1 protein (Fragment) OS=Mus musculus GN=Eef1a1 PE=2 SV=1	tr|D3Z5G7|D3Z5G7_MOUSE	62 kDa	13.2	6.6	5	14.8	11.6	15.2	insignificant between days	insignificant between days
Lactotransferrin OS=Mus musculus GN=Ltf PE=2 SV=4	sp|P06745|G6PI_MOUSE [2]	63 kDa	13.2	3	3.6	13	10.4	11.2	insignificant between days	insignificant between days
Actin-related protein 3B OS=Mus musculus GN=Actr3b PE=2 SV=1	sp|P61982|1433G_MOUSE	28 kDa	13	7.6	9	16.4	11	14.8	insignificant between days	insignificant between days
Peripherin OS=Mus musculus GN=Prph PE=3 SV=1	sp|Q9R0P5|DEST_MOUSE	19 kDa	13	6.4	10.2	16.6	14.6	21.2	insignificant between days	insignificant between days
Serine protease inhibitor A3M OS=Mus musculus GN=Serpina3m PE=1 SV=2	sp|P19001|K1C19_MOUSE	45 kDa	13	3.2	0.6	7.6	9	4.6	insignificant between days	insignificant between days
S-formylglutathione hydrolase (Fragment) OS=Mus musculus GN=Esd PE=4 SV=1	tr|Q3UH59|Q3UH59_MOUSE	233 kDa	12.8	11.4	13	17.2	10.6	13	insignificant between days	insignificant between days
60S ribosomal protein L8 OS=Mus musculus GN=Rpl8 PE=2 SV=2	tr|Q3UH59|Q3UH59_MOUSE	233 kDa	12.8	11.4	13	17.2	10.6	13	insignificant between days	insignificant between days
Aldo-keto reductase a OS=Mus musculus GN=Akr1c12 PE=2 SV=1	sp|P35700|PRDX1_MOUSE [3]	22 kDa	12.8	5.4	6.2	11.6	11.4	15.6	insignificant between days	insignificant between days
Glyceraldehyde-3-phosphate dehydrogenase OS=Mus musculus GN=Gapdh PE=2 SV=1	tr|D3Z6I8|D3Z6I8_MOUSE [4]	29 kDa	12.6	14.4	16.6	13.4	13.6	18.4	insignificant between days	insignificant between days
Heat shock 70 kDa protein 4 OS=Mus musculus GN=Hspa4 PE=1 SV=1	sp|O08709|PRDX6_MOUSE [3]	25 kDa	12.6	4.2	7.2	11.2	12.4	15.6	insignificant between days	insignificant between days
Glyceraldehyde-3-phosphate dehydrogenase (Fragment) OS=Mus musculus GN=Gapdhs PE=2 SV=1	sp|O88342|WDR1_MOUSE	66 kDa	12.6	4.2	4	13	9.4	10	insignificant between days	insignificant between days
Rho GDP-dissociation inhibitor 1 OS=Mus musculus GN=Arhgdia PE=1 SV=3	sp|P63158|HMGB1_MOUSE [3]	25 kDa	12.4	19.8	16.6	18	13.2	15.4	insignificant between days	insignificant between days
L-lactate dehydrogenase OS=Mus musculus GN=Ldha PE=2 SV=1	sp|P26039|TLN1_MOUSE [2]	270 kDa	12.4	9.2	8.6	18.8	14.4	18	insignificant between days	insignificant between days
Selenium-binding protein 2 (Fragment) OS=Mus musculus GN=Selenbp2 PE=2 SV=1	sp|P16125|LDHB_MOUSE	37 kDa	12.4	8.6	5.6	12.4	12	13.8	insignificant between days	insignificant between days
Protein S100-A11 OS=Mus musculus GN=S100a11 PE=2 SV=1	sp|P16125|LDHB_MOUSE	37 kDa	12.4	8.6	5.6	12.4	12	13.8	insignificant between days	insignificant between days
MCG1050941 OS=Mus musculus GN=Gm5414 PE=2 SV=1	sp|P32261|ANT3_MOUSE [2]	52 kDa	12	7.4	9.2	15.2	14.4	21.2	insignificant between days	insignificant between days
Keratin, type II cytoskeletal 71 OS=Mus musculus GN=Krt71 PE=1 SV=1	sp|P32261|ANT3_MOUSE	52 kDa	12	7.4	9.2	15.2	14.4	21.2	insignificant between days	insignificant between days
Microtubule-associated protein (Fragment) OS=Mus musculus GN=Map4 PE=2 SV=1	tr|E9QAC8|E9QAC8_MOUSE	22 kDa	12	1	3.4	11.2	11.4	17.8	insignificant between days	insignificant between days
Tropomyosin alpha-3 chain OS=Mus musculus GN=Tpm3 PE=3 SV=1	sp|Q9DBJ1|PGAM1_MOUSE [2]	29 kDa	11.8	6.6	8.4	12.6	11.2	14	insignificant between days	insignificant between days
Uncharacterized protein OS=Mus musculus GN=Tpm3-rs7 PE=3 SV=1	sp|Q9DBJ1|PGAM1_MOUSE	29 kDa	11.8	6.6	8.4	12.6	11.2	14	insignificant between days	insignificant between days
Vascular endothelial growth factor receptor 3 OS=Mus musculus GN=Flt4 PE=1 SV=1	tr|E9PZF0|E9PZF0_MOUSE	30 kDa	11.8	5.2	7	15.2	11.2	13.2	insignificant between days	insignificant between days
14-3-3 protein epsilon (Fragment) OS=Mus musculus GN=Ywhae PE=4 SV=1	sp|Q64727|VINC_MOUSE	117 kDa	11.6	11.8	9.8	10.4	7.6	13.6	insignificant between days	insignificant between days
Glyceraldehyde-3-phosphate dehydrogenase OS=Mus musculus GN=Gm7251 PE=3 SV=1	tr|D3Z6I8|D3Z6I8_MOUSE (+1)	29 kDa	11.4	12.2	13.4	11.6	11.8	14.8	insignificant between days	insignificant between days
Glutathione S-transferase P 1 OS=Mus musculus GN=Gstp1 PE=1 SV=2	sp|P27773|PDIA3_MOUSE	57 kDa	11.4	9.6	8.4	12	9.2	16.6	insignificant between days	insignificant between days
Glutathione S-transferase P 2 OS=Mus musculus GN=Gstp2 PE=2 SV=2	sp|P27773|PDIA3_MOUSE	57 kDa	11.4	9.6	8.4	12	9.2	16.6	insignificant between days	insignificant between days
Proteasome activator complex subunit 1 (Fragment) OS=Mus musculus GN=Psme1 PE=2 SV=1	sp|P10107|ANXA1_MOUSE	39 kDa	11.4	5	9.6	14.2	10.4	18	insignificant between days	insignificant between days
MKIAA4025 protein (Fragment) OS=Mus musculus GN=Hspa4 PE=2 SV=1	sp|O08709|PRDX6_MOUSE	25 kDa	11.4	3.8	6.8	10.2	12	14.6	insignificant between days	insignificant between days
Ras-related C3 botulinum toxin substrate 1 OS=Mus musculus GN=Rac1 PE=1 SV=1	tr|E9Q9C6|E9Q9C6_MOUSE [2]	275 kDa	11.4	3.6	0	11.8	14	1.4	insignificant between days	insignificant between days
Ras-related C3 botulinum toxin substrate 2 OS=Mus musculus GN=Rac2 PE=2 SV=1	tr|E9Q9C6|E9Q9C6_MOUSE	275 kDa	11.4	3.6	0	11.8	14	1.4	insignificant between days	insignificant between days
Vascular endothelial growth factor receptor 2 OS=Mus musculus GN=Kdr PE=1 SV=1	sp|P16015|CAH3_MOUSE	29 kDa	11.4	1	9.2	8.2	4.6	3.8	insignificant between days	insignificant between days
Glyceraldehyde-3-phosphate dehydrogenase OS=Mus musculus GN=Gm6316 PE=3 SV=1	tr|D3Z2H9|D3Z2H9_MOUSE	29 kDa	11.2	12.8	14	11.6	11	15.6	insignificant between days	insignificant between days
Keratin, type II cytoskeletal 2 oral OS=Mus musculus GN=Krt76 PE=2 SV=1	sp|Q03734|SPA3M_MOUSE	47 kDa	11.2	12.4	7.8	10.6	11	13.4	insignificant between days	insignificant between days
Mitogen-activated protein kinase 4 OS=Mus musculus GN=Mapk4 PE=1 SV=1	sp|Q01768|NDKB_MOUSE	17 kDa	11.2	5.2	6	14.2	11.2	12.8	insignificant between days	insignificant between days
Complement factor B (Fragment) OS=Mus musculus GN=C2 PE=3 SV=1	sp|Q61171|PRDX2_MOUSE	22 kDa	11.2	3.6	5.6	8.6	11.8	11.8	insignificant between days	insignificant between days
Rho-related GTP-binding protein RhoG OS=Mus musculus GN=Rhog PE=2 SV=1	tr|E9Q0B5|E9Q0B5_MOUSE	275 kDa	11.2	3.6	0	11.6	13.8	1.4	insignificant between days	insignificant between days
Phosphoglycerate mutase 1 OS=Mus musculus GN=Pgam1 PE=1 SV=3	sp|P20152|VIME_MOUSE [2]	54 kDa	11	7.6	16.6	14.4	9.8	13.4	insignificant between days	insignificant between days
Phosphoglycerate mutase 2 OS=Mus musculus GN=Pgam2 PE=1 SV=3	sp|P20152|VIME_MOUSE	54 kDa	11	7.6	16.6	14.2	9.8	13.2	insignificant between days	insignificant between days
Gamma-enolase OS=Mus musculus GN=Eno2 PE=1 SV=2	tr|D3YW43|D3YW43_MOUSE	17 kDa	11	6.2	6.2	13.2	11.2	13.8	insignificant between days	insignificant between days
Protein Fga OS=Mus musculus GN=Fga PE=4 SV=1	sp|P68510|1433F_MOUSE	28 kDa	11	6.2	6	13.8	9.8	13	insignificant between days	insignificant between days
Aldo-keto reductase family 1 member C13 OS=Mus musculus GN=Akr1c13 PE=1 SV=2	sp|P35700|PRDX1_MOUSE	22 kDa	11	5.2	5.4	11	10.6	13.8	insignificant between days	insignificant between days
Protein Fcgbp OS=Mus musculus GN=Fcgbp PE=4 SV=1	sp|P45376|ALDR_MOUSE [2]	36 kDa	11	5.2	4.4	13.6	11.4	15.6	insignificant between days	insignificant between days
Protein Fcgbp OS=Mus musculus GN=Fcgbp PE=2 SV=1	sp|P45376|ALDR_MOUSE	36 kDa	11	5.2	4.4	13.6	11.4	15.6	insignificant between days	insignificant between days
Glutathione S-transferase Mu 1 (Fragment) OS=Mus musculus GN=Gstm1 PE=2 SV=1	sp|Q7TPR4|ACTN1_MOUSE	103 kDa	10.8	2	6.8	6.4	8.8	14	insignificant between days	insignificant between days
Creatine kinase B-type OS=Mus musculus GN=Ckb PE=1 SV=1	sp|P26043|RADI_MOUSE	69 kDa	10.6	8	11	11	11	14.6	insignificant between days	insignificant between days
Heat shock protein 4 OS=Mus musculus GN=Hspa4 PE=2 SV=1	tr|D3Z0Y2|D3Z0Y2_MOUSE	22 kDa	10.6	3.4	5.8	9.2	10.2	13.4	insignificant between days	insignificant between days
Gelsolin (Fragment) OS=Mus musculus GN=Gsn PE=4 SV=1	sp|P01867|IGG2B_MOUSE	44 kDa	10.4	5.6	5.2	20.4	12	15	insignificant between days	insignificant between days
Prothrombin OS=Mus musculus GN=F2 PE=1 SV=1	sp|Q8VCM7|FIBG_MOUSE	49 kDa	10.4	4.8	1.8	15	8.8	9.6	insignificant between days	insignificant between days
Platelet-derived growth factor receptor alpha OS=Mus musculus GN=Pdgfra PE=1 SV=3	sp|P15532|NDKA_MOUSE	17 kDa	10.4	4.2	6	12	10	10.6	insignificant between days	insignificant between days
Protein 4930544G11Rik OS=Mus musculus GN=4930544G11Rik PE=2 SV=1	sp|P12658|CALB1_MOUSE	30 kDa	10.4	4	7.8	4.6	8.8	15.2	insignificant between days	insignificant between days
Epididymis-specific alpha-mannosidase (Fragment) OS=Mus musculus GN=Man2b2 PE=4 SV=1	sp|O70558|SPR2G_MOUSE [3]	8 kDa	10.4	1.4	0.2	6.4	4.4	2.4	insignificant between days	insignificant between days
Eukaryotic initiation factor 4A-II OS=Mus musculus GN=Eif4a2 PE=4 SV=1	sp|P23492|PNPH_MOUSE [2]	32 kDa	10.2	2.4	3.4	13.8	8.4	11	insignificant between days	insignificant between days
Protein Gm8994 OS=Mus musculus GN=Gm8994 PE=3 SV=2	sp|P23492|PNPH_MOUSE	32 kDa	10.2	2.4	3.4	13.8	8.4	11	insignificant between days	insignificant between days
Actin-related protein 3 OS=Mus musculus GN=Actr3 PE=1 SV=3	sp|Q60605|MYL6_MOUSE	17 kDa	10	6	5.4	10.4	9.4	11.8	insignificant between days	insignificant between days
Protein Gm20547 OS=Mus musculus GN=Gm20547 PE=2 SV=1	sp|Q61233|PLSL_MOUSE	70 kDa	10	4.8	4.2	14.8	9.6	14.8	insignificant between days	insignificant between days
Alpha-internexin OS=Mus musculus GN=Ina PE=1 SV=3	sp|P35908|K22E_HUMAN	66 kDa	9.8	7.2	0.8	7.2	7.4	3.4	insignificant between days	insignificant between days
Peroxiredoxin-6 OS=Mus musculus GN=Prdx6 PE=1 SV=3	sp|Q9DAU7|WFDC2_MOUSE	18 kDa	9.8	6.8	4.8	8.8	22.2	15.4	insignificant between days	insignificant between days
Phosphatidylethanolamine-binding protein 1 OS=Mus musculus GN=Pebp1 PE=1 SV=3	sp|P06396|GELS_HUMAN	86 kDa	9.8	6.8	7.6	11.6	11.2	15.8	insignificant between days	insignificant between days
Elongation factor 1-delta (Fragment) OS=Mus musculus GN=Eef1d PE=3 SV=1	sp|P16045|LEG1_MOUSE	15 kDa	9.8	6.6	5.4	9.4	10.2	11.8	insignificant between days	insignificant between days
Keratin, type I cytoskeletal 14 OS=Mus musculus GN=Krt14 PE=1 SV=2	sp|P19639|GSTM4_MOUSE	26 kDa	9.8	2	4.2	7	9	14	insignificant between days	insignificant between days
Actin, cytoplasmic 2 (Fragment) OS=Mus musculus GN=Actg1 PE=2 SV=1	tr|J3QNR5|J3QNR5_MOUSE	50 kDa	9.6	15.2	12.2	26.4	28.6	44.8	insignificant between days	insignificant between days
Chloride intracellular channel protein 1 OS=Mus musculus GN=Clic1 PE=1 SV=3	sp|P16627|HS71L_MOUSE	71 kDa	9.6	7.6	7.6	10.2	8.2	9.4	insignificant between days	insignificant between days
Macrophage-capping protein (Fragment) OS=Mus musculus GN=Capg PE=2 SV=1	sp|Q99K51|PLST_MOUSE [2]	71 kDa	9.6	5	7	5.8	8.4	18	insignificant between days	insignificant between days
Rab GDP dissociation inhibitor beta OS=Mus musculus GN=Gdi2 PE=1 SV=1	sp|Q99K51|PLST_MOUSE	71 kDa	9.6	5	7	5.8	8.4	18	insignificant between days	insignificant between days
Moesin OS=Mus musculus GN=Msn PE=1 SV=3	sp|P62631|EF1A2_MOUSE	50 kDa	9.2	6.6	5.2	11.4	10	11.4	insignificant between days	insignificant between days
Calmodulin (Fragment) OS=Mus musculus GN=Calm3 PE=4 SV=1	sp|Q8K0E8|FIBB_MOUSE	55 kDa	9.2	4.4	2.4	12.8	6.8	10.6	insignificant between days	insignificant between days
60S ribosomal protein L7 OS=Mus musculus GN=Rpl7 PE=2 SV=2	sp|P19157|GSTP1_MOUSE	24 kDa	9.2	3.8	3.4	8	10	11	insignificant between days	insignificant between days
Macrophage-capping protein OS=Mus musculus GN=Capg PE=1 SV=2	sp|P09103|PDIA1_MOUSE	57 kDa	9	5	3	9.2	5.2	10.4	insignificant between days	insignificant between days
Putative uncharacterized protein OS=Mus musculus GN=Ezr PE=2 SV=1	sp|P28666|MUG2_MOUSE	162 kDa	9	4.8	3	10	8.4	7.4	insignificant between days	insignificant between days
Keratin 15, isoform CRA_a OS=Mus musculus GN=Krt15 PE=3 SV=1	tr|F6WHQ7|F6WHQ7_MOUSE	23 kDa	9	4.8	3.4	8.6	15.4	22.2	insignificant between days	insignificant between days
L-lactate dehydrogenase A chain OS=Mus musculus GN=Ldha PE=1 SV=3	sp|Q9Z331|K2C6B_MOUSE (+1)	60 kDa	9	3.6	0.2	3.6	8.6	0.6	insignificant between days	insignificant between days
Histone H1.2 OS=Mus musculus GN=Hist1h1c PE=1 SV=2	sp|Q9JII6|AK1A1_MOUSE	37 kDa	9	1.8	2.6	9.2	8.6	10	insignificant between days	insignificant between days
Putative uncharacterized protein OS=Mus musculus GN=Gsn PE=2 SV=1	sp|Q99LX0|PARK7_MOUSE	20 kDa	8.8	6.2	7.8	10.4	9	18.8	insignificant between days	insignificant between days
Capping protein (Actin filament), gelsolin-like OS=Mus musculus GN=Capg PE=1 SV=1	sp|P97449|AMPN_MOUSE	110 kDa	8.8	3.8	0.8	10.2	8.4	6.4	insignificant between days	insignificant between days
Glyceraldehyde-3-phosphate dehydrogenase (Fragment) OS=Mus musculus GN=Gapdh PE=4 SV=1	tr|G3UXY0|G3UXY0_MOUSE [2]	26 kDa	8.8	2.8	4.6	10.2	7	10	insignificant between days	insignificant between days
Rho-related GTP-binding protein RhoJ OS=Mus musculus GN=Rhoj PE=1 SV=2	sp|P62204|CALM_MOUSE [3]	17 kDa	8.6	4.4	7.4	6.4	6	8	insignificant between days	insignificant between days
Ras-related C3 botulinum toxin substrate 3 OS=Mus musculus GN=Rac3 PE=1 SV=1	sp|P62204|CALM_MOUSE	17 kDa	8.6	4.4	7.4	6.4	6	8	insignificant between days	insignificant between days
Protein Gm17415 OS=Mus musculus GN=Gm17415 PE=4 SV=2	sp|P19221|THRB_MOUSE	70 kDa	8.4	5.6	5	10	7.2	10	insignificant between days	insignificant between days
Calbindin OS=Mus musculus GN=Calb1 PE=1 SV=2	sp|O89020|AFAM_MOUSE	69 kDa	8.4	4.8	4.6	11.6	8.8	13	insignificant between days	insignificant between days
Low-density lipoprotein receptor-related protein 2 OS=Mus musculus GN=Lrp2 PE=1 SV=1	sp|P08758|ANXA5_HUMAN	36 kDa	8.4	2	2.6	8.6	5.8	11	insignificant between days	insignificant between days
Apolipoprotein A-I OS=Mus musculus GN=Apoa1 PE=1 SV=2	tr|F7CK47|F7CK47_MOUSE [3]	153 kDa	8.2	17.2	15.4	8.8	9.4	14.4	insignificant between days	insignificant between days
Phosphoglycerate mutase (Fragment) OS=Mus musculus GN=Bpgm PE=2 SV=1	sp|Q9DBD0|ICA_MOUSE	77 kDa	8.2	5	3.2	9.4	6.2	9.4	insignificant between days	insignificant between days
Peptidyl-prolyl cis-trans isomerase (Fragment) OS=Mus musculus GN=Fkbp4 PE=4 SV=1	tr|F8WIR1|F8WIR1_MOUSE	30 kDa	8.2	3.2	0.6	4.4	7.8	6	insignificant between days	insignificant between days
Glyceraldehyde-3-phosphate dehydrogenase OS=Mus musculus GN=Gm7293 PE=3 SV=1	tr|G3UXY0|G3UXY0_MOUSE	26 kDa	8.2	2.8	4.4	9	6.8	8.6	insignificant between days	insignificant between days
Hemoglobin Y, beta-like embryonic chain OS=Mus musculus GN=Hbb-y PE=2 SV=1	sp|O70456|1433S_MOUSE	28 kDa	8.2	2.4	4.2	7.6	5.6	3.4	insignificant between days	insignificant between days
Ferritin light chain 1 OS=Mus musculus GN=Ftl1 PE=1 SV=2	sp|P09813|APOA2_MOUSE [2]	11 kDa	8	15.4	7.6	7.8	8	10.2	insignificant between days	insignificant between days
Ferritin light chain 2 OS=Mus musculus GN=Ftl2 PE=2 SV=2	sp|P09813|APOA2_MOUSE	11 kDa	8	15.4	7.6	7.8	8	10.2	insignificant between days	insignificant between days
Heterogeneous nuclear ribonucleoprotein A3 OS=Mus musculus GN=Hnrnpa3 PE=1 SV=1	tr|E9PV24|E9PV24_MOUSE	87 kDa	8	6.8	5.2	12	7	8.8	insignificant between days	insignificant between days
Triosephosphate isomerase OS=Mus musculus GN=Tpi1 PE=1 SV=4	tr|A6ZI47|A6ZI47_MOUSE	39 kDa	8	5.8	6.2	10.4	6.4	9.4	insignificant between days	insignificant between days
Aldose reductase OS=Mus musculus GN=Akr1b1 PE=1 SV=3	sp|P30416|FKBP4_MOUSE	52 kDa	8	4.2	7.4	12.2	8.4	14.4	insignificant between days	insignificant between days
Plastin-3 OS=Mus musculus GN=Pls3 PE=1 SV=3	sp|Q9QUI0|RHOA_MOUSE [4]	22 kDa	8	3.8	4.2	7.6	5.6	9	insignificant between days	insignificant between days
Plastin-3 OS=Mus musculus GN=Pls3 PE=2 SV=1	sp|Q9QUI0|RHOA_MOUSE	22 kDa	8	3.8	4.2	7.6	5.6	9	insignificant between days	insignificant between days
Putative uncharacterized protein OS=Mus musculus GN=Acta2 PE=3 SV=1	sp|A2AQ07|TBB1_MOUSE	50 kDa	8	3.6	2.8	8.4	7	11.6	insignificant between days	insignificant between days
Histone H1.3 OS=Mus musculus GN=Hist1h1d PE=1 SV=2	sp|P80314|TCPB_MOUSE	57 kDa	8	1.8	1.6	8.6	5.8	7.8	insignificant between days	insignificant between days
Gelsolin OS=Mus musculus GN=Gsn PE=1 SV=3	sp|P08228|SODC_MOUSE	16 kDa	7.8	17.2	16.2	10.2	11.4	15	insignificant between days	insignificant between days
Leukocyte elastase inhibitor C OS=Mus musculus GN=Serpinb1c PE=2 SV=1	tr|G5E8R2|G5E8R2_MOUSE [8]	29 kDa	7.8	13.4	10	5	4.4	7.2	insignificant between days	insignificant between days
Ig kappa chain C region OS=Mus musculus PE=1 SV=1	sp|Q9WVA4|TAGL2_MOUSE	22 kDa	7.8	7	6.6	9	7.2	10.4	insignificant between days	insignificant between days
Adenosylhomocysteinase OS=Mus musculus GN=Ahcy PE=1 SV=3	sp|Q93092|TALDO_MOUSE	37 kDa	7.8	6.2	4.2	12	11	12.4	insignificant between days	insignificant between days
Filamin-B OS=Mus musculus GN=Flnb PE=1 SV=3	sp|Q06890|CLUS_MOUSE	52 kDa	7.8	4.6	2.8	8.4	5.6	5.8	insignificant between days	insignificant between days
L-xylulose reductase OS=Mus musculus GN=Dcxr PE=2 SV=2	sp|Q06890|CLUS_MOUSE	52 kDa	7.8	4.6	2.8	8.4	5.6	5.8	insignificant between days	insignificant between days
Calreticulin OS=Mus musculus GN=Calr PE=1 SV=1	sp|P60843|IF4A1_MOUSE [3]	46 kDa	7.8	3.6	4	7.8	6.4	8.8	insignificant between days	insignificant between days
Fibrinogen gamma chain OS=Mus musculus GN=Fgg PE=2 SV=1	sp|P70296|PEBP1_MOUSE	21 kDa	7.8	3.2	7.2	8.6	7.4	11.2	insignificant between days	insignificant between days
MCG4884 OS=Mus musculus GN=Rpl7a-ps8 PE=4 SV=2	sp|Q00612|G6PD1_MOUSE	59 kDa	7.8	2.6	3	10	10	13.2	insignificant between days	insignificant between days
Uncharacterized protein OS=Mus musculus GN=Rpl7a-ps5 PE=4 SV=1	sp|Q00612|G6PD1_MOUSE	59 kDa	7.8	2.6	3	10	10	13.2	insignificant between days	insignificant between days
Pyridoxal kinase OS=Mus musculus GN=Pdxk PE=1 SV=1	sp|P42932|TCPQ_MOUSE	60 kDa	7.8	2.6	1.6	8.6	6	8.6	insignificant between days	insignificant between days
Uncharacterized protein OS=Mus musculus GN=Gm4877 PE=4 SV=1	sp|Q76MZ3|2AAA_MOUSE [2]	65 kDa	7.8	1.8	3	9.6	6.2	11.2	insignificant between days	insignificant between days
Uncharacterized protein OS=Mus musculus GN=Gm5619 PE=4 SV=1	sp|Q76MZ3|2AAA_MOUSE	65 kDa	7.8	1.8	3	9.6	6.2	11.2	insignificant between days	insignificant between days
T-complex protein 1 subunit delta OS=Mus musculus GN=Cct4 PE=2 SV=1	sp|A6X935|ITIH4_MOUSE (+2)	105 kDa	7.6	3.8	2.2	10.8	5.8	6.8	insignificant between days	insignificant between days
Eukaryotic initiation factor 4A-I OS=Mus musculus GN=Eif4a1 PE=1 SV=1	sp|P80318|TCPG_MOUSE	61 kDa	7.6	3	3.4	7	6	7.2	insignificant between days	insignificant between days
Eukaryotic initiation factor 4A-II OS=Mus musculus GN=Eif4a2 PE=2 SV=1	sp|P80318|TCPG_MOUSE	61 kDa	7.6	3	3.4	7	6	7.2	insignificant between days	insignificant between days
Protein Gm4788 OS=Mus musculus GN=Gm4788 PE=2 SV=1	tr|B8JJM6|B8JJM6_MOUSE [7]	80 kDa	7.6	2.8	1.6	11.6	4.8	4.8	insignificant between days	insignificant between days
Apolipoprotein A-IV OS=Mus musculus GN=Apoa4 PE=1 SV=3	tr|B8JJN0|B8JJN0_MOUSE	142 kDa	7.6	2.8	1.6	11.6	4.8	4.8	insignificant between days	insignificant between days
Mast/stem cell growth factor receptor Kit OS=Mus musculus GN=Kit PE=1 SV=3	sp|Q9D8N0|EF1G_MOUSE	50 kDa	7.6	2.8	1.2	10.2	7.6	9.8	insignificant between days	insignificant between days
Poly(rC)-binding protein 3 OS=Mus musculus GN=Pcbp3 PE=2 SV=3	sp|P26350|PTMA_MOUSE [5]	12 kDa	7.4	12.6	12.6	8.2	4	7.8	insignificant between days	insignificant between days
Poly(rC)-binding protein 3 OS=Mus musculus GN=Pcbp3 PE=2 SV=1	sp|P26350|PTMA_MOUSE	12 kDa	7.4	12.6	12.6	8.2	4	7.8	insignificant between days	insignificant between days
Glyceraldehyde-3-phosphate dehydrogenase OS=Mus musculus GN=Gm5069 PE=3 SV=1	tr|E9Q5J9|E9Q5J9_MOUSE	33 kDa	7.4	7.4	9.4	7	7.4	11.4	insignificant between days	insignificant between days
Serine protease inhibitor A3N OS=Mus musculus GN=Serpina3n PE=1 SV=1	sp|Q61781|K1C14_MOUSE	53 kDa	7.4	4.4	0.2	3.2	6.6	0.8	insignificant between days	insignificant between days
Eukaryotic translation initiation factor 3 subunit A OS=Mus musculus GN=Eif3a PE=1 SV=5	sp|P62908|RS3_MOUSE [2]	27 kDa	7.4	3.4	2.6	8.4	8.4	7.8	insignificant between days	insignificant between days
Aminopeptidase B OS=Mus musculus GN=Rnpep PE=2 SV=2	sp|P62908|RS3_MOUSE	27 kDa	7.4	3.4	2.6	8.4	8.4	7.8	insignificant between days	insignificant between days
MCG67952 OS=Mus musculus GN=Gm7808 PE=4 SV=1	sp|Q9Z1Q5|CLIC1_MOUSE	27 kDa	7.4	3.2	3.6	5.6	6	7.8	insignificant between days	insignificant between days
Ubiquitin-40S ribosomal protein S27a OS=Homo sapiens GN=RPS27A PE=1 SV=2	sp|Q8VCT3|AMPB_MOUSE	72 kDa	7.4	1.6	2.6	6	4.6	5.6	insignificant between days	insignificant between days
Serine/threonine-protein phosphatase 2A catalytic subunit alpha isoform OS=Mus musculus GN=Ppp2ca PE=1 SV=1	sp|O70555|SPR2D_MOUSE	9 kDa	7.4	0.4	0	2.8	7	0.4	insignificant between days	insignificant between days
Cysteine-rich protein 1 OS=Mus musculus GN=Crip1 PE=2 SV=2	tr|E9QNP0|E9QNP0_MOUSE [9]	27 kDa	7.2	11.8	7	9.6	8	7.4	insignificant between days	insignificant between days
14-3-3 protein eta OS=Mus musculus GN=Ywhah PE=1 SV=2	sp|P11352|GPX1_MOUSE	22 kDa	7.2	3	4.6	5.8	5.8	8.2	insignificant between days	insignificant between days
Keratin, type II cytoskeletal 8 OS=Mus musculus GN=Krt8 PE=1 SV=4	sp|Q8K3V4|PADI6_MOUSE	77 kDa	7.2	1.2	0	4.8	4.8	0.8	insignificant between days	insignificant between days
Ras GTPase-activating-like protein IQGAP1 OS=Mus musculus GN=Iqgap1 PE=1 SV=2	sp|P08226|APOE_MOUSE	36 kDa	7	11.8	9.6	11.2	10.6	10.6	insignificant between days	insignificant between days
Dihydropyrimidinase-related protein 3 (Fragment) OS=Mus musculus GN=Dpysl3 PE=2 SV=1	sp|P01837|IGKC_MOUSE [5]	12 kDa	7	9.8	8	12.4	7.4	7	insignificant between days	insignificant between days
Dihydropyrimidinase-related protein 3 OS=Mus musculus GN=Dpysl3 PE=1 SV=1	sp|P01837|IGKC_MOUSE	12 kDa	7	9.8	8	12.4	7.4	7	insignificant between days	insignificant between days
60S ribosomal protein L6 OS=Mus musculus GN=Rpl6 PE=1 SV=3	sp|P08113|ENPL_MOUSE	92 kDa	7	7.8	4.8	7.8	6.4	12.2	insignificant between days	insignificant between days
60S ribosomal protein L6 OS=Mus musculus GN=Gm5428 PE=3 SV=1	sp|P08113|ENPL_MOUSE	92 kDa	7	7.8	4.8	7.8	6.4	12.2	insignificant between days	insignificant between days
Complement factor B OS=Mus musculus GN=Cfb PE=2 SV=1	sp|Q6PDN3|MYLK_MOUSE	213 kDa	7	6.2	8.6	8	3.8	10.6	insignificant between days	insignificant between days
Protein Gm20547 (Fragment) OS=Mus musculus GN=Gm20547 PE=3 SV=1	tr|B1B1A8|B1B1A8_MOUSE	214 kDa	7	6.2	8.6	8	3.8	10.6	insignificant between days	insignificant between days
Microtubule-associated protein OS=Mus musculus GN=Map4 PE=4 SV=1	tr|F6Y363|F6Y363_MOUSE	10 kDa	7	4	3.2	5.6	7.4	11.2	insignificant between days	insignificant between days
MCG5732 OS=Mus musculus GN=Gm4978 PE=4 SV=2	sp|P00329|ADH1_MOUSE	40 kDa	7	3.8	3	9.6	8.2	11.2	insignificant between days	insignificant between days
H-2 class I histocompatibility antigen, K-K alpha chain OS=Mus musculus GN=H2-K1 PE=1 SV=1	sp|Q9CQ19|MYL9_MOUSE [4]	20 kDa	7	3.6	3.6	5.6	4	3.8	insignificant between days	insignificant between days
Tropomyosin alpha-4 chain OS=Mus musculus GN=Tpm4 PE=2 SV=3	sp|P14211|CALR_MOUSE	48 kDa	7	2.8	2.4	7.8	6.4	6.4	insignificant between days	Dopp 4 low, Dopp 5 high
Hemoglobin, theta 1 OS=Mus musculus GN=Hbq1a PE=2 SV=1	sp|P24527|LKHA4_MOUSE	69 kDa	7	2.2	1.6	6.2	4.4	8.6	insignificant between days	insignificant between days
Proteasome activator complex subunit 1 OS=Mus musculus GN=Psme1 PE=4 SV=1	tr|F6SAC3|F6SAC3_MOUSE	53 kDa	7	1.6	2.2	7.6	5	5.8	insignificant between days	insignificant between days
Uncharacterized protein OS=Mus musculus PE=2 SV=1	tr|D3Z5X4|D3Z5X4_MOUSE [6]	48 kDa	6.8	5	5	7.2	8	10.8	insignificant between days	insignificant between days
L-lactate dehydrogenase B chain OS=Mus musculus GN=Ldhb PE=1 SV=2	tr|Q99LB4|Q99LB4_MOUSE	39 kDa	6.8	4	6.2	7.8	5.4	8.4	insignificant between days	insignificant between days
Rho-related GTP-binding protein RhoJ (Fragment) OS=Mus musculus GN=Rhoj PE=2 SV=1	tr|Q3UKW2|Q3UKW2_MOUSE	22 kDa	6.8	2.6	5.4	4	4	5.8	insignificant between days	insignificant between days
Complement factor H OS=Mus musculus GN=Cfh PE=1 SV=2	tr|F6VQX8|F6VQX8_MOUSE	109 kDa	6.8	2.4	1.6	11.4	4.4	4.8	insignificant between days	insignificant between days
Histone H1.4 OS=Mus musculus GN=Hist1h1e PE=1 SV=2	tr|E9Q8I0|E9Q8I0_MOUSE [3]	141 kDa	6.8	2.2	2.8	9.4	4.2	6.8	insignificant between days	insignificant between days
Histone H1t OS=Mus musculus GN=Hist1h1t PE=1 SV=4	tr|E9Q8I0|E9Q8I0_MOUSE	141 kDa	6.8	2.2	2.8	9	4.2	6.8	insignificant between days	insignificant between days
MCG5400 OS=Mus musculus GN=Myl12a PE=1 SV=1	sp|Q9D0F9|PGM1_MOUSE [2]	61 kDa	6.8	2.2	3.6	2.8	3.2	4.8	insignificant between days	insignificant between days
Myosin regulatory light chain 12B OS=Mus musculus GN=Myl12b PE=1 SV=2	sp|Q9D0F9|PGM1_MOUSE	61 kDa	6.8	2.2	3.6	2.8	3.2	4.8	insignificant between days	insignificant between days
Metallothionein-2 OS=Mus musculus GN=Mt2 PE=1 SV=2	sp|P62983|RS27A_MOUSE	18 kDa	6.6	11.4	6.4	8.2	7	6.4	insignificant between days	insignificant between days
Na(+)/H(+) exchange regulatory cofactor NHE-RF1 OS=Mus musculus GN=Slc9a3r1 PE=1 SV=3	sp|P62979|RS27A_HUMAN	18 kDa	6.6	11.4	6.4	8.2	7	6.4	insignificant between days	insignificant between days
26S proteasome non-ATPase regulatory subunit 4 (Fragment) OS=Mus musculus GN=Psmd4 PE=2 SV=1	sp|Q8VCT4|CES1D_MOUSE	62 kDa	6.6	3	2.6	6	5	5.2	insignificant between days	insignificant between days
Aspartyl aminopeptidase OS=Mus musculus GN=Dnpep PE=2 SV=2	sp|Q6URW6|MYH14_MOUSE [2]	229 kDa	6.6	2.8	5.8	5.6	3.6	2.4	insignificant between days	insignificant between days
Fibrinogen A-alpha-chain (Fragment) OS=Mus musculus GN=Fga PE=4 SV=1	sp|Q8K183|PDXK_MOUSE [2]	35 kDa	6.6	2.6	4	5.2	5.4	9.6	insignificant between days	insignificant between days
C-1-tetrahydrofolate synthase, cytoplasmic OS=Mus musculus GN=Mthfd1 PE=1 SV=4	sp|P99029|PRDX5_MOUSE [2]	22 kDa	6.6	0.6	2.2	5.6	4	6.2	insignificant between days	insignificant between days
Importin subunit beta-1 OS=Mus musculus GN=Kpnb1 PE=1 SV=2	sp|P99029|PRDX5_MOUSE	22 kDa	6.6	0.6	2.2	5.6	4	6.2	insignificant between days	insignificant between days
PDZ and LIM domain protein 1 OS=Mus musculus GN=Pdlim1 PE=2 SV=4	tr|B1AXW5|B1AXW5_MOUSE	19 kDa	6.6	0	1.6	5.4	4.8	9.6	insignificant between days	insignificant between days
Protein FAM107B OS=Mus musculus GN=Fam107b PE=2 SV=1	sp|O70554|SPR2B_MOUSE (+1)	11 kDa	6.6	0	0	3.4	2.6	0.2	insignificant between days	insignificant between days
Leukocyte elastase inhibitor B OS=Mus musculus GN=Serpinb1b PE=1 SV=1	tr|E9Q448|E9Q448_MOUSE	33 kDa	6.4	7.8	8	5	4	6	insignificant between days	insignificant between days
Alpha-2-antiplasmin OS=Mus musculus GN=Serpinf2 PE=1 SV=1	sp|O35639|ANXA3_MOUSE	36 kDa	6.4	0.8	2	6	3	5.6	insignificant between days	insignificant between days
Protein Rps4l OS=Mus musculus GN=Rps4l PE=2 SV=1	sp|P0CG50|UBC_MOUSE	83 kDa	6.2	10.8	5.6	7	6.2	5.8	insignificant between days	insignificant between days
KxDL motif-containing protein 1 OS=Mus musculus GN=Kxd1 PE=2 SV=1	sp|P03953|CFAD_MOUSE	28 kDa	6.2	4.8	5.8	6.6	5.2	8.4	insignificant between days	insignificant between days
Poly(rC)-binding protein 1 OS=Mus musculus GN=Pcbp1 PE=1 SV=1	sp|P10639|THIO_MOUSE	12 kDa	6.2	4.6	3.8	7.2	4.6	5.2	insignificant between days	insignificant between days
Elongation factor 1-delta (Fragment) OS=Mus musculus GN=Eef1d PE=2 SV=1	sp|P60766|CDC42_MOUSE [5]	21 kDa	6.2	4.4	4.6	9.6	8.2	11.6	insignificant between days	insignificant between days
Selenium-binding protein 2 OS=Mus musculus GN=Selenbp2 PE=1 SV=2	sp|Q07797|LG3BP_MOUSE	64 kDa	6.2	2.8	1	7.6	11.4	2.8	insignificant between days	insignificant between days
Serine (Or cysteine) peptidase inhibitor, clade A, member 3N, isoform CRA_a OS=Mus musculus GN=Serpina3n PE=3 SV=1	sp|Q9QWL7|K1C17_MOUSE	48 kDa	6.2	2	0.2	2.2	4.2	0.4	insignificant between days	insignificant between days
Apolipoprotein A-IV OS=Mus musculus castaneus GN=Apoa4 PE=2 SV=1	tr|B8JJM5|B8JJM5_MOUSE	85 kDa	6.2	1.6	0	10.4	3.2	1.2	insignificant between days	insignificant between days
Cytoplasmic dynein 1 heavy chain 1 (Fragment) OS=Mus musculus GN=Dync1h1 PE=4 SV=1	tr|F8WJL5|F8WJL5_MOUSE	33 kDa	6	16.6	14	18.2	20	29.8	insignificant between days	insignificant between days
EG627828 protein OS=Mus musculus GN=Gm6793 PE=2 SV=1	sp|P17563|SBP1_MOUSE [4]	53 kDa	6	2.2	5.6	6.6	4.8	6.4	insignificant between days	insignificant between days
Uncharacterized protein OS=Mus musculus GN=Gm9242 PE=4 SV=1	sp|P17563|SBP1_MOUSE	53 kDa	6	2.2	5.6	6.6	4.8	6.4	insignificant between days	insignificant between days
Uncharacterized protein OS=Mus musculus GN=Gm5422 PE=4 SV=1	tr|B2KFA8|B2KFA8_MOUSE [4]	25 kDa	6	1.2	1.8	6	4.8	5.4	insignificant between days	insignificant between days
Metallothionein OS=Mus musculus PE=3 SV=1	tr|E9Q5F6|E9Q5F6_MOUSE	23 kDa	5.8	9.2	4	2.6	2.8	1.2	insignificant between days	insignificant between days
Heterogeneous nuclear ribonucleoproteins A2/B1 OS=Mus musculus GN=Hnrnpa2b1 PE=1 SV=2	tr|F6ZFU0|F6ZFU0_MOUSE [3]	61 kDa	5.8	8	5.4	8.2	6.6	8.6	insignificant between days	insignificant between days
Histone H2B type 1-P OS=Mus musculus GN=Hist1h2bp PE=1 SV=3	sp|Q9Z2C8|YBOX2_MOUSE [6]	38 kDa	5.8	7	7.6	6.4	3.6	4.6	insignificant between days	insignificant between days
T-complex protein 1 subunit theta OS=Mus musculus GN=Cct8 PE=2 SV=1	sp|Q6IRU2|TPM4_MOUSE	28 kDa	5.8	6.4	11.2	5	5	8	insignificant between days	insignificant between days
Kappa light chain (Fragment) OS=Mus musculus GN=Igkc PE=2 SV=1	sp|P97315|CSRP1_MOUSE	21 kDa	5.8	4.6	5.4	5.8	3.8	5.2	insignificant between days	insignificant between days
Tropomyosin 1, alpha, isoform CRA_k OS=Mus musculus GN=Tpm1 PE=3 SV=1	sp|O08553|DPYL2_MOUSE	62 kDa	5.8	4.2	3.4	6.2	5.6	6.4	insignificant between days	insignificant between days
Nuclease-sensitive element-binding protein 1 OS=Mus musculus GN=Ybx1 PE=1 SV=3	sp|O88569|ROA2_MOUSE	37 kDa	5.8	4	4.6	6	4.2	8.2	insignificant between days	insignificant between days
14-3-3 protein beta/alpha OS=Mus musculus GN=Ywhab PE=1 SV=3	tr|G3X9D5|G3X9D5_MOUSE [7]	13 kDa	5.8	3.8	3.6	4.6	3.4	4.4	insignificant between days	insignificant between days
Serine protease inhibitor A3C OS=Mus musculus GN=Serpina3c PE=2 SV=1	sp|Q9Z2K1|K1C16_MOUSE	52 kDa	5.8	3.2	0	2.4	4	0	insignificant between days	insignificant between days
6-phosphogluconolactonase OS=Mus musculus GN=Pgls PE=2 SV=1	sp|P62827|RAN_MOUSE	24 kDa	5.8	2.4	2.6	6.4	6.6	7.4	insignificant between days	insignificant between days
Fibrinogen beta chain OS=Mus musculus GN=Fgb PE=2 SV=1	sp|Q06830|PRDX1_HUMAN	22 kDa	5.8	2.2	3.4	4.8	5	8.2	insignificant between days	insignificant between days
High mobility group protein B2 OS=Mus musculus GN=Hmgb2 PE=1 SV=3	sp|P39654|LX12L_MOUSE [2]	75 kDa	5.8	0	4	1.6	1.6	5	insignificant between days	insignificant between days
Glyceraldehyde-3-phosphate dehydrogenase, testis-specific OS=Mus musculus GN=Gapdhs PE=2 SV=1	sp|P14602|HSPB1_MOUSE	23 kDa	5.6	8.4	16.4	10.6	8.4	12.2	insignificant between days	insignificant between days
Histone H2B type 3-B OS=Mus musculus GN=Hist3h2bb PE=1 SV=3	sp|P62960|YBOX1_MOUSE	36 kDa	5.6	7	7.4	6.2	3.6	4.6	insignificant between days	insignificant between days
Serpin I2 OS=Mus musculus GN=Serpini2 PE=1 SV=1	tr|G5E8R2|G5E8R2_MOUSE	29 kDa	5.6	5.6	5.4	4	3.8	6	insignificant between days	insignificant between days
Mitogen-activated protein kinase 6 OS=Mus musculus GN=Mapk6 PE=1 SV=3	sp|Q9EST5|AN32B_MOUSE [6]	31 kDa	5.6	2.6	1.2	5.6	5.6	7.4	insignificant between days	insignificant between days
BTB/POZ domain-containing protein KCTD12 OS=Mus musculus GN=Kctd12 PE=1 SV=1	tr|E9PV63|E9PV63_MOUSE [2]	19 kDa	5.6	1.8	2	6.4	3.8	4	insignificant between days	insignificant between days
Apolipoprotein A-II OS=Mus musculus GN=Apoa2 PE=1 SV=2	tr|Q8CBC8|Q8CBC8_MOUSE	50 kDa	5.6	1.2	1.8	5.8	4.4	5.2	insignificant between days	insignificant between days
Alcohol dehydrogenase class 4 mu/sigma chain OS=Mus musculus GN=Adh7 PE=2 SV=2	sp|P15327|PMGE_MOUSE	30 kDa	5.4	6.2	5.2	5.6	6.6	8.6	insignificant between days	insignificant between days
Leukotriene A-4 hydrolase OS=Mus musculus GN=Lta4h PE=1 SV=4	sp|P15327|PMGE_MOUSE	30 kDa	5.4	6.2	5.2	5.6	6.6	8.6	insignificant between days	insignificant between days
Hsc70-interacting protein OS=Mus musculus GN=St13 PE=2 SV=1	tr|D3Z6C3|D3Z6C3_MOUSE	30 kDa	5.4	3.8	2.6	8.4	5	6	insignificant between days	insignificant between days
Granulins OS=Mus musculus GN=Grn PE=2 SV=1	tr|Q8CBB6|Q8CBB6_MOUSE	15 kDa	5.4	3.4	3.4	4	3.4	4	insignificant between days	insignificant between days
Granulins (Fragment) OS=Mus musculus GN=Grn PE=2 SV=1	sp|Q8CGP2|H2B1P_MOUSE	14 kDa	5.4	3.4	3.2	2.4	2.8	2.6	insignificant between days	insignificant between days
MKIAA3005 protein (Fragment) OS=Mus musculus GN=Myh10 PE=2 SV=1	sp|O88844|IDHC_MOUSE	47 kDa	5.4	3	3.4	7.8	5	7.4	insignificant between days	insignificant between days
Cysteine and glycine-rich protein 1 OS=Mus musculus GN=Csrp1 PE=1 SV=3	sp|P11276|FINC_MOUSE	273 kDa	5.4	3	2.8	4.6	3.2	3.2	insignificant between days	insignificant between days
S-formylglutathione hydrolase OS=Mus musculus GN=Esd PE=2 SV=1	sp|Q64475|H2B1B_MOUSE	14 kDa	5.4	2.8	3.4	2.4	2.8	1.4	insignificant between days	insignificant between days
Protein Gm6096 OS=Mus musculus GN=Gm6096 PE=3 SV=1	sp|P80315|TCPD_MOUSE [2]	58 kDa	5.4	2.6	2.2	4.6	3.6	5.4	insignificant between days	insignificant between days
Ran-specific GTPase-activating protein OS=Mus musculus GN=Ranbp1 PE=1 SV=2	tr|Q4VWZ5|Q4VWZ5_MOUSE [2]	15 kDa	5.4	2.4	8	5.2	5	5	insignificant between days	insignificant between days
Ran-specific GTPase-activating protein OS=Mus musculus GN=Ranbp1 PE=4 SV=1	tr|Q4VWZ5|Q4VWZ5_MOUSE	15 kDa	5.4	2.4	8	5.2	5	5	insignificant between days	insignificant between days
Mitogen-activated protein kinase 1 OS=Mus musculus GN=Mapk1 PE=1 SV=3	tr|E9QN08|E9QN08_MOUSE	27 kDa	5.2	7.8	5	7.6	6.2	7.8	insignificant between days	insignificant between days
Alpha-aminoadipic semialdehyde dehydrogenase (Fragment) OS=Mus musculus GN=Aldh7a1 PE=2 SV=1	sp|Q60864|STIP1_MOUSE [2]	63 kDa	5.2	6.6	8.4	5.8	6	11	insignificant between days	insignificant between days
Tropomyosin alpha-1 chain OS=Mus musculus GN=Tpm1 PE=2 SV=1	tr|E9PWE8|E9PWE8_MOUSE [2]	74 kDa	5.2	5.2	3.2	7.2	6.2	8.4	insignificant between days	insignificant between days
Tropomyosin beta chain OS=Mus musculus GN=Tpm2 PE=3 SV=1	tr|E9PWE8|E9PWE8_MOUSE	74 kDa	5.2	5.2	3	7.2	6.2	8.4	insignificant between days	insignificant between days
Aminopeptidase N OS=Mus musculus GN=Anpep PE=1 SV=4	sp|Q8CGC7|SYEP_MOUSE	170 kDa	5.2	4.2	2.6	7.8	6.8	8.2	insignificant between days	insignificant between days
60S ribosomal protein L23a OS=Mus musculus GN=Rpl23a PE=1 SV=1	sp|P50543|S10AB_MOUSE	11 kDa	5.2	3.8	5.6	5.2	5	6	insignificant between days	insignificant between days
T-complex protein 1 subunit eta OS=Mus musculus GN=Cct7 PE=1 SV=1	tr|H3BLL4|H3BLL4_MOUSE	43 kDa	5.2	3.8	3.8	5.2	5.2	7.8	insignificant between days	insignificant between days
H-2 class I histocompatibility antigen, Q7 alpha chain OS=Mus musculus GN=H2-Q7 PE=1 SV=1	sp|Q9CQ19|MYL9_MOUSE	20 kDa	5.2	2.8	3.2	4	2.6	2.4	insignificant between days	insignificant between days
Protein H2-Q4 OS=Mus musculus GN=H2-Q4 PE=2 SV=1	sp|Q3THE2|ML12B_MOUSE	20 kDa	5.2	2.6	2.6	4.6	3.4	2.8	insignificant between days	insignificant between days
Protein Cfhr2 OS=Mus musculus GN=Cfhr2 PE=2 SV=1	tr|B8JJM6|B8JJM6_MOUSE (+1)	80 kDa	5.2	2	0.8	7.8	3.4	3.6	insignificant between days	insignificant between days
Ubiquitin-40S ribosomal protein S27a OS=Mus musculus GN=Rps27a PE=2 SV=2	sp|P99027|RLA2_MOUSE	12 kDa	5	4.4	2.4	7	6	8.4	insignificant between days	insignificant between days
60S acidic ribosomal protein P2 OS=Mus musculus GN=Rplp2 PE=1 SV=3	sp|Q923D2|BLVRB_MOUSE	22 kDa	5	3.8	4.4	5.8	7	8.2	insignificant between days	insignificant between days
Carbonic anhydrase 1 OS=Mus musculus GN=Ca1 PE=2 SV=4	sp|P01868|IGHG1_MOUSE (+1)	36 kDa	5	3.6	2	8.6	6.4	5.2	insignificant between days	insignificant between days
Dipeptidyl peptidase 3 OS=Mus musculus GN=Dpp3 PE=2 SV=2	sp|P63254|CRIP1_MOUSE	9 kDa	5	3	4.6	7	5.4	5.8	insignificant between days	insignificant between days
Putative uncharacterized protein OS=Mus musculus GN=Ncl PE=2 SV=1	sp|P56399|UBP5_MOUSE [2]	96 kDa	5	2.6	2.6	4.8	5.6	7.6	insignificant between days	insignificant between days
Ldhb protein OS=Mus musculus GN=Ldhb PE=2 SV=1	sp|P24452|CAPG_MOUSE	39 kDa	5	2.2	4	6	3.8	6	insignificant between days	insignificant between days
T-complex protein 1 subunit epsilon OS=Mus musculus GN=Cct5 PE=1 SV=1	sp|Q9CQ60|6PGL_MOUSE	27 kDa	5	2	4	7.2	4.2	8.6	insignificant between days	insignificant between days
T-complex protein 1 subunit epsilon (Fragment) OS=Mus musculus GN=Cct5 PE=2 SV=1	sp|Q9CQ60|6PGL_MOUSE	27 kDa	5	2	4	7.2	4.2	8.6	insignificant between days	insignificant between days
Acyl-CoA-binding protein OS=Mus musculus GN=Dbi PE=2 SV=1	sp|Q9CPY7|AMPL_MOUSE	56 kDa	5	2	2.6	5	3	5.2	insignificant between days	insignificant between days
Capping protein (Actin filament) muscle Z-line, beta, isoform CRA_a OS=Mus musculus GN=Capzb PE=4 SV=1	sp|P80316|TCPE_MOUSE	60 kDa	5	1.6	1.2	5.8	5.4	8.4	insignificant between days	insignificant between days
Heterogeneous nuclear ribonucleoprotein K (Fragment) OS=Mus musculus GN=Hnrnpk PE=4 SV=1	sp|P24549|AL1A1_MOUSE [2]	54 kDa	5	1.6	2.4	8.6	4.6	9.6	insignificant between days	insignificant between days
Heterogeneous nuclear ribonucleoprotein K (Fragment) OS=Mus musculus GN=Hnrnpk PE=2 SV=1	sp|P24549|AL1A1_MOUSE	54 kDa	5	1.6	2.4	8.6	4.6	9.6	insignificant between days	insignificant between days
60S acidic ribosomal protein P0 OS=Mus musculus GN=Rplp0 PE=1 SV=3	tr|E9Q4K3|E9Q4K3_MOUSE	44 kDa	5	0.8	1.6	5	3.8	4.8	insignificant between days	insignificant between days
Hemoglobin subunit epsilon-Y2 OS=Mus musculus GN=Hbb-y PE=1 SV=2	tr|K3W4R2|K3W4R2_MOUSE	229 kDa	5	0.8	3	3.8	3.4	1.6	insignificant between days	insignificant between days
Ras-related protein Rab-12 OS=Mus musculus GN=Rab12 PE=3 SV=1	sp|Q60590|A1AG1_MOUSE	24 kDa	4.8	4.4	4.8	5.8	4	4.6	insignificant between days	insignificant between days
Macrophage migration inhibitory factor OS=Mus musculus GN=Mif PE=1 SV=2	tr|A2AMW0|A2AMW0_MOUSE [2]	29 kDa	4.8	3.8	3.8	5.4	5.6	9	insignificant between days	insignificant between days
Elongation factor 1-delta (Fragment) OS=Mus musculus GN=Eef1d PE=4 SV=1	sp|P60766|CDC42_MOUSE	21 kDa	4.8	3.6	3.4	6.2	4.8	7.6	insignificant between days	insignificant between days
Hsc70-interacting protein (Fragment) OS=Mus musculus GN=St13 PE=2 SV=1	tr|D3Z7W7|D3Z7W7_MOUSE	30 kDa	4.8	3.6	2.2	7.4	4.4	5.2	insignificant between days	insignificant between days
Granulins (Fragment) OS=Mus musculus GN=Grn PE=4 SV=1	sp|Q64524|H2B2E_MOUSE	14 kDa	4.8	3.2	2.6	3.8	2.8	2	insignificant between days	insignificant between days
H2-Q10 protein (Fragment) OS=Mus musculus GN=H2-Q10 PE=2 SV=1	tr|Q6ZWQ9|Q6ZWQ9_MOUSE	20 kDa	4.8	2.8	2.8	4.4	3.4	3.2	insignificant between days	insignificant between days
Serine/threonine-protein kinase NLK OS=Mus musculus GN=Nlk PE=1 SV=2	sp|O35381|AN32A_MOUSE	29 kDa	4.8	2.2	1.2	4.6	5	5.8	insignificant between days	insignificant between days
Putative uncharacterized protein (Fragment) OS=Mus musculus GN=St13 PE=2 SV=1	sp|Q9CZD3|SYG_MOUSE	82 kDa	4.8	2.2	2.2	5.4	5.8	7	insignificant between days	insignificant between days
T-complex protein 1 subunit alpha OS=Mus musculus GN=Tcp1 PE=2 SV=1	sp|P28474|ADHX_MOUSE	40 kDa	4.8	2	2.2	5	5	7.6	insignificant between days	insignificant between days
60S ribosomal protein L28 (Fragment) OS=Mus musculus GN=Rpl28 PE=4 SV=1	sp|Q80X90|FLNB_MOUSE	278 kDa	4.8	1.8	1.8	3.6	3.2	2.6	insignificant between days	insignificant between days
Catalase OS=Mus musculus GN=Cat PE=1 SV=4	tr|D3Z7M9|D3Z7M9_MOUSE	27 kDa	4.8	1.6	0.8	4	5	5.6	insignificant between days	insignificant between days
Catalase OS=Homo sapiens GN=CAT PE=1 SV=3	tr|D3YYE1|D3YYE1_MOUSE	23 kDa	4.8	1.6	0.8	4.6	5	5.6	insignificant between days	insignificant between days
Peptidyl-prolyl cis-trans isomerase H (Fragment) OS=Mus musculus GN=Ppih PE=2 SV=1	sp|P21550|ENOB_MOUSE	47 kDa	4.8	0.4	1.2	5.2	6.2	2.4	insignificant between days	insignificant between days
ADP-ribosylation factor 3 OS=Mus musculus GN=Arf3 PE=2 SV=2	tr|D3YXH0|D3YXH0_MOUSE [2]	33 kDa	4.6	4.8	4.8	3.8	2.8	5	insignificant between days	insignificant between days
ADP-ribosylation factor 4 OS=Mus musculus GN=Arf4 PE=2 SV=1	tr|D3YXH0|D3YXH0_MOUSE	33 kDa	4.6	4.8	4.8	3.8	2.8	5	insignificant between days	insignificant between days
ADP-ribosylation factor 2 OS=Mus musculus GN=Arf2 PE=1 SV=2	sp|P63054|PCP4_MOUSE	7 kDa	4.6	4.8	4.8	3.8	2.8	5	insignificant between days	insignificant between days
Isoform 2 of Tropomyosin beta chain OS=Mus musculus GN=Tpm2	tr|Q3TT92|Q3TT92_MOUSE	62 kDa	4.6	4.2	2.4	4.8	5.2	8.2	insignificant between days	insignificant between days
Peroxiredoxin-6 OS=Mus musculus GN=Prdx5 PE=2 SV=1	sp|P60335|PCBP1_MOUSE [4]	37 kDa	4.6	3.8	4.2	5.2	5	6.8	insignificant between days	insignificant between days
Histone H2B type 2-B OS=Mus musculus GN=Hist2h2bb PE=2 SV=1	sp|P09405|NUCL_MOUSE [2]	77 kDa	4.6	3.6	2.6	4.8	4.8	8.4	insignificant between days	insignificant between days
Histone H2B OS=Mus musculus GN=Gm13646 PE=2 SV=1	sp|P09405|NUCL_MOUSE	77 kDa	4.6	3.6	2.6	4.8	4.8	8.4	insignificant between days	insignificant between days
Tubulin-specific chaperone A OS=Mus musculus GN=Tbca PE=2 SV=3	tr|A2AMW0|A2AMW0_MOUSE	29 kDa	4.6	3.6	3.6	4.8	5.2	8.2	insignificant between days	insignificant between days
Glutathione S-transferase A4 OS=Mus musculus GN=Gsta4 PE=1 SV=3	tr|J3QPG5|J3QPG5_MOUSE [4]	61 kDa	4.6	2.8	1.4	5	5	4.4	insignificant between days	insignificant between days
Protein Gm8074 OS=Mus musculus GN=Gm8074 PE=4 SV=1	tr|E9PZ00|E9PZ00_MOUSE	61 kDa	4.6	2.8	1.4	5	5	4.4	insignificant between days	insignificant between days
Glutathione S-transferase A1 OS=Mus musculus GN=Gsta1 PE=1 SV=2	tr|J3QPG5|J3QPG5_MOUSE	61 kDa	4.6	2.6	1.4	5	4.8	4.4	insignificant between days	insignificant between days
Ribosomal protein S6 kinase (Fragment) OS=Mus musculus GN=Rps6ka1 PE=3 SV=1	sp|Q7TSV4|PGM2_MOUSE	69 kDa	4.6	2.2	1.8	4	4.6	6.4	insignificant between days	insignificant between days
Peroxiredoxin-6 OS=Mus musculus GN=Prdx6 PE=4 SV=1	tr|A2A5G6|A2A5G6_MOUSE	14 kDa	4.6	2	1.6	2.6	12.6	6.4	insignificant between days	insignificant between days
60S ribosomal protein L28 OS=Mus musculus GN=Rpl28 PE=1 SV=2	sp|Q61129|CFAI_MOUSE	67 kDa	4.6	1.4	1.6	5.2	2.8	3.6	insignificant between days	insignificant between days
Small proline-rich protein 2F OS=Mus musculus GN=Sprr2f PE=2 SV=1	sp|P63242|IF5A1_MOUSE	17 kDa	4.6	1.4	2	4.8	4.6	5.4	insignificant between days	insignificant between days
Alpha-1-acid glycoprotein 1 OS=Mus musculus GN=Orm1 PE=1 SV=1	sp|Q9Z2U0|PSA7_MOUSE	28 kDa	4.6	1.4	1	4.4	3	5.2	insignificant between days	insignificant between days
Lipoma-preferred partner homolog OS=Mus musculus GN=Lpp PE=1 SV=1	sp|Q9Z2U0|PSA7_MOUSE	28 kDa	4.6	1.4	1	4.4	3	5.2	insignificant between days	insignificant between days
40S ribosomal protein S28 OS=Mus musculus GN=Rps28 PE=2 SV=1	sp|P50396|GDIA_MOUSE	51 kDa	4.6	1.2	3	2.8	3.2	4.8	insignificant between days	insignificant between days
MCG49140 OS=Mus musculus GN=Gm10263 PE=4 SV=1	sp|P50396|GDIA_MOUSE	51 kDa	4.6	1.2	3	2.8	3.2	4.8	insignificant between days	insignificant between days
TSC22 domain family protein 1 OS=Mus musculus GN=Tsc22d1 PE=1 SV=2	sp|P39654|LOX15_MOUSE	75 kDa	4.6	0	0	0.8	0	0	insignificant between days	insignificant between days
Apolipoprotein A-I OS=Mus musculus GN=Apoa1 PE=4 SV=1	tr|F7CK47|F7CK47_MOUSE	153 kDa	4.4	10.6	10.2	6	6.4	10.2	insignificant between days	insignificant between days
Retinal dehydrogenase 1 OS=Mus musculus GN=Aldh1a1 PE=1 SV=5	tr|Q3U9N4|Q3U9N4_MOUSE [2]	65 kDa	4.4	4	1	4.4	5.4	6	insignificant between days	insignificant between days
Aldehyde dehydrogenase, cytosolic 1 OS=Mus musculus GN=Aldh1a7 PE=2 SV=1	tr|Q3U9N4|Q3U9N4_MOUSE	65 kDa	4.4	4	1	4.4	5.4	6	insignificant between days	insignificant between days
Tropomyosin alpha-3 chain (Fragment) OS=Mus musculus GN=Tpm3 PE=2 SV=1	sp|O70250|PGAM2_MOUSE	29 kDa	4.4	3.6	4.6	4.2	3.8	5	insignificant between days	insignificant between days
Complement factor I OS=Mus musculus GN=Cfi PE=1 SV=3	tr|A2BE93|A2BE93_MOUSE	25 kDa	4.4	2.8	1.8	4.6	4	4.6	insignificant between days	insignificant between days
Sepiapterin reductase OS=Mus musculus GN=Spr PE=2 SV=1	sp|O89053|COR1A_MOUSE	51 kDa	4.4	2	2	5	4.8	4	insignificant between days	insignificant between days
60S ribosomal protein L7 (Fragment) OS=Mus musculus GN=Rpl7 PE=3 SV=1	sp|P46425|GSTP2_MOUSE	24 kDa	4.4	1.8	1.8	4.6	4.8	6.4	insignificant between days	insignificant between days
Alcohol dehydrogenase 1 OS=Mus musculus GN=Adh1 PE=2 SV=2	sp|Q9JKF1|IQGA1_MOUSE	189 kDa	4.4	1.6	2.6	6	4.8	7	insignificant between days	insignificant between days
Hnrpa3 protein OS=Mus musculus GN=Hnrnpa3 PE=2 SV=1	sp|Q63836|SBP2_MOUSE	53 kDa	4.4	1.4	4.8	5.8	3.6	5.6	insignificant between days	insignificant between days
Myeloid cysteine-rich protein OS=Mus musculus GN=Retnlg PE=4 SV=1	sp|O70560|SPR2I_MOUSE [2]	8 kDa	4.4	1.4	1.6	1.6	5	0.6	insignificant between days	insignificant between days
60S ribosomal protein L5 OS=Mus musculus GN=Rpl5 PE=1 SV=3	sp|P11983|TCPA_MOUSE	60 kDa	4.4	1	1.4	6.6	5.4	7.8	insignificant between days	insignificant between days
Myosin light polypeptide 6 OS=Mus musculus GN=Myl6 PE=1 SV=3	tr|D3YYZ2|D3YYZ2_MOUSE	14 kDa	4.2	9.4	4.4	5.8	5.2	3.4	insignificant between days	insignificant between days
Serine/threonine-protein phosphatase 2A 65 kDa regulatory subunit A beta isoform OS=Mus musculus GN=Ppp2r1b PE=4 SV=1	sp|P14148|RL7_MOUSE	31 kDa	4.2	6.8	4	8.8	6.8	8.8	insignificant between days	insignificant between days
T-complex protein 1 subunit gamma OS=Mus musculus GN=Cct3 PE=1 SV=1	sp|Q9D8E6|RL4_MOUSE	47 kDa	4.2	6.6	4.4	11	7.4	10.8	insignificant between days	insignificant between days
Putative uncharacterized protein OS=Mus musculus GN=Mt1 PE=2 SV=1	tr|F8WJK8|F8WJK8_MOUSE [2]	41 kDa	4.2	5.6	6.2	6.2	5.4	9.2	insignificant between days	insignificant between days
Inter-alpha-trypsin inhibitor heavy chain H2 OS=Mus musculus GN=Itih2 PE=1 SV=1	tr|F8WJK8|F8WJK8_MOUSE	41 kDa	4.2	5.6	6.2	6.2	5.4	9.2	insignificant between days	insignificant between days
Protein CTLA-2-beta OS=Mus musculus GN=Ctla2b PE=2 SV=2	sp|P47962|RL5_MOUSE	34 kDa	4.2	5	3.2	5.8	4.8	6.4	insignificant between days	insignificant between days
Myristoylated alanine-rich C-kinase substrate OS=Mus musculus GN=Marcks PE=1 SV=2	sp|P47962|RL5_MOUSE	34 kDa	4.2	5	3.2	5.8	4.8	6.4	insignificant between days	insignificant between days
Microtubule-associated serine/threonine-protein kinase 1 OS=Mus musculus GN=Mast1 PE=1 SV=3	sp|P34884|MIF_MOUSE	13 kDa	4.2	2.8	3.2	4.4	3	6	insignificant between days	insignificant between days
Igk protein OS=Mus musculus GN=Igk PE=1 SV=1	tr|D3Z5X4|D3Z5X4_MOUSE	48 kDa	4.2	2.6	3.2	4.2	4.8	7	insignificant between days	insignificant between days
Protein DJ-1 OS=Mus musculus GN=Park7 PE=1 SV=1	sp|Q8BGZ7|K2C75_MOUSE	60 kDa	4.2	2.2	0.2	0	2.2	1	insignificant between days	insignificant between days
Ribosomal protein S6 kinase alpha-6 OS=Mus musculus GN=Rps6ka6 PE=1 SV=2	sp|Q99JY9|ARP3_MOUSE [3]	47 kDa	4.2	2	1	6.6	6	7.2	insignificant between days	insignificant between days
Ribosomal protein S6 kinase alpha-1 OS=Mus musculus GN=Rps6ka1 PE=1 SV=1	sp|Q99JY9|ARP3_MOUSE	47 kDa	4.2	2	1	6.6	6	7.2	insignificant between days	insignificant between days
Rho-related GTP-binding protein RhoB OS=Mus musculus GN=Rhob PE=1 SV=1	sp|Q9JHU4|DYHC1_MOUSE [2]	532 kDa	4.2	1.2	0	5.4	2.4	4	insignificant between days	insignificant between days
Rho-related GTP-binding protein RhoC OS=Mus musculus GN=Rhoc PE=1 SV=2	sp|Q9JHU4|DYHC1_MOUSE	532 kDa	4.2	1.2	0	5.2	2.4	4	insignificant between days	insignificant between days
Microtubule-associated serine/threonine-protein kinase 4 OS=Mus musculus GN=Mast4 PE=4 SV=1	sp|P14869|RLA0_MOUSE	34 kDa	4.2	1	0.8	5.2	4.2	3.8	insignificant between days	insignificant between days
Ribosomal protein S6 kinase alpha-3 OS=Mus musculus GN=Rps6ka3 PE=1 SV=2	sp|Q99KK7|DPP3_MOUSE	83 kDa	4.2	1	1.8	5.2	2.8	5	insignificant between days	insignificant between days
Nucleophosmin OS=Mus musculus GN=Npm1 PE=2 SV=1	sp|P80317|TCPZ_MOUSE	58 kDa	4.2	1	0.6	5.2	3.4	6.4	insignificant between days	insignificant between days
60S ribosomal protein L13a OS=Mus musculus GN=Rpl13a PE=3 SV=1	sp|Q9JMH6|TRXR1_MOUSE	67 kDa	4.2	0.4	0.4	5.6	4.2	4	insignificant between days	insignificant between days
Cystatin-B OS=Mus musculus GN=Cstb PE=1 SV=1	sp|Q9JMH6|TRXR1_MOUSE	67 kDa	4.2	0.4	0.4	5.6	4.2	4	insignificant between days	insignificant between days
Ig mu chain C region OS=Mus musculus GN=Ighm PE=1 SV=2	sp|Q6ZWY8|TYB10_MOUSE	5 kDa	4	12	9.8	7.8	8	8.8	insignificant between days	insignificant between days
Myosin light chain kinase, smooth muscle OS=Mus musculus GN=Mylk PE=2 SV=1	tr|D3YU05|D3YU05_MOUSE	37 kDa	4	9.4	7.8	11.8	12.6	19.6	insignificant between days	insignificant between days
Mitogen-activated protein kinase 3 OS=Mus musculus GN=Mapk3 PE=1 SV=5	tr|D3YZT9|D3YZT9_MOUSE	23 kDa	4	7.2	4.8	5.6	4.2	6.4	insignificant between days	insignificant between days
Heat shock 70 kDa protein 1B OS=Mus musculus GN=Hspa1b PE=1 SV=3	sp|P24270|CATA_MOUSE [2]	60 kDa	4	6.8	5.6	5.2	6.2	5	insignificant between days	insignificant between days
Heat shock 70 kDa protein 1-like OS=Mus musculus GN=Hspa1l PE=2 SV=4	sp|P24270|CATA_MOUSE	60 kDa	4	6.8	5.6	5.2	6.2	5	insignificant between days	insignificant between days
E3 ubiquitin-protein ligase RBX1 OS=Mus musculus GN=Rbx1 PE=1 SV=1	tr|Q6S9I0|Q6S9I0_MOUSE [2]	48 kDa	4	6	3.6	3.6	4	4	insignificant between days	insignificant between days
Basic leucine zipper and W2 domain-containing protein 1 OS=Mus musculus GN=Bzw1 PE=1 SV=1	tr|Q6S9I0|Q6S9I0_MOUSE	48 kDa	4	6	3.6	3.6	4	4	insignificant between days	insignificant between days
Calpain-2 catalytic subunit OS=Mus musculus GN=Capn2 PE=2 SV=4	sp|Q61646|HPT_MOUSE	39 kDa	4	4.8	0	9.6	2.4	0.8	insignificant between days	insignificant between days
Protein Gm10923 OS=Mus musculus GN=Gm10923 PE=3 SV=1	sp|P47911|RL6_MOUSE [2]	34 kDa	4	4.6	2	3.2	3.8	6.6	insignificant between days	insignificant between days
Uncharacterized protein OS=Mus musculus GN=Gm3940 PE=3 SV=1	sp|P47911|RL6_MOUSE	34 kDa	4	4.6	2	3.2	3.8	6.6	insignificant between days	insignificant between days
MCG48959 OS=Mus musculus GN=Prdx6b PE=2 SV=1	tr|A2A5G4|A2A5G4_MOUSE	8 kDa	4	3.8	2.6	1.8	7	7.6	insignificant between days	insignificant between days
Polyubiquitin-C OS=Mus musculus GN=Ubc PE=1 SV=2	sp|Q8BG05|ROA3_MOUSE [5]	40 kDa	4	3.4	3.2	6.4	5.8	12.4	insignificant between days	insignificant between days
Myosin regulatory light polypeptide 9 OS=Mus musculus GN=Myl9 PE=1 SV=3	sp|Q9CQI6|COTL1_MOUSE	16 kDa	4	3.4	3.6	4.6	5	4.8	insignificant between days	insignificant between days
Phosphoglucomutase-2 OS=Mus musculus GN=Pgm2 PE=1 SV=1	sp|P47757|CAPZB_MOUSE	31 kDa	4	3.2	3.4	4.6	5	8.4	insignificant between days	insignificant between days
Ras-related protein Rab-8A OS=Mus musculus GN=Rab8a PE=1 SV=2	sp|Q8CI94|PYGB_MOUSE	97 kDa	4	2	1.6	4.6	4	6.4	insignificant between days	insignificant between days
Ras-related protein Rab-4A OS=Mus musculus GN=Rab4a PE=1 SV=2	sp|Q8CI94|PYGB_MOUSE	97 kDa	4	2	1.6	4.6	4	6.4	insignificant between days	insignificant between days
Complement factor D OS=Mus musculus GN=Cfd PE=1 SV=1	tr|Q14AA6|Q14AA6_MOUSE	24 kDa	4	1.8	2	4	3.6	3.8	insignificant between days	insignificant between days
Protein Gm5218 OS=Mus musculus GN=Gm5218 PE=4 SV=1	sp|P29391|FRIL1_MOUSE [3]	21 kDa	4	1.8	1.2	5.2	2.4	5.6	insignificant between days	insignificant between days
60S ribosomal protein L29 OS=Mus musculus GN=Rpl29 PE=2 SV=2	sp|P29391|FRIL1_MOUSE (+1)	21 kDa	4	1.8	1.2	5.2	2.4	5.6	insignificant between days	insignificant between days
Band 3 anion transport protein OS=Mus musculus GN=Slc4a1 PE=1 SV=1	sp|P70168|IMB1_MOUSE	97 kDa	4	1.8	1	5.4	3	6.2	insignificant between days	insignificant between days
H-2 class I histocompatibility antigen, K-W28 alpha chain OS=Mus musculus GN=H2-K1 PE=1 SV=2	sp|P07356|ANXA2_MOUSE	39 kDa	4	1.8	1.6	4.8	3	7.4	insignificant between days	insignificant between days
Annexin A3 OS=Mus musculus GN=Anxa3 PE=1 SV=4	tr|H3BKI8|H3BKI8_MOUSE	20 kDa	4	1.6	1.6	4	5	7.4	insignificant between days	insignificant between days
Uncharacterized protein (Fragment) OS=Mus musculus PE=4 SV=1	tr|G3UWN9|G3UWN9_MOUSE	20 kDa	4	0.8	1.8	4.6	3.2	5.8	insignificant between days	insignificant between days
60S ribosomal protein L10 OS=Mus musculus GN=Rpl10 PE=2 SV=3	tr|Q3V117|Q3V117_MOUSE [3]	121 kDa	4	0.6	4.8	4.6	2.4	2	insignificant between days	insignificant between days
60S ribosomal protein L10-like OS=Mus musculus GN=Rpl10l PE=2 SV=1	tr|Q3V117|Q3V117_MOUSE	121 kDa	4	0.6	4.8	4.6	2.4	2	insignificant between days	insignificant between days
60S ribosomal protein L10 (Fragment) OS=Mus musculus GN=Rpl10 PE=4 SV=1	sp|Q91V92|ACLY_MOUSE	120 kDa	4	0.6	4.6	4.6	2.4	2	insignificant between days	insignificant between days
Protein FAM107B OS=Mus musculus GN=Fam107b PE=2 SV=2	tr|D3YVP9|D3YVP9_MOUSE [2]	18 kDa	4	0	0.8	3.2	2.8	5	insignificant between days	insignificant between days
Alpha-2-HS-glycoprotein OS=Mus musculus GN=Ahsg PE=1 SV=1	tr|E9PWC0|E9PWC0_MOUSE	95 kDa	3.8	9.6	9	4.4	4.4	7.8	insignificant between days	insignificant between days
Putative uncharacterized protein OS=Mus musculus GN=Hnrnpk PE=2 SV=1	tr|Q91V55|Q91V55_MOUSE [2]	23 kDa	3.8	3.8	3.6	6.8	3.4	5.2	insignificant between days	insignificant between days
Serum albumin OS=Homo sapiens GN=ALB PE=1 SV=2	tr|Q91V55|Q91V55_MOUSE	23 kDa	3.8	3.8	3.6	6.8	3.4	5.2	insignificant between days	insignificant between days
Alpha-aminoadipic semialdehyde dehydrogenase OS=Mus musculus GN=Aldh7a1 PE=2 SV=1	tr|F6TQW2|F6TQW2_MOUSE	44 kDa	3.8	3	2.6	13.4	5.4	11.2	insignificant between days	insignificant between days
Ribosomal protein S6 kinase alpha-2 OS=Mus musculus GN=Rps6ka2 PE=2 SV=1	sp|Q9Z1Q9|SYVC_MOUSE	140 kDa	3.8	2.6	1.6	4.8	3.4	5.2	insignificant between days	insignificant between days
Ribosomal protein S6 kinase alpha-3 OS=Mus musculus GN=Rps6ka3 PE=4 SV=1	sp|Q9Z1Q9|SYVC_MOUSE	140 kDa	3.8	2.6	1.6	4.8	3.4	5.2	insignificant between days	insignificant between days
Acyl-CoA-binding protein (Fragment) OS=Mus musculus GN=Dbi PE=4 SV=1	sp|P51885|LUM_MOUSE	38 kDa	3.8	2.6	2.2	4.2	3.2	5.2	insignificant between days	insignificant between days
Uncharacterized protein OS=Mus musculus GN=Gm6665 PE=4 SV=2	sp|P31254|UBA1Y_MOUSE	118 kDa	3.8	1.8	0.8	4	3.4	4	insignificant between days	insignificant between days
Ras-related protein Rab-1A OS=Mus musculus GN=Rab1A PE=1 SV=3	sp|P14206|RSSA_MOUSE [2]	33 kDa	3.8	1.4	1.6	5.4	4.8	6	insignificant between days	insignificant between days
Ras-related protein Rab-1B OS=Mus musculus GN=Rab1b PE=1 SV=1	sp|P14206|RSSA_MOUSE	33 kDa	3.8	1.4	1.6	5.4	4.8	6	insignificant between days	insignificant between days
Adenylosuccinate lyase OS=Mus musculus GN=Adsl PE=2 SV=2	sp|Q9R0P9|UCHL1_MOUSE	25 kDa	3.8	1.4	0	3.4	2.2	0.4	insignificant between days	insignificant between days
Filamin, alpha (Fragment) OS=Mus musculus GN=Flna PE=4 SV=1	sp|P09041|PGK2_MOUSE	45 kDa	3.8	1	1.4	3.6	2	0.2	insignificant between days	insignificant between days
Uncharacterized protein OS=Mus musculus GN=Gm8775 PE=4 SV=1	tr|E9Q0U7|E9Q0U7_MOUSE [2]	92 kDa	3.8	1	2.2	3.8	1.4	2	insignificant between days	insignificant between days
Spectrin alpha chain, non-erythrocytic 1 OS=Mus musculus GN=Sptan1 PE=1 SV=4	tr|E9Q0U7|E9Q0U7_MOUSE	92 kDa	3.8	1	2.2	3.8	1.4	2	insignificant between days	insignificant between days
Xanthine dehydrogenase/oxidase OS=Mus musculus GN=Xdh PE=1 SV=5	sp|Q61699|HS105_MOUSE	96 kDa	3.8	1	2.2	3.8	1.4	2	insignificant between days	insignificant between days
Eosinophil cationic protein 2 OS=Mus musculus GN=Ear2 PE=2 SV=1	sp|O70560|SPR2I_MOUSE	8 kDa	3.8	0.6	0.6	0	5	0	insignificant between days	insignificant between days
Selenium-binding protein 1 OS=Mus musculus GN=Selenbp1 PE=1 SV=2	tr|D3Z7R1|D3Z7R1_MOUSE	30 kDa	3.8	0.4	0.8	1.6	1	5.4	insignificant between days	insignificant between days
Acidic leucine-rich nuclear phosphoprotein 32 family member B OS=Mus musculus GN=Anp32b PE=1 SV=1	tr|F6YI27|F6YI27_MOUSE [9]	30 kDa	3.6	5	3	7	5.6	7.8	insignificant between days	insignificant between days
26S proteasome non-ATPase regulatory subunit 2 OS=Mus musculus GN=Psmd2 PE=1 SV=1	tr|Q6ZWZ6|Q6ZWZ6_MOUSE	15 kDa	3.6	3.2	3.2	4.8	5.8	7.4	insignificant between days	insignificant between days
Alpha-aminoadipic semialdehyde dehydrogenase OS=Mus musculus GN=Aldh7a1 PE=1 SV=4	sp|Q9R1P4|PSA1_MOUSE	30 kDa	3.6	3.2	3	4.8	3.6	6.6	insignificant between days	insignificant between days
40S ribosomal protein S3a OS=Mus musculus GN=Rps3a3 PE=3 SV=1	tr|B2RXM2|B2RXM2_MOUSE	37 kDa	3.6	3	2.6	5.6	5.4	9.2	insignificant between days	insignificant between days
Glycine--tRNA ligase OS=Mus musculus GN=Gars PE=1 SV=1	tr|J3QNY1|J3QNY1_MOUSE	37 kDa	3.6	3	2.2	4.4	5.4	9.2	insignificant between days	insignificant between days
Serine protease inhibitor A3G OS=Mus musculus GN=Serpina3g PE=2 SV=2	sp|Q6IFX2|K1C42_MOUSE	50 kDa	3.6	2.6	0	1.2	1.6	0.2	insignificant between days	insignificant between days
Perilipin-3 OS=Mus musculus GN=Plin3 PE=1 SV=1	sp|Q9WV32|ARC1B_MOUSE [2]	41 kDa	3.6	1.6	0.8	4.2	3	2.8	insignificant between days	insignificant between days
Filamin-C OS=Mus musculus GN=Flnc PE=1 SV=3	sp|Q9WV32|ARC1B_MOUSE	41 kDa	3.6	1.6	0.8	4.2	3	2.8	insignificant between days	insignificant between days
Small ubiquitin-related modifier 2 OS=Mus musculus GN=Sumo2 PE=2 SV=1	tr|J3QM94|J3QM94_MOUSE	30 kDa	3.6	1.4	1.4	4	4.2	3.4	insignificant between days	insignificant between days
S-methyl-5'-thioadenosine phosphorylase OS=Mus musculus GN=Mtap PE=2 SV=1	sp|O70570|PIGR_MOUSE	85 kDa	3.6	1.4	0	1.6	0.4	0.2	insignificant between days	insignificant between days
Ras-related protein Rab-12 OS=Mus musculus GN=Rab12 PE=1 SV=3	sp|P03987|IGHG3_MOUSE	44 kDa	3.6	1.2	1	6.2	2.6	4.8	insignificant between days	insignificant between days
V-type proton ATPase catalytic subunit A OS=Mus musculus GN=Atp6v1a PE=1 SV=2	tr|J3QK72|J3QK72_MOUSE [4]	34 kDa	3.6	1.2	1.4	4.4	0.8	4.8	insignificant between days	insignificant between days
40S ribosomal protein S23 OS=Mus musculus GN=Rps23 PE=2 SV=3	tr|J3QK72|J3QK72_MOUSE	34 kDa	3.6	1.2	1.4	4.4	0.8	4.8	insignificant between days	insignificant between days
Serum paraoxonase/arylesterase 1 OS=Mus musculus GN=Pon1 PE=1 SV=2	sp|Q9Z2W0|DNPEP_MOUSE	52 kDa	3.6	0.6	0.4	2	2	1.6	insignificant between days	insignificant between days
Eukaryotic initiation factor 4A-II OS=Mus musculus GN=Eif4a2 PE=2 SV=2	tr|Q9D8C9|Q9D8C9_MOUSE	34 kDa	3.6	0.4	0	4.6	2.6	3.6	insignificant between days	insignificant between days
Kctd12 protein OS=Mus musculus GN=Kctd12 PE=2 SV=1	tr|E9PV63|E9PV63_MOUSE	19 kDa	3.6	0.4	1	5.4	3.2	3.2	insignificant between days	insignificant between days
LIM zinc-binding domain-containing Nebulette OS=Mus musculus GN=Nebl PE=2 SV=1	sp|P04117|FABP4_MOUSE	15 kDa	3.6	0.2	6.4	4	1	1.2	insignificant between days	insignificant between days
Protein CDV3 OS=Mus musculus GN=Cdv3 PE=1 SV=2	sp|Q6P1B1|XPP1_MOUSE [2]	70 kDa	3.6	0.2	2	1.4	1.8	4.6	insignificant between days	insignificant between days
N(G),N(G)-dimethylarginine dimethylaminohydrolase 2 OS=Mus musculus GN=Ddah2 PE=1 SV=1	sp|Q6P1B1|XPP1_MOUSE	70 kDa	3.6	0.2	1.6	1.4	1.8	4.6	insignificant between days	insignificant between days
60S ribosomal protein L32 OS=Mus musculus GN=Rpl32 PE=2 SV=2	tr|F8WID5|F8WID5_MOUSE	37 kDa	3.4	8.8	6.2	0	2.4	2.2	insignificant between days	insignificant between days
T-complex protein 1 subunit zeta OS=Mus musculus GN=Cct6a PE=1 SV=3	tr|A2AIM4|A2AIM4_MOUSE	33 kDa	3.4	7.4	4.4	2.4	2.8	3.6	insignificant between days	insignificant between days
Branched-chain-amino-acid aminotransferase, cytosolic (Fragment) OS=Mus musculus GN=Bcat1 PE=2 SV=1	sp|P62918|RL8_MOUSE	28 kDa	3.4	4.8	4.4	5	5	5.6	insignificant between days	insignificant between days
MCG1034428 OS=Mus musculus GN=Rpl23a-ps3 PE=3 SV=1	tr|E9PUX4|E9PUX4_MOUSE	34 kDa	3.4	4.6	2	2.6	3.4	6.2	insignificant between days	insignificant between days
Protein S100-A6 OS=Mus musculus GN=S100a6 PE=1 SV=3	sp|P07309|TTHY_MOUSE	16 kDa	3.4	2.8	2	5.4	3.4	5.8	insignificant between days	insignificant between days
Histocompatibility 2, Q region locus 2 OS=Mus musculus GN=H2-Q2 PE=2 SV=1	sp|P35979|RL12_MOUSE [3]	18 kDa	3.4	2.4	1.4	3.2	3.6	4	insignificant between days	insignificant between days
H-2 class I histocompatibility antigen, K-K alpha chain (Fragment) OS=Mus musculus GN=H2-K1 PE=2 SV=1	sp|P35979|RL12_MOUSE	18 kDa	3.4	2.4	1.4	3.2	3.6	4	insignificant between days	insignificant between days
Serine protease inhibitor A3G OS=Mus musculus GN=Serpina3g PE=3 SV=1	tr|B1AQ77|B1AQ77_MOUSE	49 kDa	3.4	2.2	0	0.8	2.6	0.2	insignificant between days	insignificant between days
Superoxide dismutase [Cu-Zn] OS=Homo sapiens GN=SOD1 PE=1 SV=2	sp|Q8VED5|K2C79_MOUSE	58 kDa	3.4	2.2	0.4	0.8	1.8	0	insignificant between days	insignificant between days
40S ribosomal protein SA OS=Mus musculus GN=Rpsa-ps10 PE=3 SV=1	tr|G3UZK4|G3UZK4_MOUSE [3]	15 kDa	3.4	2	2.2	3.6	3	3.6	insignificant between days	insignificant between days
Kinesin heavy chain isoform 5C OS=Mus musculus GN=Kif5c PE=1 SV=3	sp|P35980|RL18_MOUSE	22 kDa	3.4	2	2.2	3.6	3	3.6	insignificant between days	insignificant between days
Eukaryotic translation initiation factor 4B OS=Mus musculus GN=Eif4b PE=1 SV=1	sp|Q61703|ITIH2_MOUSE (+1)	106 kDa	3.4	1.8	1.2	7	4	2.8	insignificant between days	insignificant between days
H-2 class I histocompatibility antigen, alpha chain (Fragment) OS=Mus musculus GN=H2-D1 PE=2 SV=1	tr|Q91XH5|Q91XH5_MOUSE	28 kDa	3.4	1.8	1.4	4.4	3.8	6.2	insignificant between days	insignificant between days
MCG1037931 OS=Mus musculus GN=Gm10088 PE=4 SV=1	sp|Q9JJU8|SH3L1_MOUSE	13 kDa	3.4	1.6	1.4	1.8	2.4	2.8	insignificant between days	insignificant between days
5'(3')-deoxyribonucleotidase, cytosolic type OS=Mus musculus GN=Nt5c PE=2 SV=1	tr|Q5EBP8|Q5EBP8_MOUSE	39 kDa	3.4	1.2	0.8	4.4	0.8	4.6	insignificant between days	insignificant between days
Haptoglobin OS=Mus musculus GN=Hp PE=1 SV=1	sp|P24472|GSTA4_MOUSE [4]	26 kDa	3.4	1	2.2	3.8	4.2	7.4	insignificant between days	insignificant between days
Histone H4 OS=Mus musculus GN=Hist1h4a PE=1 SV=2	sp|Q9D154|ILEUA_MOUSE [2]	43 kDa	3.4	0.8	0.6	4.8	6	4.4	insignificant between days	insignificant between days
Proline-rich acidic protein 1 OS=Mus musculus GN=Prap1 PE=2 SV=1	sp|O70556|SPR2E_MOUSE	8 kDa	3.4	0	0	0	0	0	insignificant between days	insignificant between days
Endoplasmin (Fragment) OS=Mus musculus GN=Hsp90b1 PE=2 SV=1	sp|P15864|H12_MOUSE [4]	21 kDa	3.2	4.4	7	4.8	5	3.4	insignificant between days	insignificant between days
Valine--tRNA ligase OS=Mus musculus GN=Vars PE=2 SV=1	sp|P02798|MT2_MOUSE	6 kDa	3.2	3.8	4.6	6.8	5	8	insignificant between days	insignificant between days
Importin-5 OS=Mus musculus GN=Ipo5 PE=1 SV=3	sp|P08003|PDIA4_MOUSE	72 kDa	3.2	3.2	2	3.6	2.2	1.8	insignificant between days	insignificant between days
Alcohol dehydrogenase class-3 OS=Mus musculus GN=Adh5 PE=1 SV=3	sp|Q9DCJ9|NPL_MOUSE	35 kDa	3.2	2.6	5.6	2.6	6.4	11	insignificant between days	insignificant between days
Y-box-binding protein 3 OS=Mus musculus GN=Ybx3 PE=1 SV=2	sp|P63085|MK01_MOUSE [3]	41 kDa	3.2	1.8	1.8	4.2	4.2	3.2	insignificant between days	insignificant between days
Putative uncharacterized protein OS=Mus musculus GN=Actr3 PE=2 SV=1	sp|P62702|RS4X_MOUSE [2]	30 kDa	3.2	1.6	1.6	4.8	5	6.6	insignificant between days	insignificant between days
Receptor-type tyrosine-protein kinase FLT3 OS=Mus musculus GN=Flt3 PE=1 SV=1	sp|Q9EST5|AN32B_MOUSE	31 kDa	3.2	1.4	0.6	3.8	3.4	4	insignificant between days	insignificant between days
6-phosphogluconolactonase OS=Mus musculus GN=Pgls PE=4 SV=1	sp|Q61820|RANT_MOUSE	24 kDa	3.2	1.2	1.4	3.8	2.8	2.4	insignificant between days	insignificant between days
Puromycin-sensitive aminopeptidase OS=Mus musculus GN=Npepps PE=1 SV=2	sp|P46935|NEDD4_MOUSE	103 kDa	3.2	1.2	2.2	3.6	1	2.4	insignificant between days	insignificant between days
Protein SET (Fragment) OS=Mus musculus GN=Set PE=2 SV=1	sp|P24472|GSTA4_MOUSE	26 kDa	3.2	1	1.6	3.8	4.2	7.2	insignificant between days	insignificant between days
Adenylate kinase 2, mitochondrial OS=Mus musculus GN=Ak2 PE=1 SV=5	sp|Q62148|AL1A2_MOUSE	57 kDa	3.2	0.8	1.2	3.8	3.6	2	insignificant between days	insignificant between days
Transcription elongation factor SPT6 OS=Mus musculus GN=Supt6h PE=1 SV=2	sp|Q62148|AL1A2_MOUSE	57 kDa	3.2	0.8	1.2	3.8	3.6	2	insignificant between days	insignificant between days
60S ribosomal protein L23 OS=Mus musculus GN=Rpl23 PE=1 SV=1	sp|Q9QUR6|PPCE_MOUSE	81 kDa	3.2	0.6	0.4	2.6	1.4	2.6	insignificant between days	insignificant between days
Aspartate aminotransferase, cytoplasmic (Fragment) OS=Mus musculus GN=Got1 PE=4 SV=1	tr|M0QWU8|M0QWU8_MOUSE	9 kDa	3.2	0.6	3.4	2.4	2.2	3.2	insignificant between days	insignificant between days
COP9 signalosome complex subunit 4 OS=Mus musculus GN=Cops4 PE=1 SV=1	sp|Q08642|PADI2_MOUSE	76 kDa	3.2	0	0	0.6	0.6	0	insignificant between days	insignificant between days
Stress-induced-phosphoprotein 1 OS=Mus musculus GN=Stip1 PE=1 SV=1	sp|Q8VDM4|PSMD2_MOUSE [2]	100 kDa	3	2.8	0.8	6.6	4	5.2	insignificant between days	insignificant between days
Putative uncharacterized protein OS=Mus musculus GN=Stip1 PE=2 SV=1	sp|Q8VDM4|PSMD2_MOUSE	100 kDa	3	2.8	0.8	6.6	4	5.2	insignificant between days	insignificant between days
Serpina3h protein OS=Mus musculus GN=Serpina3h PE=2 SV=1	sp|P02535|K1C10_MOUSE	58 kDa	3	1.8	0.2	0.8	2	0.2	insignificant between days	insignificant between days
Histone H3.3 (Fragment) OS=Mus musculus GN=H3f3a PE=2 SV=1	sp|Q8VHX6|FLNC_MOUSE	291 kDa	3	1.8	1.8	2.8	2.4	2.8	insignificant between days	insignificant between days
Fascin OS=Mus musculus GN=Fscn1 PE=1 SV=4	sp|P04919|B3AT_MOUSE	103 kDa	3	1.4	0.4	4	4	7	insignificant between days	insignificant between days
60S acidic ribosomal protein P1 OS=Mus musculus GN=Rplp1 PE=2 SV=1	sp|Q11136|PEPD_MOUSE	55 kDa	3	1.2	1.2	3	1.8	3.2	insignificant between days	insignificant between days
60S ribosomal protein L13 OS=Mus musculus GN=Rpl13 PE=2 SV=3	sp|Q9CZM2|RL15_MOUSE [2]	24 kDa	3	1	1.6	4.2	3	4.8	insignificant between days	insignificant between days
60S ribosomal protein L13 OS=Mus musculus GN=Rpl13-ps3 PE=3 SV=1	sp|Q9CZM2|RL15_MOUSE	24 kDa	3	1	1.6	4.2	3	4.8	insignificant between days	insignificant between days
60S ribosomal protein L18a OS=Mus musculus GN=Gm17541 PE=3 SV=1	sp|Q99MN1|SYK_MOUSE [3]	68 kDa	3	0.8	0.8	4.4	2.4	2	insignificant between days	insignificant between days
40S ribosomal protein S20 OS=Mus musculus GN=Rps20 PE=2 SV=1	sp|Q99MN1|SYK_MOUSE	68 kDa	3	0.8	0.8	4.4	2.4	2	insignificant between days	insignificant between days
Ig heavy chain V region AC38 205.12 OS=Mus musculus PE=1 SV=1	sp|P08249|MDHM_MOUSE	36 kDa	3	0.4	1.2	2.6	2.6	4.8	insignificant between days	insignificant between days
Small proline-rich protein 2D OS=Mus musculus GN=Sprr2d PE=2 SV=1	sp|Q9D0I9|SYRC_MOUSE	76 kDa	3	0.4	0.2	2.6	0.8	1.4	insignificant between days	insignificant between days
Proteasome subunit alpha type-7 OS=Mus musculus GN=Psma7 PE=1 SV=1	sp|P61750|ARF4_MOUSE [5]	20 kDa	3	0	1.2	3.4	2.8	5.6	insignificant between days	insignificant between days
Annexin A2 OS=Mus musculus GN=Anxa2 PE=1 SV=2	sp|Q9CZX8|RS19_MOUSE [4]	16 kDa	2.8	4	3.8	3.6	3.2	4.8	insignificant between days	insignificant between days
Cytoplasmic aconitate hydratase OS=Mus musculus GN=Aco1 PE=1 SV=3	sp|P97461|RS5_MOUSE	23 kDa	2.8	3.8	3.6	5.6	2.8	3.8	insignificant between days	insignificant between days
Serine--tRNA ligase, cytoplasmic OS=Mus musculus GN=Sars PE=2 SV=1	sp|P53996|CNBP_MOUSE [2]	20 kDa	2.8	3.6	3.6	3.6	3.2	3.8	insignificant between days	insignificant between days
Thioredoxin reductase 2, mitochondrial OS=Mus musculus GN=Txnrd2 PE=1 SV=4	sp|P61255|RL26_MOUSE	17 kDa	2.8	3.4	3.2	5.8	4.6	7	insignificant between days	insignificant between days
Ras-related protein Rab-13 OS=Mus musculus GN=Rab13 PE=1 SV=1	sp|Q8BFW7|LPP_MOUSE	66 kDa	2.8	3.4	4.6	0.8	1.2	3	insignificant between days	insignificant between days
Serine--tRNA ligase, cytoplasmic (Fragment) OS=Mus musculus GN=Sars PE=4 SV=1	sp|P53996|CNBP_MOUSE	20 kDa	2.8	3.4	3.6	3.4	3.2	3.8	insignificant between days	insignificant between days
Platelet-activating factor acetylhydrolase IB subunit gamma OS=Mus musculus GN=Pafah1b3 PE=1 SV=1	sp|P34022|RANG_MOUSE	24 kDa	2.8	3.2	2.8	3	3.2	3.8	insignificant between days	insignificant between days
EG382421 protein OS=Mus musculus GN=Gm5176 PE=4 SV=1	sp|Q3UV17|K22O_MOUSE	63 kDa	2.8	2.2	0.4	1.6	2.6	1.6	insignificant between days	insignificant between days
Myosin-14 OS=Mus musculus GN=Myh14 PE=1 SV=1	sp|Q60854|SPB6_MOUSE [2]	43 kDa	2.8	1.8	1.4	3.8	2.2	5.6	insignificant between days	insignificant between days
Myosin-14 OS=Mus musculus GN=Myh14 PE=4 SV=1	sp|Q60854|SPB6_MOUSE	43 kDa	2.8	1.8	1.4	3.8	2.2	5.6	insignificant between days	insignificant between days
Carbonyl reductase [NADPH] 1 OS=Mus musculus GN=Cbr1 PE=1 SV=3	sp|Q61553|FSCN1_MOUSE	55 kDa	2.8	1.6	1.6	5	4.2	5.2	insignificant between days	insignificant between days
Rho GDP-dissociation inhibitor 2 OS=Mus musculus GN=Arhgdib PE=1 SV=3	tr|F6WUQ1|F6WUQ1_MOUSE	12 kDa	2.8	1.4	7.4	2	2	1.4	insignificant between days	insignificant between days
Platelet-activating factor acetylhydrolase IB subunit gamma (Fragment) OS=Mus musculus GN=Pafah1b3 PE=2 SV=1	sp|Q61599|GDIR2_MOUSE	23 kDa	2.8	1.2	1.2	3.2	3	2.8	insignificant between days	insignificant between days
5-hydroxyisourate hydrolase OS=Mus musculus GN=Urah PE=1 SV=1	sp|P00342|LDHC_MOUSE	36 kDa	2.8	1	0.8	1.6	1.8	1.4	insignificant between days	insignificant between days
Heterogeneous nuclear ribonucleoprotein D-like (Fragment) OS=Mus musculus GN=Hnrpdl PE=4 SV=1	sp|P55264|ADK_MOUSE	40 kDa	2.8	0.8	0.4	3.2	2	3.4	insignificant between days	insignificant between days
40S ribosomal protein S12 OS=Mus musculus GN=Rps12 PE=2 SV=1	sp|Q9R0P3|ESTD_MOUSE [2]	31 kDa	2.8	0.6	2	3.4	3.4	6.2	insignificant between days	insignificant between days
MCG49525 OS=Mus musculus GN=Gm8325 PE=4 SV=1	sp|Q00915|RET1_MOUSE	16 kDa	2.8	0.6	0.2	2.8	2.8	1.6	insignificant between days	insignificant between days
Branched-chain-amino-acid aminotransferase, cytosolic (Fragment) OS=Mus musculus GN=Bcat1 PE=4 SV=1	tr|H3BKH6|H3BKH6_MOUSE	33 kDa	2.8	0.4	1.6	3.4	3.4	6.2	insignificant between days	insignificant between days
Brain cDNA, clone MNCb-5555 OS=Mus musculus GN=Ahcyl2 PE=2 SV=1	sp|P47791|GSHR_MOUSE	54 kDa	2.8	0.2	0.2	1.8	2	1.8	insignificant between days	insignificant between days
Ig gamma-2B chain C region OS=Mus musculus GN=Igh-3 PE=1 SV=3	tr|Q6IFZ8|Q6IFZ8_MOUSE	60 kDa	2.8	0	0	0.8	0.8	0	insignificant between days	insignificant between days
Acidic leucine-rich nuclear phosphoprotein 32 family member A OS=Mus musculus GN=Anp32a PE=1 SV=1	tr|F6YI27|F6YI27_MOUSE	30 kDa	2.6	4.2	2.8	4	3	5.2	insignificant between days	insignificant between days
MCG140437, isoform CRA_d OS=Mus musculus GN=Myh2 PE=4 SV=1	sp|P12399|CTL2A_MOUSE [2]	16 kDa	2.6	4.2	7.4	4	2.8	10.2	insignificant between days	insignificant between days
Myosin-1 OS=Mus musculus GN=Myh1 PE=2 SV=1	sp|P12399|CTL2A_MOUSE	16 kDa	2.6	4.2	7.4	4	2.8	10.2	insignificant between days	insignificant between days
Keratin, type II cytoskeletal 6A OS=Mus musculus GN=Krt6a PE=2 SV=3	tr|G3X8T9|G3X8T9_MOUSE	47 kDa	2.6	2.4	2.2	4	3.6	2	insignificant between days	insignificant between days
Rho-related GTP-binding protein RhoQ OS=Mus musculus GN=Rhoq PE=1 SV=2	sp|Q9D6P8|CALL3_MOUSE	17 kDa	2.6	2.4	4.4	1.8	1.2	2.2	insignificant between days	insignificant between days
Heterogeneous nuclear ribonucleoprotein A1 OS=Mus musculus GN=Hnrnpa1 PE=1 SV=2	sp|Q9CR57|RL14_MOUSE	24 kDa	2.6	2.4	1.6	2.4	2.6	1.8	insignificant between days	insignificant between days
Sulfated glycoprotein 1 OS=Mus musculus GN=Psap PE=4 SV=1	sp|Q61990|PCBP2_MOUSE	38 kDa	2.6	2.2	2.4	2.6	3	3.6	insignificant between days	insignificant between days
Histone H3.3 OS=Mus musculus GN=H3f3a PE=1 SV=2	tr|Q91XL1|Q91XL1_MOUSE	37 kDa	2.6	2	1.2	2.2	1.4	1.8	insignificant between days	insignificant between days
MCG9098 OS=Mus musculus GN=Gm10136 PE=3 SV=1	sp|P14069|S10A6_MOUSE	10 kDa	2.6	1.8	2.6	2.4	3	4.2	insignificant between days	insignificant between days
Alpha/beta hydrolase domain-containing protein 14B OS=Mus musculus GN=Abhd14b PE=4 SV=1	sp|P10761|ZP3_MOUSE	46 kDa	2.6	1.6	0	2.8	0.6	0.2	insignificant between days	insignificant between days
Uncharacterized protein OS=Mus musculus GN=Gm7729 PE=4 SV=1	sp|Q99020|ROAA_MOUSE (+1)	31 kDa	2.6	1.4	1	1.6	2.2	2.2	insignificant between days	insignificant between days
40S ribosomal protein S14 OS=Mus musculus GN=Rps14 PE=2 SV=3	sp|P62267|RS23_MOUSE	16 kDa	2.6	1.4	2	1.8	1.4	0.6	insignificant between days	insignificant between days
UPF0552 protein C15orf38 homolog OS=Mus musculus PE=2 SV=1	sp|Q9DCV7|K2C7_MOUSE	51 kDa	2.6	1.2	0.4	1.8	2	0.4	insignificant between days	insignificant between days
Polyadenylate-binding protein 1 OS=Mus musculus GN=Pabpc1 PE=1 SV=2	sp|Q9DBF1|AL7A1_MOUSE [2]	59 kDa	2.6	0.8	1.8	3	1.6	5.6	insignificant between days	insignificant between days
Protein Pabpc6 OS=Mus musculus GN=Pabpc6 PE=2 SV=1	sp|Q9DBF1|AL7A1_MOUSE	59 kDa	2.6	0.8	1.8	3	1.6	5.6	insignificant between days	insignificant between days
Prostaglandin E synthase 3 OS=Mus musculus GN=Ptges3 PE=1 SV=1	sp|Q9QXC1|FETUB_MOUSE	43 kDa	2.6	0.8	1.2	3	2.8	3.4	insignificant between days	insignificant between days
Prostaglandin E synthase 3 OS=Mus musculus GN=Ptges3 PE=4 SV=1	sp|Q9QXC1|FETUB_MOUSE	43 kDa	2.6	0.8	1.2	3	2.8	3.4	insignificant between days	insignificant between days
	sp|P04104|K2C1_MOUSE	66 kDa	2.6	0.8	0	0	2	0.8	insignificant between days	insignificant between days
Inter-alpha-trypsin inhibitor heavy chain H1 OS=Mus musculus GN=Itih1 PE=1 SV=2	sp|P62774|MTPN_MOUSE	13 kDa	2.6	0.6	1.4	3.2	2.4	3.4	insignificant between days	insignificant between days
4-trimethylaminobutyraldehyde dehydrogenase OS=Mus musculus GN=Aldh9a1 PE=2 SV=1	sp|Q9CPU0|LGUL_MOUSE	21 kDa	2.6	0.4	0.8	1	1	1.6	insignificant between days	insignificant between days
Protein Gbp6 OS=Mus musculus GN=Gbp6 PE=4 SV=1	sp|Q8K157|GALM_MOUSE	38 kDa	2.6	0.2	0.4	0.6	0.8	3.4	insignificant between days	insignificant between days
CD2-associated protein OS=Mus musculus GN=Cd2ap PE=1 SV=3	tr|E9QMV2|E9QMV2_MOUSE	9 kDa	2.6	0.2	0.2	2	0.8	3.2	insignificant between days	insignificant between days
Protein S100-A4 OS=Mus musculus GN=S100a4 PE=1 SV=1	sp|Q9CVB6|ARPC2_MOUSE	34 kDa	2.6	0.2	0	2	1.6	0.4	insignificant between days	insignificant between days
Guanine deaminase OS=Mus musculus GN=Gda PE=1 SV=1	tr|Q3UE92|Q3UE92_MOUSE	75 kDa	2.6	0	0.6	0.4	0	0	insignificant between days	insignificant between days
40S ribosomal protein SA OS=Mus musculus GN=Rpsa PE=1 SV=4	sp|P62281|RS11_MOUSE	18 kDa	2.4	3.4	2.8	2.8	2.8	4	insignificant between days	insignificant between days
60S ribosomal protein L12 OS=Mus musculus GN=Rpl12 PE=1 SV=2	tr|D3Z5R8|D3Z5R8_MOUSE	19 kDa	2.4	3.2	2	2.8	2.6	4.2	insignificant between days	insignificant between days
Protein disulfide-isomerase A4 OS=Mus musculus GN=Pdia4 PE=1 SV=3	sp|Q91X52|DCXR_MOUSE	26 kDa	2.4	2.6	3.4	2.8	5	8	insignificant between days	insignificant between days
Ras-related protein Rab-26 OS=Mus musculus GN=Rab26 PE=2 SV=1	sp|Q61205|PA1B3_MOUSE [4]	26 kDa	2.4	2.4	4.2	2	2.4	5.2	insignificant between days	insignificant between days
Ras-related protein Rab-3A OS=Mus musculus GN=Rab3a PE=1 SV=1	sp|Q61205|PA1B3_MOUSE	26 kDa	2.4	2.4	4.2	2	2.4	5.2	insignificant between days	insignificant between days
LIM and SH3 domain protein 1 (Fragment) OS=Mus musculus GN=Lasp1 PE=2 SV=1	sp|O08997|ATOX1_MOUSE	7 kDa	2.4	2.4	3.8	2.4	3.6	3.6	insignificant between days	insignificant between days
Ribosomal protein S6 kinase OS=Mus musculus GN=Rps6ka1 PE=2 SV=1	sp|P02802|MT1_MOUSE	6 kDa	2.4	2	3.2	3.4	2.6	3	insignificant between days	insignificant between days
Microtubule-associated serine/threonine-protein kinase 2 OS=Mus musculus GN=Mast2 PE=1 SV=1	sp|P02802|MT1_MOUSE	6 kDa	2.4	2	3.2	3.4	2.6	3	insignificant between days	insignificant between days
Corticosteroid-binding globulin OS=Mus musculus GN=Serpina6 PE=1 SV=1	sp|P45377|ALD2_MOUSE [4]	36 kDa	2.4	1.8	0.6	3.6	2.4	3.6	insignificant between days	insignificant between days
Cytoplasmic dynein 1 heavy chain 1 OS=Mus musculus GN=Dync1h1 PE=1 SV=2	sp|Q64467|G3PT_MOUSE	48 kDa	2.4	1.6	1	3.4	2.6	2.8	insignificant between days	insignificant between days
Fetuin-B OS=Mus musculus GN=Fetub PE=2 SV=1	sp|P97447|FHL1_MOUSE [3]	32 kDa	2.4	1.4	1.8	2.4	1.4	3.2	insignificant between days	insignificant between days
Spectrin alpha chain, erythrocytic 1 OS=Mus musculus GN=Spta1 PE=2 SV=3	sp|P97447|FHL1_MOUSE	32 kDa	2.4	1.4	1.8	2.4	1.4	3.2	insignificant between days	insignificant between days
Twinfilin-1 OS=Mus musculus GN=Twf1 PE=1 SV=2	sp|Q6ZWU9|RS27_MOUSE	9 kDa	2.4	1.4	1.2	2.8	2.4	3.2	insignificant between days	insignificant between days
Adenine phosphoribosyltransferase OS=Mus musculus GN=Aprt PE=1 SV=2	sp|Q6ZWU9|RS27_MOUSE	9 kDa	2.4	1.4	1.2	2.8	2.4	3.2	insignificant between days	insignificant between days
Fibronectin OS=Mus musculus GN=Fn1 PE=1 SV=4	tr|Q3U0A6|Q3U0A6_MOUSE	16 kDa	2.4	1	2.2	2	1.6	5.4	insignificant between days	insignificant between days
Putative uncharacterized protein OS=Mus musculus GN=Fn1 PE=2 SV=1	tr|Q8BYM1|Q8BYM1_MOUSE	16 kDa	2.4	1	2.2	2	1.6	5.4	insignificant between days	insignificant between days
Ig gamma-3 chain C region OS=Mus musculus PE=1 SV=2	sp|P01898|HA10_MOUSE [5]	37 kDa	2.4	1	0.8	3.2	3	4	insignificant between days	insignificant between days
SMT3 suppressor of mif two 3 homolog 3 (Yeast), isoform CRA_c OS=Mus musculus GN=Sumo3 PE=4 SV=1	tr|E9Q1N8|E9Q1N8_MOUSE	29 kDa	2.4	1	1	3.4	3.8	2.4	insignificant between days	insignificant between days
Four and a half LIM domains 1, isoform CRA_c OS=Mus musculus GN=Fhl1 PE=4 SV=1	sp|P27659|RL3_MOUSE [2]	46 kDa	2.4	1	1.2	4	2.4	4.2	insignificant between days	insignificant between days
Copper transport protein ATOX1 OS=Mus musculus GN=Atox1 PE=2 SV=1	sp|P27659|RL3_MOUSE	46 kDa	2.4	1	1.2	4	2.4	4.2	insignificant between days	insignificant between days
Heterogeneous nuclear ribonucleoprotein A1 OS=Mus musculus GN=Hnrnpa1 PE=2 SV=1	tr|Q8C483|Q8C483_MOUSE [2]	61 kDa	2.4	1	2.6	3.8	2.8	4	insignificant between days	insignificant between days
Putative uncharacterized protein OS=Mus musculus GN=Hnrnpa1 PE=2 SV=1	tr|Q8C483|Q8C483_MOUSE	61 kDa	2.4	1	2.6	3.8	2.8	4	insignificant between days	insignificant between days
Xaa-Pro aminopeptidase 1 OS=Mus musculus GN=Xpnpep1 PE=2 SV=1	sp|Q9QZD9|EIF3I_MOUSE	36 kDa	2.4	1	0.6	1.4	1	1.6	insignificant between days	insignificant between days
Yorkie homolog OS=Mus musculus GN=Yap1 PE=1 SV=2	sp|Q61176|ARGI1_MOUSE	35 kDa	2.4	1	2	0.2	1.8	0	insignificant between days	insignificant between days
Protein phosphatase 1 regulatory subunit 7 OS=Mus musculus GN=Ppp1r7 PE=1 SV=2	sp|Q9CPV4|GLOD4_MOUSE [3]	33 kDa	2.4	0.8	1.6	3.8	3	4.2	insignificant between days	insignificant between days
Brain acid soluble protein 1 OS=Mus musculus GN=Basp1 PE=1 SV=3	sp|Q9D819|IPYR_MOUSE	33 kDa	2.4	0.6	1.2	2.4	2.6	3.2	insignificant between days	insignificant between days
Actin-related protein 2/3 complex subunit 3 OS=Mus musculus GN=Arpc3 PE=1 SV=3	tr|E9Q197|E9Q197_MOUSE	31 kDa	2.4	0.6	1.2	3.8	3	4.2	insignificant between days	insignificant between days
Proliferation-associated protein 2G4 OS=Mus musculus GN=Pa2g4 PE=1 SV=3	sp|Q9Z2U1|PSA5_MOUSE [2]	26 kDa	2.4	0.4	0.6	2.6	3.4	3.6	insignificant between days	insignificant between days
Proliferation-associated protein 2G4 (Fragment) OS=Mus musculus GN=Pa2g4 PE=2 SV=1	sp|Q9Z2U1|PSA5_MOUSE	26 kDa	2.4	0.4	0.6	2.6	3.4	3.6	insignificant between days	insignificant between days
60S ribosomal protein L35 OS=Mus musculus GN=Rpl35 PE=2 SV=1	sp|Q6ZQ38|CAND1_MOUSE	136 kDa	2.4	0.4	0	1.4	1	1.2	insignificant between days	insignificant between days
MCG123152 OS=Mus musculus GN=Gm10269 PE=3 SV=1	sp|Q6ZQ38|CAND1_MOUSE	136 kDa	2.4	0.4	0	1.4	1	1.2	insignificant between days	insignificant between days
Actin-related protein 2/3 complex subunit 2 OS=Mus musculus GN=Arpc2 PE=1 SV=3	sp|Q9R1P0|PSA4_MOUSE	29 kDa	2.4	0.4	0.4	2.2	1	1.4	insignificant between days	insignificant between days
Mucin-4 OS=Mus musculus GN=Muc4 PE=2 SV=1	sp|P05784|K1C18_MOUSE	48 kDa	2.4	0.4	0.4	0.2	0.8	1	insignificant between days	insignificant between days
Protein S100-A4 OS=Mus musculus GN=S100a4 PE=2 SV=1	tr|D3YXG6|D3YXG6_MOUSE	33 kDa	2.4	0.2	0	2	1.4	0.4	insignificant between days	insignificant between days
Calumenin (Fragment) OS=Mus musculus GN=Calu PE=2 SV=1	sp|P08074|CBR2_MOUSE	26 kDa	2.4	0.2	0	0.4	0.2	1.8	insignificant between days	insignificant between days
Heat shock-related 70 kDa protein 2 OS=Mus musculus GN=Hspa2 PE=1 SV=2	tr|V9GXQ2|V9GXQ2_MOUSE	18 kDa	2.4	0	0	2.4	0	0	insignificant between days	insignificant between days
2900073G15Rik protein (Fragment) OS=Mus musculus GN=Myl12a PE=2 SV=1	tr|A2CEK3|A2CEK3_MOUSE	64 kDa	2.4	0	1	0	0.2	0	insignificant between days	insignificant between days
Eukaryotic translation initiation factor 3 subunit E OS=Mus musculus GN=Eif3e PE=1 SV=1	sp|P05063|ALDOC_MOUSE	39 kDa	2.4	0	0.4	0.4	0.2	0.8	insignificant between days	insignificant between days
	sp|O70562|SPR2K_MOUSE	7 kDa	2.4	0	0	0	0.4	0	insignificant between days	insignificant between days
	sp|O70562|SPR2K_MOUSE	7 kDa	2.4	0	0	0	0.2	0	insignificant between days	insignificant between days
Putative uncharacterized protein (Fragment) OS=Mus musculus GN=Hsp90b1 PE=2 SV=1	sp|P15864|H12_MOUSE	21 kDa	2.2	3.8	4.6	3.8	3.4	2.4	insignificant between days	insignificant between days
60S ribosomal protein L19 OS=Mus musculus GN=Rpl19 PE=1 SV=1	sp|P41105|RL28_MOUSE	16 kDa	2.2	3.2	2.4	4.2	2.6	2.2	insignificant between days	insignificant between days
60S ribosomal protein L19 OS=Mus musculus GN=Rpl19 PE=2 SV=1	sp|P41105|RL28_MOUSE	16 kDa	2.2	3.2	2.4	4.2	2.6	2.2	insignificant between days	insignificant between days
Protein Rpl3l OS=Mus musculus GN=Rpl3l PE=2 SV=1	sp|Q9D8B3|CHM4B_MOUSE	25 kDa	2.2	3.2	4.8	3	2.4	3.6	insignificant between days	insignificant between days
Putative uncharacterized protein OS=Mus musculus GN=Rpl3 PE=2 SV=1	sp|Q9D8B3|CHM4B_MOUSE	25 kDa	2.2	3.2	4.8	3	2.4	3.6	insignificant between days	insignificant between days
Retinol-binding protein 1 OS=Mus musculus GN=Rbp1 PE=2 SV=2	sp|P51859|HDGF_MOUSE [4]	26 kDa	2.2	2.4	3	2.2	1.2	2	insignificant between days	insignificant between days
UMP-CMP kinase OS=Mus musculus GN=Cmpk1 PE=1 SV=1	sp|P51859|HDGF_MOUSE	26 kDa	2.2	2.4	3	2.2	1.2	2	insignificant between days	insignificant between days
LIM and SH3 domain protein 1 OS=Mus musculus GN=Lasp1 PE=1 SV=1	sp|O35685|NUDC_MOUSE	38 kDa	2.2	2.4	3.4	2.2	1.2	2.2	insignificant between days	insignificant between days
Platelet-activating factor acetylhydrolase IB subunit gamma OS=Mus musculus GN=Pafah1b3 PE=2 SV=1	tr|H7BX22|H7BX22_MOUSE	18 kDa	2.2	2.2	1.8	2.4	2.8	3.4	insignificant between days	insignificant between days
UDP-N-acetylhexosamine pyrophosphorylase OS=Mus musculus GN=Uap1 PE=1 SV=1	sp|Q62523|ZYX_MOUSE	61 kDa	2.2	2.2	3.4	2.2	1	3.4	insignificant between days	insignificant between days
Glia maturation factor gamma OS=Mus musculus GN=Gmfg PE=2 SV=1	tr|D3Z5N2|D3Z5N2_MOUSE [3]	17 kDa	2.2	2.2	1.6	2.6	1.6	2.4	insignificant between days	insignificant between days
Histidine-rich glycoprotein OS=Mus musculus GN=Hrg PE=1 SV=2	tr|G3XA10|G3XA10_MOUSE	87 kDa	2.2	1.6	1.8	3.2	2.6	6.4	insignificant between days	insignificant between days
Mitogen-activated protein kinase 3 OS=Mus musculus GN=Mapk3 PE=2 SV=1	sp|Q64G17|AN32C_MOUSE	14 kDa	2.2	1.4	1	2.2	2	2.4	insignificant between days	insignificant between days
Coatomer subunit beta OS=Mus musculus GN=Copb1 PE=1 SV=1	sp|P62900|RL31_MOUSE [2]	14 kDa	2.2	1.4	3	2.6	1.8	2.2	insignificant between days	insignificant between days
COP9 signalosome complex subunit 3 OS=Mus musculus GN=Cops3 PE=1 SV=3	sp|P62900|RL31_MOUSE	14 kDa	2.2	1.4	3	2.6	1.8	2.2	insignificant between days	insignificant between days
Serpin B6 OS=Mus musculus GN=Serpinb6 PE=2 SV=1	sp|P62821|RAB1A_MOUSE [5]	23 kDa	2.2	1.2	1.6	2.6	1.6	3	insignificant between days	insignificant between days
PC4 and SFRS1-interacting protein OS=Mus musculus GN=Psip1 PE=1 SV=1	sp|P63028|TCTP_MOUSE	19 kDa	2.2	1.2	0.4	3.8	1.4	3.2	insignificant between days	insignificant between days
14-3-3 protein sigma OS=Mus musculus GN=Sfn PE=1 SV=2	tr|E9Q108|E9Q108_MOUSE	21 kDa	2.2	1.2	1.4	2.2	1.6	4	insignificant between days	insignificant between days
Heterogeneous nuclear ribonucleoprotein D0 OS=Mus musculus GN=Hnrnpd PE=1 SV=2	sp|P06330|HVM51_MOUSE	13 kDa	2.2	1.2	0.6	4	2.4	4.4	insignificant between days	insignificant between days
Uncharacterized protein OS=Mus musculus GN=Gm5830 PE=4 SV=1	sp|Q9DBP5|KCY_MOUSE	22 kDa	2.2	1.2	1.2	2	2	3.2	insignificant between days	insignificant between days
	sp|Q80X76|SPA3F_MOUSE	50 kDa	2.2	1.2	1.4	1.2	2.2	1.6	insignificant between days	insignificant between days
Nuclease-sensitive element-binding protein 1 (Fragment) OS=Mus musculus GN=Ybx1 PE=4 SV=1	sp|Q63844|MK03_MOUSE (+1)	43 kDa	2.2	1	1	2.8	2.2	2	insignificant between days	insignificant between days
Rab GDP dissociation inhibitor alpha OS=Mus musculus GN=Gdi1 PE=1 SV=3	sp|P52430|PON1_MOUSE	40 kDa	2.2	1	1	3.4	2.2	2.4	insignificant between days	insignificant between days
Heterogeneous nuclear ribonucleoprotein D-like OS=Mus musculus GN=Hnrnpdl PE=1 SV=1	tr|E9PZB3|E9PZB3_MOUSE [5]	20 kDa	2.2	0.8	0	3.2	2.2	3.4	insignificant between days	insignificant between days
N-acetylneuraminic acid synthase (Sialic acid synthase) OS=Mus musculus GN=Nans PE=2 SV=1	sp|Q78ZA7|NP1L4_MOUSE	43 kDa	2.2	0.8	0.6	2	2	3	insignificant between days	insignificant between days
[Protein ADP-ribosylarginine] hydrolase OS=Mus musculus GN=Adprh PE=2 SV=1	sp|P47753|CAZA1_MOUSE (+1)	33 kDa	2.2	0.8	0.6	1.6	2.2	1.6	insignificant between days	insignificant between days
Ubiquitin-conjugating enzyme E2 variant 1 OS=Mus musculus GN=Ube2v1 PE=2 SV=1	sp|P29788|VTNC_MOUSE	55 kDa	2.2	0.6	0.6	1.8	2	1.4	insignificant between days	insignificant between days
Aminoacyl tRNA synthase complex-interacting multifunctional protein 1 OS=Mus musculus GN=Aimp1 PE=1 SV=2	sp|Q64523|H2A2C_MOUSE [4]	14 kDa	2.2	0.6	0.8	2.6	2.4	3	insignificant between days	insignificant between days
Aminoacyl tRNA synthase complex-interacting multifunctional protein 1 OS=Mus musculus GN=Aimp1 PE=2 SV=1	sp|Q64523|H2A2C_MOUSE	14 kDa	2.2	0.6	0.8	2.4	1.8	2.8	insignificant between days	insignificant between days
MCG9889 OS=Mus musculus GN=Gm10709 PE=4 SV=1	sp|P49945|FRIL2_MOUSE	21 kDa	2.2	0.4	0.4	3.2	0.8	2.8	insignificant between days	insignificant between days
Serine/threonine-protein phosphatase PP1-gamma catalytic subunit OS=Mus musculus GN=Ppp1cc PE=1 SV=1	tr|Q8C2Q7|Q8C2Q7_MOUSE [2]	51 kDa	2.2	0.4	0.4	3.2	2.8	3.6	insignificant between days	insignificant between days
Serine/threonine-protein phosphatase PP1-alpha catalytic subunit OS=Mus musculus GN=Ppp1ca PE=1 SV=1	tr|Q8C2Q7|Q8C2Q7_MOUSE	51 kDa	2.2	0.4	0.4	3.2	2.8	3.6	insignificant between days	insignificant between days
Glutathione reductase, mitochondrial OS=Mus musculus GN=Gsr PE=1 SV=3	tr|Q8R2P8|Q8R2P8_MOUSE	71 kDa	2.2	0.4	0	3.4	1.6	1.2	insignificant between days	insignificant between days
Phospholysine phosphohistidine inorganic pyrophosphate phosphatase OS=Mus musculus GN=Lhpp PE=2 SV=1	sp|P12382|K6PL_MOUSE	85 kDa	2.2	0.4	0.2	1.6	1.2	0.8	insignificant between days	insignificant between days
Coatomer subunit alpha OS=Mus musculus GN=Copa PE=1 SV=2	sp|Q9JLJ2|AL9A1_MOUSE [2]	54 kDa	2.2	0.2	0.4	2.4	2.4	2.4	insignificant between days	insignificant between days
Tubulin polymerization-promoting protein family member 3 OS=Mus musculus GN=Tppp3 PE=1 SV=1	sp|Q9JLJ2|AL9A1_MOUSE	54 kDa	2.2	0.2	0.4	2.4	2.4	2.4	insignificant between days	insignificant between days
Microtubule-associated serine/threonine-protein kinase 3 OS=Mus musculus GN=Mast3 PE=1 SV=3	sp|P48428|TBCA_MOUSE	13 kDa	2	4.6	5.8	2.8	2.8	3.8	insignificant between days	insignificant between days
40S ribosomal protein S8 OS=Mus musculus GN=Rps8 PE=2 SV=2	sp|Q9CQR2|RS21_MOUSE	9 kDa	2	3.8	4	2.4	2.2	2.8	insignificant between days	insignificant between days
Isoform 2 of Hepatoma-derived growth factor-related protein 3 OS=Mus musculus GN=Hdgfrp3	sp|Q91XV3|BASP1_MOUSE	22 kDa	2	3.6	4.4	2.2	1.6	2.8	insignificant between days	insignificant between days
Heat shock protein 105 kDa OS=Mus musculus GN=Hsph1 PE=3 SV=1	sp|Q6WVG3|KCD12_MOUSE	36 kDa	2	3.4	2.6	1.6	1.8	3.2	insignificant between days	insignificant between days
Serine/threonine-protein phosphatase 2A 65 kDa regulatory subunit A alpha isoform (Fragment) OS=Mus musculus GN=Ppp2r1a PE=4 SV=1	tr|F6XI62|F6XI62_MOUSE	33 kDa	2	2.4	1.4	5	3.8	4.2	insignificant between days	insignificant between days
Actin-related protein 2/3 complex subunit 1B OS=Mus musculus GN=Arpc1b PE=2 SV=4	sp|Q6ZWV3|RL10_MOUSE [3]	25 kDa	2	1.6	0.8	3.4	2.4	5.4	insignificant between days	insignificant between days
Actin-related protein 2/3 complex subunit 1B (Fragment) OS=Mus musculus GN=Arpc1b PE=2 SV=1	sp|Q6ZWV3|RL10_MOUSE	25 kDa	2	1.6	0.8	3.4	2.4	5.4	insignificant between days	insignificant between days
Heterogeneous nuclear ribonucleoprotein D0 (Fragment) OS=Mus musculus GN=Hnrnpd PE=2 SV=1	sp|P09528|FRIH_MOUSE	21 kDa	2	1.6	2	3.6	2.6	4.6	insignificant between days	insignificant between days
Ubiquitin-conjugating enzyme E2 variant 2 OS=Mus musculus GN=Ube2v2 PE=2 SV=4	sp|P62242|RS8_MOUSE	24 kDa	2	1.4	0.2	4.4	2.6	3.4	insignificant between days	insignificant between days
Aldose reductase-related protein 2 OS=Mus musculus GN=Akr1b8 PE=1 SV=2	sp|P26883|FKB1A_MOUSE	12 kDa	2	1.4	4.2	2	1	2.6	insignificant between days	insignificant between days
MCG142264, isoform CRA_a OS=Mus musculus GN=Akr1b10 PE=4 SV=1	sp|P26883|FKB1A_MOUSE	12 kDa	2	1.4	4.2	2	1	2.6	insignificant between days	insignificant between days
Coronin-1A OS=Mus musculus GN=Coro1a PE=1 SV=5	sp|Q922D8|C1TC_MOUSE	101 kDa	2	1.2	1.6	1.8	3.6	6.2	insignificant between days	insignificant between days
Glutathione S-transferase Mu 6 OS=Mus musculus GN=Gstm5 PE=3 SV=1	sp|P62270|RS18_MOUSE [3]	18 kDa	2	1.2	1.4	3.6	2	3.6	insignificant between days	insignificant between days
Glutathione S-transferase Mu 5 (Fragment) OS=Mus musculus GN=Gstm5 PE=3 SV=1	sp|P62270|RS18_MOUSE	18 kDa	2	1.2	1.4	3.6	2	3.6	insignificant between days	insignificant between days
Rho GTPase-activating protein 1 OS=Mus musculus GN=Arhgap1 PE=4 SV=1	sp|Q62167|DDX3X_MOUSE [3]	73 kDa	2	1.2	0.4	2.4	1	3.8	insignificant between days	insignificant between days
Heterogeneous nuclear ribonucleoprotein L OS=Mus musculus GN=Hnrnpl PE=1 SV=2	sp|P61089|UBE2N_MOUSE	17 kDa	2	1.2	1.2	2.4	1.6	2.4	insignificant between days	insignificant between days
Desmoplakin OS=Mus musculus GN=Dsp PE=1 SV=1	sp|P07091|S10A4_MOUSE [2]	12 kDa	2	1	0.8	2	1.6	1.6	insignificant between days	insignificant between days
Actin-related protein 2/3 complex subunit 4 OS=Mus musculus GN=Arpc4 PE=1 SV=3	sp|P07091|S10A4_MOUSE	12 kDa	2	1	0.8	2	1.6	1.6	insignificant between days	insignificant between days
Bleomycin hydrolase (Fragment) OS=Mus musculus GN=Blmh PE=2 SV=1	sp|P70670|NACAM_MOUSE	220 kDa	2	0.8	1.4	2	2	2.8	insignificant between days	insignificant between days
MCG53108 OS=Mus musculus GN=Rbm31y PE=2 SV=1	sp|Q8BGQ7|SYAC_MOUSE	107 kDa	2	0.8	0.8	2.8	2.2	2.6	insignificant between days	insignificant between days
Protein Gm17430 OS=Mus musculus GN=Gm17430 PE=4 SV=1	sp|Q01339|APOH_MOUSE	39 kDa	2	0.8	1.6	2.2	1	3	insignificant between days	insignificant between days
Calpain small subunit 1 (Fragment) OS=Mus musculus GN=Capns1 PE=2 SV=1	tr|D3Z3K1|D3Z3K1_MOUSE	20 kDa	2	0.6	0	3.2	2.2	2.8	insignificant between days	insignificant between days
Vitronectin OS=Mus musculus GN=Vtn PE=1 SV=2	tr|E9PYL9|E9PYL9_MOUSE	20 kDa	2	0.6	0	3.2	2.2	2.8	insignificant between days	insignificant between days
Adenosylhomocysteinase OS=Mus musculus GN=Ahcyl2 PE=2 SV=1	sp|P62717|RL18A_MOUSE	21 kDa	2	0.6	0.2	3.2	2.8	2.2	insignificant between days	insignificant between days
Putative uncharacterized protein OS=Mus musculus GN=Hnrnpm PE=2 SV=1	sp|P28063|PSB8_MOUSE	30 kDa	2	0.6	0.2	1.4	1.2	0.8	insignificant between days	insignificant between days
MCG124046 OS=Mus musculus GN=Prss1 PE=2 SV=1	sp|Q9JKB1|UCHL3_MOUSE	26 kDa	2	0.4	1.2	1	1	0.8	insignificant between days	insignificant between days
Myosin-3 OS=Mus musculus GN=Myh3 PE=2 SV=2	sp|P62082|RS7_MOUSE [2]	22 kDa	2	0.2	0.2	2.6	1.8	2	insignificant between days	insignificant between days
Myosin-1 OS=Mus musculus GN=Myh1 PE=1 SV=1	sp|P62082|RS7_MOUSE	22 kDa	2	0.2	0.2	2.6	1.8	2	insignificant between days	insignificant between days
Inositol monophosphatase 1 OS=Mus musculus GN=Impa1 PE=1 SV=1	sp|Q62010|OVGP1_MOUSE	79 kDa	2	0.2	0	4.8	2.6	0.6	insignificant between days	insignificant between days
Apoa4 protein OS=Mus musculus GN=Apoa4 PE=2 SV=1	tr|F6W2T4|F6W2T4_MOUSE	29 kDa	2	0	0	2.8	0	0	insignificant between days	insignificant between days
H-2 class I histocompatibility antigen, Q10 alpha chain OS=Mus musculus GN=H2-Q10 PE=1 SV=3	sp|P84078|ARF1_MOUSE	21 kDa	2	0	1.2	3	1.8	3.6	insignificant between days	insignificant between days
Keratin, type II cuticular Hb4 OS=Homo sapiens GN=KRT84 PE=2 SV=2	sp|P29621|SPA3C_MOUSE	47 kDa	1.8	8.6	3.4	3.8	6	9.2	insignificant between days	insignificant between days
Proteasome activator complex subunit 2 OS=Mus musculus GN=Psme2 PE=2 SV=4	sp|P43274|H14_MOUSE	22 kDa	1.8	3.6	4.8	2.6	3.2	2.2	insignificant between days	insignificant between days
Inter alpha-trypsin inhibitor, heavy chain 4 OS=Mus musculus GN=Itih4 PE=1 SV=2	sp|P43277|H13_MOUSE	22 kDa	1.8	3	4.2	2.8	2.6	2.2	insignificant between days	insignificant between days
Ferritin heavy chain OS=Mus musculus GN=Fth1 PE=1 SV=2	tr|D3Z794|D3Z794_MOUSE [4]	8 kDa	1.8	2.4	3.8	2.8	1.8	2	insignificant between days	insignificant between days
Pro-cathepsin H OS=Mus musculus GN=Ctsh PE=2 SV=2	sp|P07361|A1AG2_MOUSE	24 kDa	1.8	2.2	1.8	2.8	1.4	1.6	insignificant between days	insignificant between days
Proteasome subunit alpha type-5 OS=Mus musculus GN=Psma5 PE=1 SV=1	sp|P62814|VATB2_MOUSE	57 kDa	1.8	1.6	2.2	1.4	1.4	2.4	insignificant between days	insignificant between days
Proteasome subunit alpha type OS=Mus musculus GN=Gm8394 PE=3 SV=1	sp|P62814|VATB2_MOUSE	57 kDa	1.8	1.6	2.2	1.4	1.4	2.4	insignificant between days	insignificant between days
Trifunctional purine biosynthetic protein adenosine-3 OS=Mus musculus GN=Gart PE=2 SV=3	sp|P45377|ALD2_MOUSE	36 kDa	1.8	1.6	0.6	3.6	2.4	2.8	insignificant between days	insignificant between days
Ras-related protein Rab-3C OS=Mus musculus GN=Rab3c PE=1 SV=1	sp|Q61768|KINH_MOUSE	110 kDa	1.8	1.4	2.2	2.2	1.2	2.8	insignificant between days	insignificant between days
Ras-related protein Rab-10 OS=Mus musculus GN=Rab10 PE=1 SV=1	sp|Q61768|KINH_MOUSE	110 kDa	1.8	1.4	2.2	2.2	1.2	2.8	insignificant between days	insignificant between days
Protein S100-A9 OS=Mus musculus GN=S100a9 PE=1 SV=3	sp|Q01279|EGFR_MOUSE	135 kDa	1.8	1.4	1	2.4	1.2	1.8	insignificant between days	insignificant between days
Cullin-associated NEDD8-dissociated protein 1 OS=Mus musculus GN=Cand1 PE=2 SV=2	sp|P62830|RL23_MOUSE [2]	15 kDa	1.8	1.4	1.4	2.6	2.2	2.6	insignificant between days	insignificant between days
Cullin-associated NEDD8-dissociated protein 1 (Fragment) OS=Mus musculus GN=Cand1 PE=4 SV=1	sp|P62830|RL23_MOUSE	15 kDa	1.8	1.4	1.4	2.6	2.2	2.6	insignificant between days	insignificant between days
Heterogeneous nuclear ribonucleoprotein A/B OS=Mus musculus GN=Hnrnpab PE=1 SV=1	sp|P70349|HINT1_MOUSE	14 kDa	1.8	1.2	2.6	3	1.6	3.6	insignificant between days	insignificant between days
60S ribosomal protein L14 OS=Mus musculus GN=Rpl14 PE=2 SV=3	sp|P70349|HINT1_MOUSE	14 kDa	1.8	1.2	2.6	3	1.6	3.6	insignificant between days	insignificant between days
Histone H2A.x OS=Mus musculus GN=H2afx PE=1 SV=2	sp|Q8K354|CBR3_MOUSE	31 kDa	1.8	1.2	1.6	2.8	2.8	6.6	insignificant between days	insignificant between days
Polypyrimidine tract-binding protein 1 OS=Mus musculus GN=Ptbp1 PE=1 SV=2	sp|P01887|B2MG_MOUSE	14 kDa	1.8	1.2	1.8	3	2	2.2	insignificant between days	insignificant between days
Serpin B6 (Fragment) OS=Mus musculus GN=Serpinb6a PE=2 SV=1	sp|P62821|RAB1A_MOUSE	23 kDa	1.8	1	1.2	2.2	0.8	1.4	insignificant between days	insignificant between days
ATP-citrate synthase OS=Mus musculus GN=Acly PE=1 SV=1	sp|P29341|PABP1_MOUSE [3]	71 kDa	1.8	0.8	0.8	3.4	2.8	3.8	insignificant between days	insignificant between days
40S ribosomal protein S11 OS=Mus musculus GN=Rps11 PE=2 SV=3	sp|P29341|PABP1_MOUSE	71 kDa	1.8	0.8	0.6	3.4	2.8	3.8	insignificant between days	insignificant between days
40S ribosomal protein S7 OS=Mus musculus GN=Rps7 PE=2 SV=1	sp|Q9Z2X1|HNRPF_MOUSE	46 kDa	1.8	0.8	0.8	2.8	2.8	4.2	insignificant between days	insignificant between days
MCG116065 OS=Mus musculus GN=Gm6472 PE=4 SV=1	sp|Q9Z2X1|HNRPF_MOUSE	46 kDa	1.8	0.8	0.8	2.8	2.8	4.2	insignificant between days	insignificant between days
Glutaminyl-tRNA synthetase OS=Mus musculus GN=Qars PE=2 SV=1	sp|Q9QYB1|CLIC4_MOUSE	29 kDa	1.8	0.8	0.4	1	0.8	2.2	insignificant between days	insignificant between days
NSFL1 cofactor p47 OS=Mus musculus GN=Nsfl1c PE=2 SV=1	sp|P16381|DDX3L_MOUSE	73 kDa	1.8	0.6	0	2.2	0.6	3.4	insignificant between days	insignificant between days
Probable ATP-dependent RNA helicase DDX58 (Fragment) OS=Mus musculus GN=Ddx58 PE=2 SV=1	sp|Q9CQM5|TXD17_MOUSE	14 kDa	1.8	0.6	0.8	2	3	3.8	insignificant between days	insignificant between days
Platelet-activating factor acetylhydrolase IB subunit beta OS=Mus musculus GN=Pafah1b2 PE=1 SV=2	sp|P59383|LRRN4_MOUSE	80 kDa	1.8	0.6	1.2	1.4	0.4	0.8	insignificant between days	insignificant between days
Glutathione S-transferase Mu 2 OS=Mus musculus GN=Gstm2 PE=2 SV=1	sp|Q9JI91|ACTN2_MOUSE	104 kDa	1.8	0.4	2	2.2	1	3	insignificant between days	insignificant between days
Thimet oligopeptidase OS=Mus musculus GN=Thop1 PE=1 SV=1	sp|O09061|PSB1_MOUSE	26 kDa	1.8	0.4	0.4	2.6	2.2	3.2	insignificant between days	insignificant between days
Serine/threonine-protein phosphatase 2A catalytic subunit beta isoform OS=Mus musculus GN=Ppp2cb PE=1 SV=1	sp|O70559|SPR2H_MOUSE	12 kDa	1.8	0.4	0	0	1	0	insignificant between days	insignificant between days
Far upstream element-binding protein 2 OS=Mus musculus GN=Khsrp PE=1 SV=2	tr|Q8BVQ9|Q8BVQ9_MOUSE	53 kDa	1.8	0.4	0.6	1.8	0.8	2.2	insignificant between days	insignificant between days
Eukaryotic translation initiation factor 3 subunit H OS=Mus musculus GN=Eif3h PE=1 SV=1	sp|P59999|ARPC4_MOUSE	20 kDa	1.8	0.4	0.4	1.6	1.4	1.4	insignificant between days	insignificant between days
Aldose reductase-related protein 1 OS=Mus musculus GN=Akr1b7 PE=2 SV=4	sp|Q8CIE6|COPA_MOUSE	138 kDa	1.8	0.2	0	0.8	1.2	0.8	insignificant between days	insignificant between days
MCG126099, isoform CRA_b OS=Mus musculus GN=Ppp1r2 PE=4 SV=1	sp|P99026|PSB4_MOUSE	29 kDa	1.8	0.2	0.6	3	2.4	2.8	insignificant between days	insignificant between days
Leucine-rich repeat flightless-interacting protein 1 OS=Mus musculus GN=Lrrfip1 PE=1 SV=2	sp|Q9D8W5|PSD12_MOUSE [2]	53 kDa	1.8	0.2	0	2	0.6	1.2	insignificant between days	insignificant between days
Leucine-rich repeat flightless-interacting protein 1 OS=Mus musculus GN=Lrrfip1 PE=4 SV=2	sp|Q9D8W5|PSD12_MOUSE	53 kDa	1.8	0.2	0	2	0.6	1.2	insignificant between days	insignificant between days
Serpin H1 OS=Mus musculus GN=Serpinh1 PE=1 SV=3	tr|J3QQ61|J3QQ61_MOUSE	23 kDa	1.8	0.2	1.2	1.6	2	1.8	insignificant between days	insignificant between days
Alpha-actinin-4 (Fragment) OS=Mus musculus GN=Actn4 PE=2 SV=1	tr|V9GX31|V9GX31_MOUSE	9 kDa	1.8	0	0	0.8	0.4	0	insignificant between days	insignificant between days
Protein H2-Q1 OS=Mus musculus GN=H2-Q1 PE=3 SV=1	sp|P61205|ARF3_MOUSE	21 kDa	1.8	0	1.2	2.8	1.2	3.4	insignificant between days	insignificant between days
14 kDa phosphohistidine phosphatase OS=Mus musculus GN=Phpt1 PE=2 SV=1	sp|P47955|RLA1_MOUSE	11 kDa	1.8	0	0	2	1.8	2.2	insignificant between days	insignificant between days
Nucleosome assembly protein 1-like 1 OS=Mus musculus GN=Nap1l1 PE=2 SV=1	tr|Q3U367|Q3U367_MOUSE	56 kDa	1.8	0	0	1.2	1.6	2	insignificant between days	insignificant between days
Protein Myh15 OS=Mus musculus GN=Myh15 PE=4 SV=1	tr|O08692|O08692_MOUSE	19 kDa	1.8	0	0	2.4	1.2	0.2	insignificant between days	insignificant between days
ATP synthase subunit alpha, mitochondrial OS=Mus musculus GN=Atp5a1 PE=1 SV=1	sp|O35744|CH3L3_MOUSE	44 kDa	1.8	0	0	1	1	0	insignificant between days	insignificant between days
Thioredoxin OS=Mus musculus GN=Txn PE=1 SV=3	tr|D3YW68|D3YW68_MOUSE [5]	18 kDa	1.6	4.6	3	4.8	2.6	3.6	insignificant between days	insignificant between days
Polyubiquitin-C (Fragment) OS=Mus musculus GN=Ubc PE=4 SV=1	sp|P23116|EIF3A_MOUSE	162 kDa	1.6	3.8	6.2	1.6	1.4	3.4	insignificant between days	insignificant between days
Transthyretin OS=Mus musculus GN=Ttr PE=1 SV=1	tr|H3BLP7|H3BLP7_MOUSE	23 kDa	1.6	2.2	2	1.6	1.2	2.2	insignificant between days	insignificant between days
Alanine--tRNA ligase, cytoplasmic OS=Mus musculus GN=Aars PE=1 SV=1	tr|D3Z794|D3Z794_MOUSE	8 kDa	1.6	2	3	2.6	1.8	2	insignificant between days	insignificant between days
Guanine nucleotide-binding protein subunit beta-2-like 1 OS=Mus musculus GN=Gnb2l1 PE=1 SV=3	sp|Q9JM76|ARPC3_MOUSE [3]	21 kDa	1.6	1.8	0.8	1.8	2.2	2.2	insignificant between days	insignificant between days
26S proteasome non-ATPase regulatory subunit 1 OS=Mus musculus GN=Psmd1 PE=1 SV=1	sp|Q9JM76|ARPC3_MOUSE	21 kDa	1.6	1.8	0.8	1.8	2.2	2	insignificant between days	insignificant between days
ATPase, H+ transporting, lysosomal V1 subunit B1 OS=Mus musculus GN=Atp6v1b1 PE=2 SV=1	sp|P62852|RS25_MOUSE	14 kDa	1.6	1.6	1.6	2.2	2	3.2	insignificant between days	insignificant between days
Transcription intermediary factor 1-beta OS=Mus musculus GN=Trim28 PE=1 SV=3	sp|Q62418|DBNL_MOUSE	49 kDa	1.6	1.6	4.2	2	1.2	2	insignificant between days	insignificant between days
Actin-related protein 2/3 complex subunit 1B (Fragment) OS=Mus musculus GN=Arpc1b PE=4 SV=1	sp|P86048|RL10L_MOUSE	25 kDa	1.6	1.4	0.4	3.2	2.2	4.8	insignificant between days	insignificant between days
Tumor protein D52 OS=Mus musculus GN=Tpd52 PE=2 SV=1	sp|P62754|RS6_MOUSE	29 kDa	1.6	1.4	1.2	2.2	1.6	1.8	insignificant between days	insignificant between days
Thioredoxin domain-containing protein 17 OS=Mus musculus GN=Txndc17 PE=1 SV=1	sp|Q3UZZ6|ST1D1_MOUSE [2]	35 kDa	1.6	1.4	4.8	0	0.4	3.8	insignificant between days	insignificant between days
General vesicular transport factor p115 OS=Mus musculus GN=Uso1 PE=1 SV=2	sp|Q64433|CH10_MOUSE [2]	11 kDa	1.6	1.2	1.2	0.8	0.8	2.2	insignificant between days	insignificant between days
Isoform 4 of General vesicular transport factor p115 OS=Mus musculus GN=Uso1	sp|Q64433|CH10_MOUSE	11 kDa	1.6	1.2	1.2	0.8	0.8	2.2	insignificant between days	insignificant between days
Y-box binding protein (Fragment) OS=Mus musculus GN=Igf2bp3 PE=2 SV=1	sp|P63085|MK01_MOUSE	41 kDa	1.6	1	1	2.6	3.2	2	insignificant between days	insignificant between days
Ubiquitin-conjugating enzyme E2 N OS=Mus musculus GN=Ube2n PE=1 SV=1	sp|Q9R0Q7|TEBP_MOUSE [2]	19 kDa	1.6	1	1.2	2	1.8	2.2	insignificant between days	insignificant between days
Oviduct-specific glycoprotein OS=Mus musculus GN=Ovgp1 PE=2 SV=1	sp|Q9R0Q7|TEBP_MOUSE	19 kDa	1.6	1	1.2	2	1.8	2.2	insignificant between days	insignificant between days
Adenosylhomocysteinase OS=Mus musculus GN=Ahcyl2 PE=3 SV=1	sp|P60867|RS20_MOUSE	13 kDa	1.6	1	0.2	1.6	1.4	2.2	insignificant between days	insignificant between days
Ribosomal protein OS=Mus musculus GN=Rpl10a-ps2 PE=3 SV=1	sp|Q922R8|PDIA6_MOUSE [2]	48 kDa	1.6	1	0.4	1.2	1	1.8	insignificant between days	insignificant between days
60S ribosomal protein L10a OS=Mus musculus GN=Rpl10a PE=1 SV=3	sp|Q922R8|PDIA6_MOUSE	48 kDa	1.6	1	0.4	1	1	1.6	insignificant between days	insignificant between days
60S ribosomal protein L10a OS=Mus musculus GN=Rpl10a PE=2 SV=1	tr|Q3TML0|Q3TML0_MOUSE	49 kDa	1.6	1	0.4	1.2	1	1.6	insignificant between days	insignificant between days
Peptidyl-prolyl cis-trans isomerase A OS=Homo sapiens GN=PPIA PE=1 SV=2	sp|P17183|ENOG_MOUSE	47 kDa	1.6	0.8	0.6	2.2	1.6	0.8	insignificant between days	insignificant between days
Spectrin beta chain, erythrocytic OS=Mus musculus GN=Sptb PE=1 SV=4	tr|J3QMG5|J3QMG5_MOUSE	31 kDa	1.6	0.8	0	2.6	3.4	2	insignificant between days	insignificant between days
Drebrin-like protein OS=Mus musculus GN=Dbnl PE=1 SV=2	tr|H7BWZ3|H7BWZ3_MOUSE	20 kDa	1.6	0.8	0.2	1.6	1	1.4	insignificant between days	insignificant between days
Heterogeneous nuclear ribonucleoprotein F OS=Mus musculus GN=Hnrnpf PE=1 SV=3	sp|Q60668|HNRPD_MOUSE [3]	38 kDa	1.6	0.8	1.2	1.4	1.6	2.4	insignificant between days	insignificant between days
MCG129396 OS=Mus musculus GN=Gm6430 PE=4 SV=1	sp|Q60668|HNRPD_MOUSE	38 kDa	1.6	0.8	1.2	1.4	1.6	2.4	insignificant between days	insignificant between days
Small ubiquitin-related modifier 3 OS=Mus musculus GN=Sumo3 PE=2 SV=1	tr|L7N453|L7N453_MOUSE	31 kDa	1.6	0.6	0.2	2	2.2	1	insignificant between days	insignificant between days
Ptms protein OS=Mus musculus GN=Ptms PE=2 SV=1	sp|Q61081|CDC37_MOUSE	45 kDa	1.6	0.6	2	2	0.8	3	insignificant between days	insignificant between days
Retinal dehydrogenase 2 OS=Mus musculus GN=Aldh1a2 PE=2 SV=2	sp|Q62318|TIF1B_MOUSE	89 kDa	1.6	0.6	0.4	2.2	0.8	2	insignificant between days	insignificant between days
Myeloid bactenecin (F1) OS=Mus musculus GN=Ngp PE=2 SV=1	sp|P63330|PP2AA_MOUSE [2]	36 kDa	1.6	0.6	0.8	1.8	0.4	0.4	insignificant between days	insignificant between days
Pyrroline-5-carboxylate reductase 3 OS=Mus musculus GN=Pycrl PE=2 SV=2	sp|P63330|PP2AA_MOUSE	36 kDa	1.6	0.6	0.8	1.6	0.4	0.4	insignificant between days	insignificant between days
Protein S100-A10 OS=Mus musculus GN=S100a10 PE=1 SV=2	sp|Q922B2|SYDC_MOUSE	57 kDa	1.6	0.6	0	1.4	1.8	0.8	insignificant between days	insignificant between days
Low molecular weight phosphotyrosine protein phosphatase OS=Mus musculus GN=Acp1 PE=1 SV=3	sp|P68037|UB2L3_MOUSE	18 kDa	1.6	0.6	0.4	0.6	0.8	0.2	insignificant between days	insignificant between days
Tumor protein D52 OS=Mus musculus GN=Tpd52 PE=1 SV=2	sp|Q61702|ITIH1_MOUSE (+1)	101 kDa	1.6	0.4	0.4	1.6	1.4	1.4	insignificant between days	insignificant between days
Spectrin beta chain, non-erythrocytic 1 OS=Mus musculus GN=Sptbn1 PE=1 SV=2	sp|Q9CQM9|GLRX3_MOUSE	38 kDa	1.6	0.4	0.6	2.2	1.6	1.4	insignificant between days	insignificant between days
Thioredoxin domain-containing protein 5 OS=Mus musculus GN=Txndc5 PE=1 SV=2	sp|P62715|PP2AB_MOUSE	36 kDa	1.6	0.4	0.8	1.4	0.2	0.4	insignificant between days	insignificant between days
40S ribosomal protein S14 (Fragment) OS=Mus musculus GN=Rps14 PE=2 SV=1	tr|A2A9X5|A2A9X5_MOUSE [2]	22 kDa	1.6	0.2	0.2	1.6	1.4	2	insignificant between days	insignificant between days
40S ribosomal protein S27 OS=Mus musculus GN=Rps27 PE=1 SV=3	sp|Q9JM14|NT5C_MOUSE	23 kDa	1.6	0.2	0.2	1.6	1.4	2	insignificant between days	insignificant between days
26S proteasome non-ATPase regulatory subunit 11 (Fragment) OS=Mus musculus GN=Psmd11 PE=2 SV=1	sp|P08030|APT_MOUSE	20 kDa	1.6	0.2	0.4	0.8	1	2.4	insignificant between days	insignificant between days
Serine/threonine-protein kinase OSR1 OS=Mus musculus GN=Oxsr1 PE=1 SV=1	sp|P62196|PRS8_MOUSE	46 kDa	1.6	0.2	0.2	1.4	1	1	insignificant between days	insignificant between days
60S ribosomal protein L27a OS=Mus musculus GN=Rpl27a PE=2 SV=5	sp|Q9R0Y5|KAD1_MOUSE	22 kDa	1.6	0.2	0.2	1.4	1.8	2.2	insignificant between days	insignificant between days
THUMP domain-containing protein 1 OS=Mus musculus GN=Thumpd1 PE=1 SV=1	sp|P47738|ALDH2_MOUSE	57 kDa	1.6	0.2	1.6	1.4	0.6	2.2	insignificant between days	insignificant between days
Protein PRRC2C OS=Mus musculus GN=Prrc2c PE=1 SV=3	sp|Q9WUM4|COR1C_MOUSE	53 kDa	1.6	0.2	0.8	1.8	0.6	0.2	insignificant between days	insignificant between days
Transportin-2 OS=Mus musculus GN=Tnpo2 PE=2 SV=1	sp|Q9EQK5|MVP_MOUSE (+1)	96 kDa	1.6	0.2	0.4	0.8	0.2	0.6	insignificant between days	insignificant between days
14-3-3 protein theta (Fragment) OS=Mus musculus GN=Ywhaq PE=4 SV=1	tr|V9GX06|V9GX06_MOUSE	20 kDa	1.6	0	0	0	0	0	insignificant between days	insignificant between days
Placenta-expressed transcript 1 protein OS=Mus musculus GN=Plet1 PE=1 SV=1	sp|Q9WTX5|SKP1_MOUSE	19 kDa	1.6	0	0.2	1	0.4	0.4	insignificant between days	insignificant between days
Histone H1.5 OS=Mus musculus GN=Hist1h1b PE=1 SV=2	sp|Q920E5|FPPS_MOUSE	41 kDa	1.6	0	0	1	0.2	0	insignificant between days	insignificant between days
Ppm1b protein OS=Mus musculus GN=Ppm1b PE=2 SV=1	sp|Q6IFZ9|K2C74_MOUSE	55 kDa	1.6	0	0	0.2	0.6	0.6	insignificant between days	insignificant between days
Annexin A4 OS=Mus musculus GN=Anxa4 PE=2 SV=4	sp|O70209|PDLI3_MOUSE	34 kDa	1.4	3	2	1	0.4	3	insignificant between days	insignificant between days
Eukaryotic peptide chain release factor GTP-binding subunit ERF3A OS=Mus musculus GN=Gspt1 PE=1 SV=2	sp|P47963|RL13_MOUSE [2]	24 kDa	1.4	2.8	1.4	3.4	2.4	3.6	insignificant between days	insignificant between days
Eukaryotic peptide chain release factor GTP-binding subunit ERF3B OS=Mus musculus GN=Gspt2 PE=1 SV=1	sp|P47963|RL13_MOUSE	24 kDa	1.4	2.8	1.4	3.4	2.4	3.6	insignificant between days	insignificant between days
Hepatoma-derived growth factor (Fragment) OS=Mus musculus GN=Hdgf PE=2 SV=1	sp|Q8JZQ9|EIF3B_MOUSE	91 kDa	1.4	2.8	2	1.8	1.2	1.8	insignificant between days	insignificant between days
Histone H2A type 1-K OS=Mus musculus GN=Hist1h2ak PE=1 SV=3	tr|A2A6G9|A2A6G9_MOUSE [4]	15 kDa	1.4	2.4	2.6	1.2	0.4	1.6	insignificant between days	insignificant between days
Histone H2A.J OS=Mus musculus GN=H2afj PE=2 SV=1	tr|A2A6G9|A2A6G9_MOUSE	15 kDa	1.4	2.4	2.4	1.2	0.4	1.4	insignificant between days	insignificant between days
Cornifin-A OS=Mus musculus GN=Sprr1a PE=2 SV=1	sp|Q61792|LASP1_MOUSE	30 kDa	1.4	2.4	2.6	1.2	0.4	1.6	insignificant between days	insignificant between days
Aldehyde dehydrogenase family 1 member A3 OS=Mus musculus GN=Aldh1a3 PE=2 SV=1	sp|Q8BP67|RL24_MOUSE [2]	18 kDa	1.4	2.4	2.6	1.6	1.4	2	insignificant between days	insignificant between days
Proteasome subunit beta type-4 OS=Mus musculus GN=Psmb4 PE=1 SV=1	sp|Q8BP67|RL24_MOUSE	18 kDa	1.4	2.4	2.6	1.6	1.4	2	insignificant between days	insignificant between days
SH3 domain-binding glutamic acid-rich-like protein 3 OS=Mus musculus GN=Sh3bgrl3 PE=1 SV=1	sp|Q9CRB6|TPPP3_MOUSE	19 kDa	1.4	2	3	1.8	1.8	2.2	insignificant between days	insignificant between days
60 kDa heat shock protein, mitochondrial OS=Mus musculus GN=Hspd1 PE=1 SV=1	sp|P62264|RS14_MOUSE [2]	16 kDa	1.4	2	1.4	2	2.2	3.2	insignificant between days	insignificant between days
Isoform 2 of 60 kDa heat shock protein, mitochondrial OS=Mus musculus GN=Hspd1	sp|P62264|RS14_MOUSE	16 kDa	1.4	2	1.4	2	2.2	3.2	insignificant between days	insignificant between days
40S ribosomal protein S27-like OS=Mus musculus GN=Rps27l PE=2 SV=3	sp|P97429|ANXA4_MOUSE	36 kDa	1.4	1.8	3.6	1.2	1.6	2.2	insignificant between days	insignificant between days
Hydroxyacylglutathione hydrolase, mitochondrial OS=Mus musculus GN=Hagh PE=1 SV=2	sp|P54726|RD23A_MOUSE	40 kDa	1.4	1.8	0.8	0	1	0.6	insignificant between days	insignificant between days
Hydroxyacylglutathione hydrolase, mitochondrial (Fragment) OS=Mus musculus GN=Hagh PE=4 SV=1	tr|Q8CAP3|Q8CAP3_MOUSE	40 kDa	1.4	1.8	0.8	0	0.8	0.6	insignificant between days	insignificant between days
Exportin-2 OS=Mus musculus GN=Cse1l PE=4 SV=1	sp|Q91VW3|SH3L3_MOUSE	10 kDa	1.4	1.6	2	1.8	1.6	2	insignificant between days	insignificant between days
Unconventional myosin-VI OS=Mus musculus GN=Myo6 PE=4 SV=1	sp|P01878|IGHA_MOUSE [5]	37 kDa	1.4	1.4	1.8	2.4	2.4	2	insignificant between days	insignificant between days
Keratin-like protein KRT222 OS=Mus musculus GN=Krt222 PE=2 SV=1	sp|P45591|COF2_MOUSE	19 kDa	1.4	1.2	5.2	0.6	0.6	1.8	insignificant between days	insignificant between days
60S ribosomal protein L23 (Fragment) OS=Mus musculus GN=Rpl23 PE=2 SV=1	sp|Q5FWK3|RHG01_MOUSE [2]	50 kDa	1.4	1.2	0.6	2.4	1.6	3.2	insignificant between days	insignificant between days
Sorting nexin-2 OS=Mus musculus GN=Snx2 PE=1 SV=2	tr|D3Z3A0|D3Z3A0_MOUSE [2]	22 kDa	1.4	1.2	2.2	1.8	1.4	2	insignificant between days	insignificant between days
Adenylosuccinate synthetase isozyme 2 OS=Mus musculus GN=Adss PE=1 SV=2	sp|Q9DCL8|IPP2_MOUSE	23 kDa	1.4	1.2	2.2	1.8	1.4	2	insignificant between days	insignificant between days
A-kinase anchor protein 12 OS=Mus musculus GN=Akap12 PE=1 SV=1	sp|P83940|ELOC_MOUSE	12 kDa	1.4	1.2	1.2	1	0.6	0.8	insignificant between days	insignificant between days
Histone H2A type 2-C OS=Mus musculus GN=Hist2h2ac PE=1 SV=3	sp|P51125|ICAL_MOUSE	85 kDa	1.4	1	2.2	1.4	0.6	1.8	insignificant between days	insignificant between days
V-type proton ATPase subunit G 1 OS=Mus musculus GN=Atp6v1g1 PE=2 SV=3	sp|Q06770|CBG_MOUSE	45 kDa	1.4	1	1.2	1.6	1	2.4	insignificant between days	insignificant between days
Proteasome subunit beta type-1 OS=Mus musculus GN=Psmb1 PE=1 SV=1	sp|P84228|H32_MOUSE [3]	15 kDa	1.4	0.8	0	1.8	2	1.8	insignificant between days	insignificant between days
Neutrophil gelatinase-associated lipocalin OS=Mus musculus GN=Lcn2 PE=1 SV=1	sp|P84228|H32_MOUSE	15 kDa	1.4	0.8	0	1.4	1.6	1.8	insignificant between days	insignificant between days
Protein phosphatase inhibitor 2 OS=Mus musculus GN=Ppp1r2 PE=1 SV=3	sp|Q5SUR0|PUR4_MOUSE	145 kDa	1.4	0.8	0.4	1	0.4	2.4	insignificant between days	insignificant between days
Unconventional myosin-VI OS=Mus musculus GN=Myo6 PE=1 SV=1	sp|P01878|IGHA_MOUSE	37 kDa	1.4	0.8	1	2.4	2.4	2	insignificant between days	insignificant between days
Keratin, type II cytoskeletal 75 OS=Mus musculus GN=Krt75 PE=1 SV=1	sp|P01008|ANT3_HUMAN	53 kDa	1.4	0.6	0.4	2	1.4	2.2	insignificant between days	insignificant between days
Deoxynucleoside triphosphate triphosphohydrolase SAMHD1 OS=Mus musculus GN=Samhd1 PE=2 SV=1	sp|Q9JHU9|INO1_MOUSE	61 kDa	1.4	0.6	0.8	3	1	2.2	insignificant between days	insignificant between days
Serine/threonine-protein phosphatase 4 catalytic subunit OS=Mus musculus GN=Ppp4c PE=1 SV=2	sp|P01843|LAC1_MOUSE	12 kDa	1.4	0.6	0.8	2.8	1.4	2.4	insignificant between days	insignificant between days
Pyruvate carboxylase OS=Mus musculus GN=Pcx PE=3 SV=1	sp|Q9Z0J0|NPC2_MOUSE	16 kDa	1.4	0.6	0.6	1	1.8	1.2	insignificant between days	insignificant between days
	sp|O77727|K1C15_SHEEP	49 kDa	1.4	0.6	0	1.4	1.8	0	insignificant between days	insignificant between days
Uncharacterized protein OS=Mus musculus GN=Gm10036 PE=3 SV=1	tr|E9PY26|E9PY26_MOUSE [3]	21 kDa	1.4	0.4	0.6	1.2	1	3	insignificant between days	insignificant between days
Heterogeneous nuclear ribonucleoprotein D-like OS=Mus musculus GN=Hnrpdl PE=2 SV=1	tr|E9PZB3|E9PZB3_MOUSE	20 kDa	1.4	0.4	0	2.2	1.8	2.4	insignificant between days	insignificant between days
SUMO-activating enzyme subunit 2 (Fragment) OS=Mus musculus GN=Uba2 PE=2 SV=1	tr|E9QA15|E9QA15_MOUSE [2]	89 kDa	1.4	0.4	3.4	0.8	0.2	0.4	insignificant between days	insignificant between days
40S ribosomal protein S10 OS=Mus musculus GN=Rps10 PE=2 SV=1	sp|P14131|RS16_MOUSE	16 kDa	1.4	0.4	0.2	1.2	1.4	2.2	insignificant between days	insignificant between days
SPARC-like protein 1 OS=Mus musculus GN=Sparcl1 PE=2 SV=3	sp|P24547|IMDH2_MOUSE	56 kDa	1.4	0.4	0.4	1.8	1.8	2.6	insignificant between days	insignificant between days
Dynactin subunit 2 OS=Mus musculus GN=Dctn2 PE=1 SV=3	sp|P24547|IMDH2_MOUSE	56 kDa	1.4	0.4	0.4	1.8	1.8	2.6	insignificant between days	insignificant between days
Epididymal secretory protein E1 OS=Mus musculus GN=Npc2 PE=2 SV=1	tr|D3YUT9|D3YUT9_MOUSE	12 kDa	1.4	0.4	0.6	1.2	0.4	0.6	insignificant between days	insignificant between days
Carboxypeptidase N catalytic chain OS=Mus musculus GN=Cpn1 PE=2 SV=1	sp|P03958|ADA_MOUSE	40 kDa	1.4	0.4	1.2	0.6	0.8	1.2	insignificant between days	insignificant between days
Glutathione S-transferase theta-1 OS=Mus musculus GN=Gstt1 PE=1 SV=4	sp|Q3THS6|METK2_MOUSE	44 kDa	1.4	0.4	0.2	1.2	0.4	1	insignificant between days	insignificant between days
Properdin OS=Mus musculus GN=Cfp PE=2 SV=2	sp|Q3THS6|METK2_MOUSE	44 kDa	1.4	0.4	0.2	1.2	0.4	1	insignificant between days	insignificant between days
Proteasome subunit alpha type-6 OS=Mus musculus GN=Psma6 PE=1 SV=1	sp|Q11011|PSA_MOUSE [2]	103 kDa	1.4	0.2	1.2	1	2	2.8	insignificant between days	insignificant between days
Plasma protease C1 inhibitor OS=Mus musculus GN=Serping1 PE=1 SV=3	sp|Q11011|PSA_MOUSE	103 kDa	1.4	0.2	1.2	1	2	2.8	insignificant between days	insignificant between days
Sulfotransferase 1 family member D1 OS=Mus musculus GN=Sult1d1 PE=1 SV=1	tr|B7ZBY7|B7ZBY7_MOUSE	19 kDa	1.4	0.2	0.6	1	0.6	0.8	insignificant between days	insignificant between days
Peptidyl-prolyl cis-trans isomerase FKBP1A OS=Mus musculus GN=Fkbp1a PE=1 SV=2	sp|Q00519|XDH_MOUSE	147 kDa	1.4	0.2	0.2	2.6	1.6	0.6	insignificant between days	insignificant between days
Tubulin-folding cofactor B OS=Mus musculus GN=Tbcb PE=1 SV=2	sp|P00493|HPRT_MOUSE	25 kDa	1.4	0.2	0.4	1	0.6	0.8	insignificant between days	insignificant between days
Keratin, type II cytoskeletal 1b OS=Mus musculus GN=Krt77 PE=1 SV=1	tr|F2Z405|F2Z405_MOUSE	28 kDa	1.4	0	1.4	0	2.6	1.6	insignificant between days	insignificant between days
H-2 class I histocompatibility antigen, D-B alpha chain OS=Mus musculus GN=H2-D1 PE=1 SV=2	sp|Q8BSL7|ARF2_MOUSE	21 kDa	1.4	0	0.8	1.6	1.2	2	insignificant between days	insignificant between days
Small ubiquitin-related modifier 3 (Fragment) OS=Mus musculus GN=Sumo3 PE=4 SV=1	tr|D3Z536|D3Z536_MOUSE	32 kDa	1.4	0	0	1	1	0	insignificant between days	insignificant between days
Actin-related protein 2/3 complex subunit 3 OS=Mus musculus GN=Arpc3 PE=2 SV=1	tr|F6ZTG3|F6ZTG3_MOUSE	24 kDa	1.4	0	0.8	2.6	1.4	2.8	insignificant between days	insignificant between days
eIF4GI protein (Fragment) OS=Mus musculus GN=Eif4g1 PE=2 SV=1	sp|P62141|PP1B_MOUSE	37 kDa	1.4	0	0	1.4	0.4	0.8	insignificant between days	insignificant between days
Sorting nexin-5 OS=Mus musculus GN=Snx5 PE=1 SV=1	sp|Q8BP47|SYNC_MOUSE	64 kDa	1.4	0	0.2	0.6	0.2	0.8	insignificant between days	insignificant between days
Protein Gm10110 OS=Mus musculus GN=Gm10110 PE=4 SV=1	tr|F6QL70|F6QL70_MOUSE [4]	17 kDa	1.2	5.8	4.4	2.6	1.2	3.2	insignificant between days	insignificant between days
Protein Pabpc4 OS=Mus musculus GN=Pabpc4 PE=4 SV=1	tr|F6QL70|F6QL70_MOUSE	17 kDa	1.2	5.8	4.4	2.6	1.2	3.2	insignificant between days	insignificant between days
Protein 4732456N10Rik OS=Mus musculus GN=4732456N10Rik PE=3 SV=1	sp|Q91WP6|SPA3N_MOUSE	47 kDa	1.2	3.8	1.4	2.6	3.4	2	insignificant between days	insignificant between days
UTP--glucose-1-phosphate uridylyltransferase OS=Mus musculus GN=Ugp2 PE=2 SV=3	tr|Q5SQB0|Q5SQB0_MOUSE [3]	30 kDa	1.2	3.8	2.4	3.2	2.4	3.2	insignificant between days	insignificant between days
Guanylate-binding protein 10 OS=Mus musculus GN=Gbp10 PE=2 SV=1	sp|P62858|RS28_MOUSE	8 kDa	1.2	3.8	3.8	1.4	1.2	1.6	insignificant between days	insignificant between days
Kng2 protein OS=Mus musculus GN=Kng2 PE=2 SV=1	tr|Q792Z1|Q792Z1_MOUSE [2]	26 kDa	1.2	3	0	1.8	1.4	0.6	insignificant between days	insignificant between days
HMW kininogen-II OS=Mus musculus GN=Kng2 PE=2 SV=1	tr|Q792Z1|Q792Z1_MOUSE	26 kDa	1.2	3	0	1.8	1.4	0.6	insignificant between days	insignificant between days
Ig gamma-1 chain C region secreted form OS=Mus musculus GN=Ighg1 PE=1 SV=1	sp|P70696|H2B1A_MOUSE	14 kDa	1.2	2.4	2.4	1.2	1.8	0.6	insignificant between days	insignificant between days
Putative ATP-dependent RNA helicase Pl10 OS=Mus musculus GN=D1Pas1 PE=2 SV=1	sp|Q9WUK2|IF4H_MOUSE	27 kDa	1.2	2.4	3	0.8	1.6	2.6	insignificant between days	insignificant between days
Acidic leucine-rich nuclear phosphoprotein 32 family member A (Fragment) OS=Mus musculus GN=Anp32a PE=2 SV=1	tr|F6ZVW4|F6ZVW4_MOUSE	31 kDa	1.2	1.8	0.6	4.8	3.6	5.2	insignificant between days	insignificant between days
26S protease regulatory subunit 4 OS=Mus musculus GN=Psmc1 PE=1 SV=1	tr|E9PUA7|E9PUA7_MOUSE [3]	21 kDa	1.2	1.8	2.2	1.4	1.8	1.6	insignificant between days	insignificant between days
Histone H3.1 OS=Mus musculus GN=Hist1h3a PE=1 SV=2	sp|Q9DBG5|PLIN3_MOUSE	47 kDa	1.2	1.6	3.2	1.6	2	4.8	insignificant between days	insignificant between days
Putative uncharacterized protein OS=Mus musculus GN=Sars PE=2 SV=1	tr|D3YYF6|D3YYF6_MOUSE	15 kDa	1.2	1.6	1.4	0.2	1.2	1.2	insignificant between days	insignificant between days
Eukaryotic translation initiation factor 3 subunit C OS=Mus musculus GN=Eif3c PE=1 SV=1	sp|P62855|RS26_MOUSE	13 kDa	1.2	1.4	0.8	2.6	1.6	2.2	insignificant between days	insignificant between days
40S ribosomal protein S17 OS=Mus musculus GN=Rps17 PE=1 SV=2	tr|E9PUA7|E9PUA7_MOUSE	21 kDa	1.2	1.4	1.4	1.2	1.8	1.6	insignificant between days	insignificant between days
Ras-related protein Rab-30 OS=Mus musculus GN=Rab30 PE=2 SV=1	tr|Q8CA83|Q8CA83_MOUSE	17 kDa	1.2	1.2	2.2	1.2	1.4	2	insignificant between days	insignificant between days
Septin-9 OS=Mus musculus GN=Sept9 PE=1 SV=1	sp|P31230|AIMP1_MOUSE [2]	34 kDa	1.2	1.2	1.2	1.8	1	1.8	insignificant between days	insignificant between days
Adenylyl cyclase-associated protein 1 OS=Mus musculus GN=Cap1 PE=1 SV=4	sp|P00918|CAH2_HUMAN	29 kDa	1.2	1	0.8	0.8	2.6	2	insignificant between days	insignificant between days
26S proteasome non-ATPase regulatory subunit 11 OS=Mus musculus GN=Psmd11 PE=1 SV=3	sp|Q91YR1|TWF1_MOUSE	40 kDa	1.2	1	1.2	1.6	1	2	insignificant between days	insignificant between days
Maleylacetoacetate isomerase OS=Mus musculus GN=Gstz1 PE=1 SV=1	sp|P97427|DPYL1_MOUSE [2]	62 kDa	1.2	1	0.6	2.4	1.8	0.8	insignificant between days	insignificant between days
Protein transport protein Sec31A OS=Mus musculus GN=Sec31a PE=1 SV=2	sp|P84244|H33_MOUSE	15 kDa	1.2	0.8	0	1.8	1.4	1.8	insignificant between days	insignificant between days
Lactoylglutathione lyase OS=Mus musculus GN=Glo1 PE=1 SV=3	sp|P68433|H31_MOUSE	15 kDa	1.2	0.8	0	1.4	1.4	1.8	insignificant between days	insignificant between days
40S ribosomal protein S13 OS=Mus musculus GN=Rps13 PE=2 SV=2	sp|P50580|PA2G4_MOUSE	44 kDa	1.2	0.8	0	3	2.4	4	insignificant between days	insignificant between days
Inositol-3-phosphate synthase 1 OS=Mus musculus GN=Isyna1 PE=2 SV=1	sp|P50580|PA2G4_MOUSE	44 kDa	1.2	0.8	0	3	2.4	4	insignificant between days	insignificant between days
Igh protein OS=Mus musculus GN=Igh-VJ558 PE=2 SV=1	sp|Q8BG32|PSD11_MOUSE [2]	47 kDa	1.2	0.8	0.2	2.2	1.2	2.2	insignificant between days	insignificant between days
Putative uncharacterized protein OS=Mus musculus GN=Gm16844 PE=2 SV=1	sp|Q8BG32|PSD11_MOUSE	47 kDa	1.2	0.8	0.2	2.2	1.2	2.2	insignificant between days	insignificant between days
Putative uncharacterized protein OS=Mus musculus GN=Zyx PE=2 SV=1	sp|P01660|KV3A8_MOUSE [4]	12 kDa	1.2	0.8	0.4	1.2	0.6	3	insignificant between days	insignificant between days
Nucleoside diphosphate kinase A OS=Mus musculus GN=Nme1 PE=1 SV=1	sp|Q05144|RAC2_MOUSE	21 kDa	1.2	0.6	1	2.8	2.8	3.6	insignificant between days	insignificant between days
Ras-related protein Rab-37 OS=Mus musculus GN=Rab37 PE=1 SV=2	tr|D3Z2X5|D3Z2X5_MOUSE	16 kDa	1.2	0.6	1	1.4	0.4	2.6	insignificant between days	insignificant between days
Spectrin beta chain, erythrocytic OS=Mus musculus GN=Sptb PE=4 SV=1	tr|F6YTZ4|F6YTZ4_MOUSE	30 kDa	1.2	0.6	0	1.8	1.8	1	insignificant between days	insignificant between days
Aspartate--tRNA ligase, cytoplasmic OS=Mus musculus GN=Dars PE=2 SV=2	sp|Q9CR51|VATG1_MOUSE	14 kDa	1.2	0.6	2.4	0.8	1.4	2	insignificant between days	insignificant between days
Heat shock 70 kDa protein 4L OS=Mus musculus GN=Hspa4l PE=1 SV=2	sp|Q99LD8|DDAH2_MOUSE	30 kDa	1.2	0.6	2	1	1.2	1.8	insignificant between days	insignificant between days
HMG-L6 OS=Mus musculus GN=Hmgb1l PE=4 SV=1	sp|Q9NSB2|KRT84_HUMAN	65 kDa	1.2	0.4	0.2	1.2	1	0.4	insignificant between days	insignificant between days
ADP-ribosylation factor 4 OS=Mus musculus GN=Arf4 PE=1 SV=2	tr|E9Q616|E9Q616_MOUSE [2]	604 kDa	1.2	0.4	2.4	0.6	0.2	1.4	insignificant between days	insignificant between days
ADP-ribosylation factor 5 OS=Mus musculus GN=Arf5 PE=1 SV=2	tr|E9Q616|E9Q616_MOUSE	604 kDa	1.2	0.4	2.4	0.6	0.2	1.4	insignificant between days	insignificant between days
60S ribosomal protein L24 OS=Mus musculus GN=Rpl24 PE=2 SV=2	sp|P97290|IC1_MOUSE	56 kDa	1.2	0.4	0.8	2.6	1.6	2.6	insignificant between days	insignificant between days
NSFL1 cofactor p47 OS=Mus musculus GN=Nsfl1c PE=1 SV=1	sp|Q62095|DDX3Y_MOUSE	73 kDa	1.2	0.4	0	2	0.4	3	insignificant between days	insignificant between days
Guanylate binding protein 4.1 OS=Mus musculus GN=Gbp4 PE=2 SV=1	sp|P62192|PRS4_MOUSE	49 kDa	1.2	0.4	0	1.6	1.8	2.6	insignificant between days	insignificant between days
Obg-like ATPase 1 OS=Mus musculus GN=Ola1 PE=2 SV=1	sp|P26262|KLKB1_MOUSE	71 kDa	1.2	0.4	0	2.4	1.2	1.6	insignificant between days	insignificant between days
Apolipoprotein C-III OS=Mus musculus GN=Apoc3 PE=1 SV=2	sp|Q61206|PA1B2_MOUSE	26 kDa	1.2	0.4	0.4	1.2	0.6	2.6	insignificant between days	insignificant between days
Interferon-activable protein 204 OS=Mus musculus GN=Ifi204 PE=1 SV=2	sp|P42703|LIFR_MOUSE	123 kDa	1.2	0.4	0.6	1.2	0.4	1.2	insignificant between days	insignificant between days
Interferon-activable protein 205-A OS=Mus musculus GN=Ifi205a PE=2 SV=1	sp|P42703|LIFR_MOUSE	123 kDa	1.2	0.4	0.6	1.2	0.4	1.2	insignificant between days	insignificant between days
26S proteasome non-ATPase regulatory subunit 12 OS=Mus musculus GN=Psmd12 PE=2 SV=1	sp|P70195|PSB7_MOUSE	30 kDa	1.2	0.4	1	1.8	1	1.8	insignificant between days	insignificant between days
26S proteasome non-ATPase regulatory subunit 4 OS=Mus musculus GN=Psmd4 PE=1 SV=1	tr|E9QN99|E9QN99_MOUSE	22 kDa	1.2	0.4	1	0.8	1	2.8	insignificant between days	insignificant between days
Shootin-1 OS=Mus musculus GN=Kiaa1598 PE=1 SV=1	sp|P63073|IF4E_MOUSE	25 kDa	1.2	0.4	0.6	1.4	0.4	0.6	insignificant between days	insignificant between days
40S ribosomal protein S16 OS=Mus musculus GN=Rps16 PE=2 SV=4	tr|J3QJZ3|J3QJZ3_MOUSE	22 kDa	1.2	0.2	0.2	2.6	1.8	2	insignificant between days	insignificant between days
60S ribosomal protein L9 OS=Mus musculus GN=Rpl9 PE=2 SV=2	tr|Q5XJF6|Q5XJF6_MOUSE [3]	25 kDa	1.2	0.2	0	1.8	1.6	2.4	insignificant between days	insignificant between days
Arginase-1 OS=Mus musculus GN=Arg1 PE=1 SV=1	tr|Q5XJF6|Q5XJF6_MOUSE	25 kDa	1.2	0.2	0	1.8	1.6	2.4	insignificant between days	insignificant between days
Methylthioribose-1-phosphate isomerase OS=Mus musculus GN=Mri1 PE=2 SV=1	sp|Q9ET01|PYGL_MOUSE	97 kDa	1.2	0.2	0.6	1.4	2	1.8	insignificant between days	insignificant between days
Proteasome subunit alpha type-3 OS=Mus musculus GN=Psma3 PE=1 SV=3	tr|B7ZCF1|B7ZCF1_MOUSE	50 kDa	1.2	0.2	0.2	1	1	2.2	insignificant between days	insignificant between days
Proteasome subunit alpha type-3 OS=Mus musculus GN=Psma3 PE=2 SV=1	tr|B7ZCF1|B7ZCF1_MOUSE	50 kDa	1.2	0.2	0.2	1	1	2.2	insignificant between days	insignificant between days
Yorkie homolog (Fragment) OS=Mus musculus GN=Yap1 PE=4 SV=1	sp|Q64674|SPEE_MOUSE	34 kDa	1.2	0.2	0.8	1	0.8	2.2	insignificant between days	insignificant between days
Immunoglobulin J chain (Fragment) OS=Mus musculus GN=Igj PE=2 SV=1	sp|O70435|PSA3_MOUSE	28 kDa	1.2	0.2	0.4	1.8	0.8	1.6	insignificant between days	insignificant between days
Protein 9530053A07Rik OS=Mus musculus GN=9530053A07Rik PE=4 SV=1	sp|P08207|S10AA_MOUSE	11 kDa	1.2	0.2	0.8	1.2	1	1	insignificant between days	insignificant between days
Gamma-glutamyl hydrolase OS=Mus musculus GN=Ggh PE=1 SV=2	tr|Q3TKD0|Q3TKD0_MOUSE	92 kDa	1.2	0.2	0.4	0.4	0.6	0.6	insignificant between days	insignificant between days
ADP/ATP translocase 4 OS=Mus musculus GN=Slc25a31 PE=2 SV=1	sp|P47856|GFPT1_MOUSE	79 kDa	1.2	0.2	0	0.2	0.4	0	insignificant between days	insignificant between days
ADP/ATP translocase 1 OS=Mus musculus GN=Slc25a4 PE=1 SV=4	sp|P47856|GFPT1_MOUSE	79 kDa	1.2	0.2	0	0.2	0.4	0	insignificant between days	insignificant between days
Eukaryotic translation initiation factor 4 gamma 1 OS=Mus musculus GN=Eif4g1 PE=2 SV=1	sp|P62137|PP1A_MOUSE	38 kDa	1.2	0	0	1	0.6	0.8	insignificant between days	insignificant between days
Arachidonate 12-lipoxygenase, leukocyte-type OS=Mus musculus GN=Alox12l PE=1 SV=4	sp|Q9R1P1|PSB3_MOUSE	23 kDa	1.2	0	0.2	1.4	0.6	2.2	insignificant between days	insignificant between days
Glutamine--fructose-6-phosphate aminotransferase [isomerizing] 2 OS=Mus musculus GN=Gfpt2 PE=2 SV=3	sp|Q99K85|SERC_MOUSE	40 kDa	1.2	0	0	2	0.2	0	insignificant between days	insignificant between days
14-3-3 protein gamma OS=Mus musculus GN=Ywhag PE=1 SV=2	tr|F6X7C4|F6X7C4_MOUSE	14 kDa	1	8	1.4	0	1.6	1.8	insignificant between days	insignificant between days
Guanylate binding protein 11 OS=Mus musculus GN=Gbp11 PE=2 SV=1	sp|O55042|SYUA_MOUSE	14 kDa	1	5.4	2	1.2	0.8	2.4	insignificant between days	insignificant between days
Coatomer subunit delta OS=Mus musculus GN=Arcn1 PE=2 SV=2	sp|P28667|MRP_MOUSE	20 kDa	1	2.6	2	1.8	1.6	1.8	insignificant between days	insignificant between days
Translationally-controlled tumor protein OS=Mus musculus GN=Tpt1 PE=1 SV=1	sp|P84099|RL19_MOUSE [2]	23 kDa	1	2.4	2.2	3	1.8	3.4	insignificant between days	insignificant between days
Eukaryotic translation initiation factor 3 subunit B OS=Mus musculus GN=Eif3b PE=1 SV=1	tr|A2A547|A2A547_MOUSE	23 kDa	1	2.4	2.2	3	1.8	3.4	insignificant between days	insignificant between days
Src substrate cortactin OS=Mus musculus GN=Cttn PE=1 SV=2	sp|P84099|RL19_MOUSE	23 kDa	1	2	2	3	1.8	3.4	insignificant between days	insignificant between days
Aldose 1-epimerase OS=Mus musculus GN=Galm PE=2 SV=1	sp|Q62393|TPD52_MOUSE	24 kDa	1	1.8	1.6	1	1.4	1.2	insignificant between days	insignificant between days
Polymeric immunoglobulin receptor OS=Mus musculus GN=Pigr PE=1 SV=1	sp|Q99KB8|GLO2_MOUSE [2]	34 kDa	1	1.8	1.8	1.2	1.2	1.6	insignificant between days	insignificant between days
Zona pellucida sperm-binding protein 3 OS=Mus musculus GN=Zp3 PE=1 SV=4	sp|Q99KB8|GLO2_MOUSE (+1)	34 kDa	1	1.8	1.8	1.2	1.2	1.6	insignificant between days	insignificant between days
Hypoxanthine-guanine phosphoribosyltransferase OS=Mus musculus GN=Hprt1 PE=1 SV=3	sp|Q9CPR4|RL17_MOUSE [2]	21 kDa	1	1.8	1	1	1.2	1.2	insignificant between days	insignificant between days
Adenosine deaminase OS=Mus musculus GN=Ada PE=1 SV=3	sp|Q9CPR4|RL17_MOUSE	21 kDa	1	1.8	1	1	1.2	1.2	insignificant between days	insignificant between days
Putative acidic leucine-rich nuclear phosphoprotein 32 family member C OS=Mus musculus GN=Anp32c PE=2 SV=3	tr|F6VBB8|F6VBB8_MOUSE	30 kDa	1	1.6	0.6	3.8	3.2	3.8	insignificant between days	insignificant between days
Malate dehydrogenase, mitochondrial OS=Mus musculus GN=Mdh2 PE=1 SV=3	sp|O70251|EF1B_MOUSE	25 kDa	1	1.6	2	2.6	2	2.8	insignificant between days	insignificant between days
Putative adenosylhomocysteinase 3 OS=Mus musculus GN=Ahcyl2 PE=2 SV=1	sp|Q80XU3|NUCKS_MOUSE	26 kDa	1	1.6	1	0.8	1	1.6	insignificant between days	insignificant between days
Ubiquitin carboxyl-terminal hydrolase isozyme L3 OS=Mus musculus GN=Uchl3 PE=1 SV=2	sp|Q9QWK4|CD5L_MOUSE	39 kDa	1	1.6	0.6	2	0.4	1.4	insignificant between days	insignificant between days
Rho GTPase-activating protein 1 OS=Mus musculus GN=Arhgap1 PE=1 SV=1	tr|A2BFF8|A2BFF8_MOUSE	68 kDa	1	1.4	1.6	1.2	0.8	0.8	insignificant between days	insignificant between days
Heterogeneous nuclear ribonucleoprotein H OS=Mus musculus GN=Hnrnph1 PE=2 SV=1	tr|A2A6G8|A2A6G8_MOUSE	12 kDa	1	1.2	1.4	0.6	0.2	0	insignificant between days	insignificant between days
MCG9349 OS=Mus musculus GN=Rps18-ps3 PE=3 SV=2	sp|P19253|RL13A_MOUSE	23 kDa	1	1	0.4	3.2	2.2	2.8	insignificant between days	insignificant between days
40S ribosomal protein S18 OS=Mus musculus GN=Rps18 PE=2 SV=1	tr|E9Q5A0|E9Q5A0_MOUSE	48 kDa	1	1	0.4	2.8	2.2	2.6	insignificant between days	insignificant between days
Aflatoxin B1 aldehyde reductase member 2 OS=Mus musculus GN=Akr7a2 PE=1 SV=3	tr|D3Z7C6|D3Z7C6_MOUSE	15 kDa	1	1	0.8	1.8	1.6	2	insignificant between days	insignificant between days
Metallothionein-1 OS=Mus musculus GN=Mt1 PE=1 SV=1	tr|Q3V1Z5|Q3V1Z5_MOUSE	29 kDa	1	0.8	0.8	2.8	3.6	5.4	insignificant between days	insignificant between days
Calpastatin OS=Mus musculus GN=Cast PE=1 SV=2	tr|A2AEX7|A2AEX7_MOUSE	24 kDa	1	0.8	1	1.4	0	1.6	insignificant between days	insignificant between days
Prolyl endopeptidase OS=Mus musculus GN=Prep PE=2 SV=1	sp|P26516|PSMD7_MOUSE	37 kDa	1	0.8	0.4	2	1.6	1.8	insignificant between days	insignificant between days
40S ribosomal protein S4, X isoform OS=Mus musculus GN=Rps4x PE=2 SV=2	tr|J3QK04|J3QK04_MOUSE	15 kDa	1	0.6	0	0	2	1.2	insignificant between days	insignificant between days
60S ribosomal protein L18a OS=Mus musculus GN=Rpl18a PE=2 SV=1	tr|Q3UZG4|Q3UZG4_MOUSE	35 kDa	1	0.6	1.2	1.4	1	1.8	insignificant between days	insignificant between days
Complement C5 OS=Mus musculus GN=C5 PE=1 SV=2	sp|P17918|PCNA_MOUSE	29 kDa	1	0.6	0	2.8	0.8	1	insignificant between days	insignificant between days
ATP-dependent RNA helicase DDX1 OS=Mus musculus GN=Ddx1 PE=1 SV=1	sp|Q6ZWX6|IF2A_MOUSE	36 kDa	1	0.6	0.2	0.8	1.2	0.4	insignificant between days	insignificant between days
Protein Gm9892 OS=Mus musculus GN=Gm9892 PE=4 SV=1	sp|Q8C0L6|PAOX_MOUSE	55 kDa	1	0.6	0.6	0.8	0.6	0.6	insignificant between days	insignificant between days
Protein canopy homolog 2 OS=Mus musculus GN=Cnpy2 PE=2 SV=1	sp|P12081|SYHC_HUMAN [2]	57 kDa	1	0.6	0	0.6	0.2	1	insignificant between days	insignificant between days
Protein Serpinb6c OS=Mus musculus GN=Serpinb6c PE=2 SV=1	sp|O35955|PSB10_MOUSE	29 kDa	1	0.6	0.4	1.2	1	0	insignificant between days	insignificant between days
Protein Gm4889 OS=Mus musculus GN=Gm4889 PE=4 SV=1	tr|E9QPR4|E9QPR4_MOUSE [5]	266 kDa	1	0.4	1	1.8	1.2	1.6	insignificant between days	insignificant between days
Kinesin-1 heavy chain OS=Mus musculus GN=Kif5b PE=1 SV=3	tr|G3UZJ6|G3UZJ6_MOUSE	15 kDa	1	0.4	0.2	1	0.6	1.6	insignificant between days	insignificant between days
Predicted gene, EG236749 OS=Mus musculus GN=Gm4907 PE=2 SV=1	sp|Q9Z0N1|IF2G_MOUSE	51 kDa	1	0.4	0.2	1.2	1.6	1.2	insignificant between days	insignificant between days
Testin OS=Mus musculus GN=Tes PE=2 SV=1	sp|Q6ZWV7|RL35_MOUSE [2]	15 kDa	1	0.4	0.4	1.8	1.2	2.2	insignificant between days	insignificant between days
Testin (Fragment) OS=Mus musculus GN=Tes PE=2 SV=2	sp|Q6ZWV7|RL35_MOUSE	15 kDa	1	0.4	0.4	1.8	1.2	2.2	insignificant between days	insignificant between days
26S proteasome non-ATPase regulatory subunit 3 OS=Mus musculus GN=Psmd3 PE=1 SV=3	sp|Q91W90|TXND5_MOUSE	46 kDa	1	0.4	0.4	1	1.2	1.2	insignificant between days	insignificant between days
Major vault protein OS=Mus musculus GN=Mvp PE=1 SV=4	sp|P70460|VASP_MOUSE	40 kDa	1	0.4	0.4	1.4	0.6	1.4	insignificant between days	insignificant between days
Aldehyde oxidase 3, isoform CRA_a OS=Mus musculus GN=Aox3 PE=4 SV=1	sp|Q3TW96|UAP1L_MOUSE	57 kDa	1	0.4	0.6	1.2	0.4	0.8	insignificant between days	insignificant between days
Aldehyde oxidase 3 OS=Mus musculus GN=Aox3 PE=1 SV=1	sp|Q3TW96|UAP1L_MOUSE	57 kDa	1	0.4	0.6	1.2	0.4	0.8	insignificant between days	insignificant between days
Porphobilinogen deaminase OS=Mus musculus GN=Hmbs PE=2 SV=2	sp|Q9EPB4|ASC_MOUSE	21 kDa	1	0.4	0.8	1	0.2	0.8	insignificant between days	insignificant between days
Beta-2-glycoprotein 1 OS=Mus musculus GN=Apoh PE=1 SV=1	tr|F6QYF8|F6QYF8_MOUSE	99 kDa	1	0.2	1	0.8	2	2.8	insignificant between days	insignificant between days
Parathymosin OS=Mus musculus GN=Ptms PE=2 SV=3	sp|Q3TXS7|PSMD1_MOUSE	106 kDa	1	0.2	0	1.4	0.6	1.6	insignificant between days	insignificant between days
Eukaryotic translation initiation factor 2 subunit 3, X-linked OS=Mus musculus GN=Eif2s3x PE=1 SV=2	sp|P63325|RS10_MOUSE [2]	19 kDa	1	0.2	0.6	1.4	1	1.6	insignificant between days	insignificant between days
Eukaryotic translation initiation factor 2 subunit 3, Y-linked OS=Mus musculus GN=Eif2s3y PE=2 SV=2	sp|P63325|RS10_MOUSE	19 kDa	1	0.2	0.6	1.4	1	1.6	insignificant between days	insignificant between days
Aconitate hydratase, mitochondrial OS=Mus musculus GN=Aco2 PE=1 SV=1	sp|Q62048|PEA15_MOUSE	15 kDa	1	0.2	1.2	1	0.8	1.4	insignificant between days	insignificant between days
Transportin-1 (Fragment) OS=Mus musculus GN=Tnpo1 PE=2 SV=1	sp|Q9D358|PPAC_MOUSE	18 kDa	1	0.2	0.8	0.8	0.8	2	insignificant between days	insignificant between days
Eukaryotic translation initiation factor 4E OS=Mus musculus GN=Eif4e PE=1 SV=1	sp|Q8R010|AIMP2_MOUSE [2]	35 kDa	1	0.2	0.2	1.2	0.8	0.6	insignificant between days	insignificant between days
60S ribosomal protein L22 OS=Mus musculus GN=Rpl22 PE=2 SV=2	sp|Q8R010|AIMP2_MOUSE	35 kDa	1	0.2	0.2	1.2	0.8	0.6	insignificant between days	insignificant between days
Galactokinase OS=Mus musculus GN=Galk1 PE=2 SV=2	sp|Q9JIF7|COPB_MOUSE	107 kDa	1	0.2	0	1	0.2	0.8	insignificant between days	insignificant between days
EH-domain containing 1 (Fragment) OS=Mus musculus GN=Ehd1 PE=2 SV=1	sp|P47857|K6PF_MOUSE	85 kDa	1	0.2	0	0.6	0.6	0.6	insignificant between days	insignificant between days
26S proteasome non-ATPase regulatory subunit 6 OS=Mus musculus GN=Psmd6 PE=1 SV=1	tr|Q3TWW8|Q3TWW8_MOUSE	39 kDa	1	0.2	0.4	0.4	0.6	0.8	insignificant between days	insignificant between days
Afadin OS=Mus musculus GN=Mllt4 PE=1 SV=3	sp|Q3V0K9|PLSI_MOUSE	70 kDa	1	0.2	0.4	0.4	0.8	2.2	insignificant between days	insignificant between days
Uncharacterized protein OS=Mus musculus GN=Rpl7a-ps3 PE=4 SV=2	tr|H3BLE7|H3BLE7_MOUSE	66 kDa	1	0	0.2	1.6	0.8	0	insignificant between days	insignificant between days
Down syndrome cell adhesion molecule-like protein (Fragment) OS=Mus musculus GN=Dscaml1 PE=2 SV=1	sp|P60764|RAC3_MOUSE	21 kDa	1	0	0.2	0.8	0	0	insignificant between days	insignificant between days
78 kDa glucose-regulated protein OS=Mus musculus GN=Hspa5 PE=1 SV=3	tr|Q4LDF6|Q4LDF6_MOUSE	38 kDa	1	0	0	2.2	0.4	0.4	insignificant between days	insignificant between days
AHNAK (Fragment) OS=Mus musculus GN=Ahnak PE=4 SV=1	tr|B1AXN9|B1AXN9_MOUSE	81 kDa	1	0	0.2	1.6	0.8	1.6	insignificant between days	insignificant between days
Poly A binding protein, cytoplasmic 2 OS=Mus musculus GN=Pabpc2 PE=2 SV=1	tr|G3UYR8|G3UYR8_MOUSE	52 kDa	1	0	0	1.2	1	2.6	insignificant between days	insignificant between days
Eukaryotic translation initiation factor 4 gamma 1 OS=Mus musculus GN=Eif4g1 PE=1 SV=1	sp|P63087|PP1G_MOUSE	37 kDa	1	0	0	1.4	0.2	0.4	insignificant between days	insignificant between days
Thioredoxin-like protein 1 OS=Mus musculus GN=Txnl1 PE=2 SV=3	tr|D3Z494|D3Z494_MOUSE	33 kDa	1	0	0	0	0	0	insignificant between days	insignificant between days
Adenylate kinase isoenzyme 1 OS=Mus musculus GN=Ak1 PE=1 SV=1	sp|P53026|RL10A_MOUSE	25 kDa	1	0	0	0.4	1.4	1.2	insignificant between days	insignificant between days
Calcyclin-binding protein OS=Mus musculus GN=Cacybp PE=1 SV=1	sp|Q9R1P3|PSB2_MOUSE	23 kDa	1	0	0	1.2	1	1.6	insignificant between days	insignificant between days
Glia maturation factor beta OS=Mus musculus GN=Gmfb PE=1 SV=3	tr|E9PVG8|E9PVG8_MOUSE	280 kDa	1	0	0	1.2	2.4	0.2	insignificant between days	insignificant between days
Small proline-rich protein 2G OS=Mus musculus GN=Sprr2g PE=2 SV=1	sp|P63037|DNJA1_MOUSE	45 kDa	1	0	0.2	1.6	0.2	1.6	insignificant between days	insignificant between days
Small proline-rich protein 2B OS=Mus musculus GN=Sprr2b PE=2 SV=1	sp|P63037|DNJA1_MOUSE	45 kDa	1	0	0.2	1.6	0.2	1.6	insignificant between days	insignificant between days
Glutathione S-transferase Mu 6 (Fragment) OS=Mus musculus GN=Gstm6 PE=2 SV=1	sp|Q8JZM8|MUC4_MOUSE [2]	365 kDa	1	0	0	0.2	0.2	0	insignificant between days	insignificant between days
Eukaryotic translation initiation factor 2A OS=Mus musculus GN=Eif2a PE=2 SV=2	sp|Q9WVJ2|PSD13_MOUSE	43 kDa	1	0	0	0.4	0.4	0.8	insignificant between days	insignificant between days
Choline dehydrogenase, mitochondrial OS=Mus musculus GN=Chdh PE=1 SV=1	tr|D3Z0A2|D3Z0A2_MOUSE	37 kDa	1	0	0	0.4	0	0	insignificant between days	insignificant between days
Protein phosphatase 1 regulatory subunit 14A OS=Mus musculus GN=Ppp1r14a PE=2 SV=1	tr|D3Z0A2|D3Z0A2_MOUSE	37 kDa	1	0	0	0.4	0	0	insignificant between days	insignificant between days
Dihydropteridine reductase OS=Mus musculus GN=Qdpr PE=4 SV=1	sp|O55234|PSB5_MOUSE	29 kDa	1	0	0.2	0.6	0	0.6	insignificant between days	insignificant between days
EH domain-containing protein 2 OS=Mus musculus GN=Ehd2 PE=1 SV=1	sp|Q99JI4|PSMD6_MOUSE	46 kDa	1	0	0	0	0	0.2	insignificant between days	insignificant between days
Actin-related protein 2/3 complex subunit 5 OS=Mus musculus GN=Arpc5 PE=2 SV=1	sp|O88593|PGRP1_MOUSE	20 kDa	1	0	0	0.6	0.6	0	insignificant between days	insignificant between days
	sp|Q9R1Q8|TAGL3_MOUSE	22 kDa	0.8	3.8	3.2	1.6	2	2.2	insignificant between days	insignificant between days
Charged multivesicular body protein 4b OS=Mus musculus GN=Chmp4b PE=2 SV=2	tr|E9Q5T3|E9Q5T3_MOUSE	30 kDa	0.8	3.4	2.2	3	2	2.8	insignificant between days	insignificant between days
Keratin, type II cytoskeletal 4 OS=Mus musculus GN=Krt4 PE=1 SV=2	sp|Q5I2A0|SPA3G_MOUSE	49 kDa	0.8	2.4	1.8	3.8	2.6	4.6	insignificant between days	insignificant between days
Serine/threonine-protein kinase PAK 1 OS=Mus musculus GN=Pak1 PE=1 SV=1	sp|Q9CZ44|NSF1C_MOUSE [2]	41 kDa	0.8	2.2	4.2	1	0.6	2.2	insignificant between days	insignificant between days
Serine/threonine-protein kinase PAK 3 OS=Mus musculus GN=Pak3 PE=1 SV=2	sp|Q9CZ44|NSF1C_MOUSE	41 kDa	0.8	2.2	4.2	1	0.6	2.2	insignificant between days	insignificant between days
Polymerase I and transcript release factor OS=Mus musculus GN=Ptrf PE=1 SV=1	sp|Q9CX34|SUGT1_MOUSE	38 kDa	0.8	1.8	0.4	0.8	1.2	1.2	insignificant between days	insignificant between days
Putative uncharacterized protein OS=Mus musculus GN=Psmd3 PE=2 SV=1	tr|E9Q0F0|E9Q0F0_MOUSE	112 kDa	0.8	1.6	0.4	0.6	1.4	0.6	insignificant between days	insignificant between days
Uncharacterized protein OS=Mus musculus GN=Gm5611 PE=4 SV=2	sp|P62911|RL32_MOUSE [2]	16 kDa	0.8	1.4	0.4	1.8	2.2	3	insignificant between days	insignificant between days
Nucleophosmin 1 OS=Mus musculus GN=Npm1 PE=2 SV=1	sp|P62911|RL32_MOUSE	16 kDa	0.8	1.4	0.4	1.8	2.2	3	insignificant between days	insignificant between days
4-trimethylaminobutyraldehyde dehydrogenase OS=Mus musculus GN=Aldh9a1 PE=1 SV=1	sp|Q3UPL0|SC31A_MOUSE	134 kDa	0.8	1.4	1	1.6	0.6	2.4	insignificant between days	insignificant between days
Proliferating cell nuclear antigen OS=Mus musculus GN=Pcna PE=1 SV=2	sp|P29595|NEDD8_MOUSE (+1)	9 kDa	0.8	1.4	2	1	1	2.8	insignificant between days	insignificant between days
Aldehyde dehydrogenase, mitochondrial OS=Mus musculus GN=Aldh2 PE=1 SV=1	sp|Q9DAR7|DCPS_MOUSE	39 kDa	0.8	1.4	0.8	0.8	1.2	1.2	insignificant between days	insignificant between days
Programmed cell death 6-interacting protein OS=Mus musculus GN=Pdcd6ip PE=1 SV=3	tr|G3UZA7|G3UZA7_MOUSE	13 kDa	0.8	1.2	1.4	0.6	0.4	0.6	insignificant between days	insignificant between days
Proteasome subunit beta type-2 OS=Mus musculus GN=Psmb2 PE=1 SV=1	sp|Q9D892|ITPA_MOUSE	22 kDa	0.8	1.2	1.4	1.4	1.4	2	insignificant between days	insignificant between days
MCG18643 OS=Mus musculus GN=Rpl13a-ps1 PE=3 SV=1	tr|A2AD25|A2AD25_MOUSE	16 kDa	0.8	1	0	1.4	1.6	2	insignificant between days	insignificant between days
60S ribosomal protein L3 OS=Mus musculus GN=Rpl3 PE=1 SV=3	sp|Q91ZJ5|UGPA_MOUSE	57 kDa	0.8	1	0.8	1.4	1.8	3.6	insignificant between days	insignificant between days
Stathmin OS=Mus musculus GN=Stmn1 PE=3 SV=1	sp|P01592|IGJ_MOUSE	18 kDa	0.8	1	0.4	0.8	0.8	0.8	insignificant between days	insignificant between days
Stathmin-2 OS=Mus musculus GN=Stmn2 PE=1 SV=1	sp|P01592|IGJ_MOUSE	18 kDa	0.8	1	0.4	0.8	0.8	0.8	insignificant between days	insignificant between days
Proteasome subunit beta type-6 OS=Mus musculus GN=Psmb6 PE=1 SV=3	sp|Q9WUM3|COR1B_MOUSE	54 kDa	0.8	0.8	1.4	0.8	1.2	1.4	insignificant between days	insignificant between days
40S ribosomal protein S15 OS=Mus musculus GN=Rps15 PE=2 SV=2	tr|E9PUM4|E9PUM4_MOUSE [2]	272 kDa	0.8	0.8	0.6	1.4	0.6	2	insignificant between days	insignificant between days
Ankyrin-1 (Fragment) OS=Mus musculus GN=Ank1 PE=2 SV=1	sp|O35887|CALU_MOUSE	37 kDa	0.8	0.8	0	1.2	0.8	0.4	insignificant between days	insignificant between days
Prostaglandin reductase 2 OS=Mus musculus GN=Ptgr2 PE=1 SV=2	tr|Q9D614|Q9D614_MOUSE	32 kDa	0.8	0.8	0.8	0.6	0.6	0.6	insignificant between days	insignificant between days
Poly(ADP-ribose) glycohydrolase ARH3 OS=Mus musculus GN=Adprhl2 PE=1 SV=1	sp|P09542|MYL3_MOUSE	22 kDa	0.8	0.8	0.6	0	1.4	1.2	insignificant between days	insignificant between days
H-2 class I histocompatibility antigen, D-K alpha chain OS=Mus musculus GN=H2-D1 PE=1 SV=1	tr|F8VQK7|F8VQK7_MOUSE	18 kDa	0.8	0.6	0.6	0.6	0.8	0.8	insignificant between days	insignificant between days
Ribose-phosphate pyrophosphokinase OS=Mus musculus GN=Prps1l1 PE=2 SV=1	sp|P62500|T22D1_MOUSE	110 kDa	0.8	0.6	1.4	0.6	0.6	1	insignificant between days	insignificant between days
Ribose-phosphate pyrophosphokinase 1 OS=Mus musculus GN=Prps1 PE=1 SV=4	sp|P62500|T22D1_MOUSE	110 kDa	0.8	0.6	1.4	0.6	0.6	1	insignificant between days	insignificant between days
DEAD (Asp-Glu-Ala-Asp) box polypeptide 17, isoform CRA_a OS=Mus musculus GN=Ddx17 PE=2 SV=1	sp|P15092|IFI4_MOUSE [2]	72 kDa	0.8	0.6	0.2	0.8	0.4	0.4	insignificant between days	insignificant between days
BRISC complex subunit Abro1 OS=Mus musculus GN=Fam175b PE=2 SV=1	sp|P18572|BASI_MOUSE	42 kDa	0.8	0.6	0.8	0.4	0.4	0.6	insignificant between days	insignificant between days
Isoform D of Cytosolic acyl coenzyme A thioester hydrolase OS=Mus musculus GN=Acot7	sp|Q9Z0L8|GGH_MOUSE	35 kDa	0.8	0.6	2.4	0	0.6	1	insignificant between days	insignificant between days
Alpha-1-acid glycoprotein 2 OS=Mus musculus GN=Orm2 PE=1 SV=1	sp|P17225|PTBP1_MOUSE [2]	56 kDa	0.8	0.6	0.2	0.8	1.8	2	insignificant between days	insignificant between days
Galectin-7 OS=Mus musculus GN=Lgals7 PE=2 SV=1	sp|P42669|PURA_MOUSE	35 kDa	0.8	0.6	0.2	1.6	1.4	2.6	insignificant between days	insignificant between days
Galectin-7 OS=Mus musculus GN=Lgals7 PE=2 SV=3	sp|P42669|PURA_MOUSE	35 kDa	0.8	0.6	0.2	1.6	1.4	2.6	insignificant between days	insignificant between days
60S ribosomal protein L21 OS=Mus musculus GN=Rpl21 PE=2 SV=1	sp|Q9CWU5|KHDC3_MOUSE [3]	48 kDa	0.8	0.6	0	1	0	0	insignificant between days	insignificant between days
MCG20932 OS=Mus musculus GN=Rpl21-ps6 PE=4 SV=1	sp|Q9CWU5|KHDC3_MOUSE	48 kDa	0.8	0.6	0	1	0	0	insignificant between days	insignificant between days
	sp|Q3THW5|H2AV_MOUSE	14 kDa	0.8	0.6	0.4	0.6	0.8	1	insignificant between days	insignificant between days
40S ribosomal protein S9 OS=Mus musculus GN=Rps9 PE=2 SV=3	tr|E9Q1X1|E9Q1X1_MOUSE	24 kDa	0.8	0.4	0.2	1.4	0.6	0.8	insignificant between days	insignificant between days
Hemoglobin subunit beta OS=Homo sapiens GN=HBB PE=1 SV=2	tr|A2BH06|A2BH06_MOUSE	20 kDa	0.8	0.4	0	1.8	1.4	1.6	insignificant between days	insignificant between days
Peptidyl-prolyl cis-trans isomerase (Fragment) OS=Mus musculus GN=Fkbp1a PE=4 SV=1	sp|Q8C1A5|THOP1_MOUSE	78 kDa	0.8	0.4	0.6	2.2	1.4	2.6	insignificant between days	insignificant between days
Putative adenosylhomocysteinase 2 OS=Mus musculus GN=Ahcyl1 PE=1 SV=1	tr|F6YJW4|F6YJW4_MOUSE	20 kDa	0.8	0.4	0	1	1.4	0.8	insignificant between days	insignificant between days
MCG3631, isoform CRA_a OS=Mus musculus GN=Gbp11 PE=4 SV=1	sp|P63276|RS17_MOUSE	16 kDa	0.8	0.4	0.6	1.8	2	2.8	insignificant between days	insignificant between days
Inosine triphosphate pyrophosphatase OS=Mus musculus GN=Itpa PE=1 SV=2	sp|P54822|PUR8_MOUSE	55 kDa	0.8	0.4	0.2	1.4	0.8	1.4	insignificant between days	insignificant between days
Putative RNA-binding protein 3 OS=Mus musculus GN=Rbm3 PE=2 SV=1	sp|Q9R1T2|SAE1_MOUSE	39 kDa	0.8	0.4	0.2	0.8	0.8	2.2	insignificant between days	insignificant between days
Histidine--tRNA ligase, cytoplasmic OS=Mus musculus GN=Hars PE=2 SV=2	tr|Q6ZWZ4|Q6ZWZ4_MOUSE [3]	12 kDa	0.8	0.4	0.6	0.8	1.2	1.2	insignificant between days	insignificant between days
Phosphoserine aminotransferase OS=Mus musculus GN=Psat1 PE=1 SV=1	sp|Q8VEN2|PLET1_MOUSE	25 kDa	0.8	0.4	0.2	1	1.2	0.2	insignificant between days	insignificant between days
Enhancer of rudimentary homolog OS=Mus musculus GN=Erh PE=1 SV=1	sp|Q99L45|IF2B_MOUSE [3]	38 kDa	0.8	0.4	1	0.8	0.4	0	insignificant between days	insignificant between days
Enhancer of rudimentary homolog OS=Mus musculus GN=1700018B24Rik PE=3 SV=1	sp|Q99L45|IF2B_MOUSE	38 kDa	0.8	0.4	1	0.8	0.4	0	insignificant between days	insignificant between days
Hsp90 co-chaperone Cdc37 OS=Mus musculus GN=Cdc37 PE=2 SV=1	tr|D3Z2F8|D3Z2F8_MOUSE	19 kDa	0.8	0.2	0.2	1	0.4	1.2	insignificant between days	insignificant between days
Uncharacterized protein OS=Mus musculus GN=Gm2178 PE=4 SV=1	sp|Q80SW1|SAHH2_MOUSE	59 kDa	0.8	0.2	0.2	1.4	1.4	1.2	insignificant between days	insignificant between days
Immunoglobulin J chain OS=Mus musculus GN=Igj PE=2 SV=4	sp|Q99KJ8|DCTN2_MOUSE	44 kDa	0.8	0.2	0.4	1.2	1.4	1.4	insignificant between days	insignificant between days
Phosphatidylinositol transfer protein alpha isoform OS=Mus musculus GN=Pitpna PE=4 SV=1	sp|P62245|RS15A_MOUSE	15 kDa	0.8	0.2	0.2	1	1.2	1	insignificant between days	insignificant between days
UDP-N-acetylhexosamine pyrophosphorylase-like protein 1 OS=Mus musculus GN=Uap1l1 PE=2 SV=1	sp|P48722|HS74L_MOUSE	94 kDa	0.8	0.2	0.2	1	0.2	0.8	insignificant between days	insignificant between days
Cysteine and histidine-rich domain-containing protein 1 OS=Mus musculus GN=Chordc1 PE=1 SV=1	sp|P32067|LA_MOUSE	48 kDa	0.8	0.2	0	1.4	0.6	1.2	insignificant between days	insignificant between days
Calpain-1 catalytic subunit OS=Mus musculus GN=Capn1 PE=1 SV=1	sp|Q62348|TSN_MOUSE	26 kDa	0.8	0.2	0	2	1	2	insignificant between days	insignificant between days
MKIAA4193 protein (Fragment) OS=Mus musculus GN=Hnrnpm PE=2 SV=1	sp|Q64726|ZA2G_MOUSE	35 kDa	0.8	0.2	0	1.4	0.2	1	insignificant between days	insignificant between days
Carbonic anhydrase 2 OS=Bos taurus GN=CA2 PE=1 SV=3	sp|Q9WV80|SNX1_MOUSE [2]	59 kDa	0.8	0.2	0.4	0.4	0	1	insignificant between days	insignificant between days
Major urinary protein 1 OS=Mus musculus GN=Mup7 PE=2 SV=1	sp|Q91V12|BACH_MOUSE	43 kDa	0.8	0.2	0.2	0.4	1.2	1	insignificant between days	insignificant between days
MCG22941 OS=Mus musculus GN=2200002D01Rik PE=4 SV=1	sp|Q91V12|BACH_MOUSE	43 kDa	0.8	0.2	0.2	0.4	1.2	1	insignificant between days	insignificant between days
	sp|Q9CPW4|ARPC5_MOUSE	16 kDa	0.8	0.2	0.4	0.6	0.6	0.2	insignificant between days	insignificant between days
	sp|Q9CPW4|ARPC5_MOUSE	16 kDa	0.8	0.2	0.4	0.6	0.6	0.2	insignificant between days	insignificant between days
Tubulin beta-5 chain OS=Mus musculus GN=Tubb5 PE=1 SV=1	tr|A2A6A2|A2A6A2_MOUSE	11 kDa	0.8	0	0	0	1.2	0	insignificant between days	insignificant between days
Complement factor H OS=Mus musculus GN=Cfh PE=2 SV=1	tr|H3BL56|H3BL56_MOUSE	17 kDa	0.8	0	0.6	0	0	1	insignificant between days	insignificant between days
Proteasome subunit alpha type-7-like OS=Mus musculus GN=Psma8 PE=2 SV=1	sp|P61750|ARF4_MOUSE	20 kDa	0.8	0	0.2	1.4	1	2.4	insignificant between days	insignificant between days
UV excision repair protein RAD23 homolog A OS=Mus musculus GN=Rad23a PE=1 SV=2	tr|G5E924|G5E924_MOUSE	67 kDa	0.8	0	0.6	1.6	0.8	1.2	insignificant between days	insignificant between days
Serine/arginine-rich splicing factor 3 OS=Mus musculus GN=Srsf3 PE=1 SV=1	tr|Q8BML9|Q8BML9_MOUSE	88 kDa	0.8	0	0.4	2.2	1.8	1.2	insignificant between days	insignificant between days
Coatomer subunit beta' OS=Mus musculus GN=Copb2 PE=2 SV=2	sp|O54724|PTRF_MOUSE	44 kDa	0.8	0	1.6	0.4	0	0.8	insignificant between days	insignificant between days
Astrocytic phosphoprotein PEA-15 OS=Mus musculus GN=Pea15 PE=1 SV=1	sp|Q08619|IFI5B_MOUSE	47 kDa	0.8	0	0.2	0.4	0	0.2	insignificant between days	insignificant between days
Glutathione S-transferase Mu 6 OS=Mus musculus GN=Gstm6 PE=3 SV=1	sp|Q8JZM8|MUC4_MOUSE	365 kDa	0.8	0	0	0.2	0.2	0	insignificant between days	insignificant between days
RIKEN cDNA 1700049L16 OS=Mus musculus GN=1700049L16Rik PE=2 SV=1	sp|Q9CZU6|CISY_MOUSE [2]	52 kDa	0.8	0	0	0.2	0	0.4	insignificant between days	insignificant between days
HN1-like protein OS=Mus musculus GN=AY358078 PE=2 SV=1	sp|Q9CZU6|CISY_MOUSE	52 kDa	0.8	0	0	0.2	0	0.4	insignificant between days	insignificant between days
Acylphosphatase-2 OS=Mus musculus GN=Acyp2 PE=2 SV=2	tr|Q91WT7|Q91WT7_MOUSE	37 kDa	0.8	0	0	0.6	0.8	0	insignificant between days	insignificant between days
Galectin-3 OS=Mus musculus GN=Lgals3 PE=1 SV=3	tr|D3YVP9|D3YVP9_MOUSE	18 kDa	0.8	0	0.8	1.4	1.8	2.6	insignificant between days	insignificant between days
Fumarylacetoacetase OS=Mus musculus GN=Fah PE=1 SV=2	tr|G5E8M7|G5E8M7_MOUSE	27 kDa	0.8	0	0.8	1.4	1.8	1.6	insignificant between days	insignificant between days
E3 ubiquitin-protein ligase NEDD4-like OS=Mus musculus GN=Nedd4l PE=1 SV=2	sp|P01798|HVM29_MOUSE [2]	13 kDa	0.8	0	0	0.4	0.4	0.2	insignificant between days	insignificant between days
MKIAA0439 protein (Fragment) OS=Mus musculus GN=Nedd4l PE=2 SV=1	sp|P01798|HVM29_MOUSE	13 kDa	0.8	0	0	0.4	0.4	0.2	insignificant between days	insignificant between days
Small proline-rich protein 2K OS=Mus musculus GN=Sprr2k PE=2 SV=1	tr|Q8R056|Q8R056_MOUSE	94 kDa	0.8	0	0	0.2	0.2	0	insignificant between days	insignificant between days
Prefoldin subunit 1 OS=Mus musculus GN=Pfdn1 PE=2 SV=1	sp|Q02257|PLAK_MOUSE	82 kDa	0.8	0	0	0	0	0	insignificant between days	insignificant between days
Proteasome subunit alpha type-2 OS=Mus musculus GN=Psma2 PE=1 SV=3	sp|Q9CY58|PAIRB_MOUSE	45 kDa	0.6	7.8	4.8	2	1.2	2.6	insignificant between days	insignificant between days
Poly A binding protein, cytoplasmic 5 OS=Mus musculus GN=Pabpc5 PE=2 SV=1	sp|P47915|RL29_MOUSE	18 kDa	0.6	5.8	4.2	1.6	1.2	3.2	insignificant between days	insignificant between days
MCG10134, isoform CRA_c OS=Mus musculus GN=Tpd52 PE=4 SV=1	sp|Q9D0J8|PTMS_MOUSE [2]	11 kDa	0.6	5.2	6	1	1	1.4	insignificant between days	insignificant between days
Tumor protein D52 (Fragment) OS=Mus musculus GN=Tpd52 PE=2 SV=1	sp|Q9D0J8|PTMS_MOUSE	11 kDa	0.6	4.6	5.4	1	1	1.4	insignificant between days	insignificant between days
Phosphoglucomutase-1 OS=Mus musculus GN=Pgm2 PE=2 SV=1	sp|Q8BGD9|IF4B_MOUSE	69 kDa	0.6	4.4	4.6	1.8	1.6	2.6	insignificant between days	insignificant between days
Uncharacterized protein OS=Mus musculus GN=Gm16519 PE=3 SV=2	tr|D3Z722|D3Z722_MOUSE	23 kDa	0.6	3	0.8	1.8	0	3.2	insignificant between days	insignificant between days
MCG49189 OS=Mus musculus GN=Rpl12-ps1 PE=3 SV=1	tr|D3YUG3|D3YUG3_MOUSE	15 kDa	0.6	2	0.8	1.8	0	3	insignificant between days	insignificant between days
Try10-like trypsinogen OS=Mus musculus GN=Gm5409 PE=2 SV=1	tr|H7BX95|H7BX95_MOUSE	28 kDa	0.6	1.8	1.2	0.4	1	1.2	insignificant between days	insignificant between days
Glucosidase 2 subunit beta OS=Mus musculus GN=Prkcsh PE=1 SV=1	tr|H7BX95|H7BX95_MOUSE	28 kDa	0.6	1.8	1.2	0.4	1	1.2	insignificant between days	insignificant between days
Adenosine kinase OS=Mus musculus GN=Adk PE=1 SV=2	tr|G3UWI9|G3UWI9_MOUSE	9 kDa	0.6	1.2	1.8	0.4	0.2	0.4	insignificant between days	insignificant between days
40S ribosomal protein S25 OS=Mus musculus GN=Rps25 PE=2 SV=1	sp|Q8BPB5|FBLN3_MOUSE	55 kDa	0.6	1.2	0.2	1	1	2.8	insignificant between days	insignificant between days
Clathrin light chain A OS=Mus musculus GN=Clta PE=4 SV=1	sp|Q8BPB5|FBLN3_MOUSE	55 kDa	0.6	1.2	0.2	1	1	2.8	insignificant between days	insignificant between days
Serine/threonine-protein kinase PAK 3 (Fragment) OS=Mus musculus GN=Pak3 PE=2 SV=1	tr|A2AT02|A2AT02_MOUSE	37 kDa	0.6	1.2	2.8	0.6	0	0.6	insignificant between days	insignificant between days
Deoxynucleoside triphosphate triphosphohydrolase SAMHD1 OS=Mus musculus GN=Samhd1 PE=1 SV=2	sp|P62301|RS13_MOUSE	17 kDa	0.6	1.2	0.4	1.8	0.8	1.2	insignificant between days	insignificant between days
Eukaryotic translation initiation factor 3 subunit I OS=Mus musculus GN=Eif3i PE=1 SV=1	sp|Q8BW88|PKHS1_MOUSE	53 kDa	0.6	1	2.8	0.4	1	2.8	insignificant between days	insignificant between days
Stathmin OS=Mus musculus GN=Stmn1 PE=2 SV=1	tr|E9PWK4|E9PWK4_MOUSE	14 kDa	0.6	1	0	0.4	0.2	0.6	insignificant between days	insignificant between days
Acyl-CoA-binding protein OS=Mus musculus GN=Dbi PE=4 SV=1	sp|O08795|GLU2B_MOUSE	59 kDa	0.6	1	0.4	0.8	0.6	0.4	insignificant between days	insignificant between days
Lymphocyte-specific protein 1 OS=Mus musculus GN=Lsp1 PE=1 SV=2	sp|Q6IRU5|CLCB_MOUSE	25 kDa	0.6	1	1.2	0.2	0	0.8	insignificant between days	insignificant between days
116 kDa U5 small nuclear ribonucleoprotein component OS=Mus musculus GN=Eftud2 PE=4 SV=1	REVERSE_sp|A2ASS6|TITIN_MOUSE-R [3]	3906 kDa	0.6	0.8	0.8	0.8	1.6	0.8	insignificant between days	insignificant between days
116 kDa U5 small nuclear ribonucleoprotein component OS=Mus musculus GN=Eftud2 PE=2 SV=1	REVERSE_sp|A2ASS6|TITIN_MOUSE-R	3906 kDa	0.6	0.8	0.8	0.8	1.6	0.8	insignificant between days	insignificant between days
116 kDa U5 small nuclear ribonucleoprotein component (Fragment) OS=Mus musculus GN=Eftud2 PE=4 SV=1	REVERSE_tr|E9Q8K5|E9Q8K5_MOUSE-R (+1)	3716 kDa	0.6	0.8	0.8	0.8	1	0.8	insignificant between days	insignificant between days
MARCKS-related protein OS=Mus musculus GN=Marcksl1 PE=1 SV=2	sp|Q6DYE8|ENPP3_MOUSE	99 kDa	0.6	0.8	0.8	0.8	2.6	2.8	insignificant between days	insignificant between days
Pleckstrin homology domain-containing family S member 1 OS=Mus musculus GN=Plekhs1 PE=2 SV=2	sp|Q8CG76|ARK72_MOUSE	41 kDa	0.6	0.8	1.4	1.4	1.4	4.2	insignificant between days	insignificant between days
Lipopolysaccharide-responsive and beige-like anchor protein OS=Mus musculus GN=Lrba PE=4 SV=1	tr|E9PVC5|E9PVC5_MOUSE	175 kDa	0.6	0.8	0.6	1	0.2	1	insignificant between days	insignificant between days
Cathepsin Z OS=Mus musculus GN=Ctsz PE=2 SV=1	sp|P63038|CH60_MOUSE	61 kDa	0.6	0.8	0.4	1.6	1.2	3.6	insignificant between days	insignificant between days
60S ribosomal protein L17 OS=Mus musculus GN=Rpl17 PE=2 SV=3	sp|P01654|KV3A1_MOUSE	12 kDa	0.6	0.8	0.2	0.6	0.4	2	insignificant between days	insignificant between days
Non-muscle alpha-actinin 4 OS=Mus musculus GN=Actn4 PE=2 SV=1	sp|P24369|PPIB_MOUSE	24 kDa	0.6	0.6	0.2	0.2	0.4	0	insignificant between days	insignificant between days
Glutathione S-transferase A2 OS=Mus musculus GN=Gsta2 PE=1 SV=3	REVERSE_sp|Q5SX39|MYH4_MOUSE-R	223 kDa	0.6	0.6	0.2	0	0.4	0	insignificant between days	insignificant between days
von Willebrand factor A domain-containing protein 5A OS=Mus musculus GN=Vwa5a PE=1 SV=2	sp|Q91YI0|ARLY_MOUSE	52 kDa	0.6	0.6	0.6	0	0.6	4.8	insignificant between days	insignificant between days
Multifunctional protein ADE2 OS=Mus musculus GN=Paics PE=1 SV=4	sp|Q9Z1F9|SAE2_MOUSE	71 kDa	0.6	0.6	0.8	1.4	1.8	2.8	insignificant between days	insignificant between days
Chloride intracellular channel protein 4 OS=Mus musculus GN=Clic4 PE=1 SV=3	sp|Q9Z1F9|SAE2_MOUSE	71 kDa	0.6	0.6	0.8	1.4	1.8	2.8	insignificant between days	insignificant between days
Lipopolysaccharide-responsive and beige-like anchor protein OS=Mus musculus GN=Lrba PE=1 SV=1	sp|Q6NZJ6|IF4G1_MOUSE	176 kDa	0.6	0.6	0.6	1	0.2	1	insignificant between days	insignificant between days
Zyxin OS=Mus musculus GN=Zyx PE=1 SV=2	sp|Q9Z1D1|EIF3G_MOUSE	36 kDa	0.6	0.6	0.8	1	1	1	insignificant between days	insignificant between days
Acylamino-acid-releasing enzyme OS=Mus musculus GN=Apeh PE=2 SV=3	sp|P14115|RL27A_MOUSE	17 kDa	0.6	0.6	0.6	1.8	1.8	1.4	insignificant between days	insignificant between days
DNA-(apurinic or apyrimidinic site) lyase OS=Mus musculus GN=Apex1 PE=1 SV=2	sp|P15092|IFI4_MOUSE	72 kDa	0.6	0.6	0.2	0.8	0.4	0.4	insignificant between days	insignificant between days
Transcription elongation factor A protein 2 (Fragment) OS=Mus musculus GN=Tcea2 PE=4 SV=1	sp|Q91WK2|EIF3H_MOUSE	40 kDa	0.6	0.6	0.2	1.4	1	1	insignificant between days	insignificant between days
26S proteasome non-ATPase regulatory subunit 9 OS=Mus musculus GN=Psmd9 PE=1 SV=1	sp|Q9JJN5|CBPN_MOUSE	52 kDa	0.6	0.6	0.2	0.8	1	1.4	insignificant between days	insignificant between days
60S ribosomal protein L36 OS=Mus musculus GN=Rpl36-ps3 PE=3 SV=1	sp|P62849|RS24_MOUSE	15 kDa	0.6	0.6	0.6	1	0.6	0.8	insignificant between days	insignificant between days
Isoform 3 of Heterogeneous nuclear ribonucleoproteins C1/C2 OS=Mus musculus GN=Hnrnpc	sp|Q9CQI3|GMFB_MOUSE	17 kDa	0.6	0.6	0.8	0.4	1	1	insignificant between days	insignificant between days
Transcription elongation factor B polypeptide 2 OS=Mus musculus GN=Tceb2 PE=1 SV=1	sp|Q99KI0|ACON_MOUSE	85 kDa	0.6	0.6	0.6	1.4	0.8	1.6	insignificant between days	insignificant between days
Inter-alpha-trypsin inhibitor heavy chain H3 OS=Mus musculus GN=Itih3 PE=1 SV=3	sp|Q9QZE5|COPG1_MOUSE	98 kDa	0.6	0.6	0	0.6	0.4	0.2	insignificant between days	insignificant between days
Proteasome subunit beta type-10 OS=Mus musculus GN=Psmb10 PE=1 SV=1	sp|Q6W8Q3|PC4L1_MOUSE	8 kDa	0.6	0.6	1.2	1	0.2	1.2	insignificant between days	insignificant between days
Transcriptional activator protein Pur-alpha OS=Mus musculus GN=Pura PE=1 SV=1	sp|P97816|S100G_MOUSE [2]	9 kDa	0.6	0.6	3.4	0.2	0.4	1.6	insignificant between days	insignificant between days
Putative uncharacterized protein OS=Mus musculus GN=Pura PE=2 SV=1	sp|P97816|S100G_MOUSE	9 kDa	0.6	0.6	3.2	0.2	0.4	1.6	insignificant between days	insignificant between days
Fructose-bisphosphate aldolase A OS=Mus musculus GN=Aldoa PE=1 SV=2	tr|A2AH85|A2AH85_MOUSE	109 kDa	0.6	0.4	0	0.4	0.8	0.8	insignificant between days	insignificant between days
Dihydropyrimidinase-related protein 2 OS=Mus musculus GN=Dpysl2 PE=1 SV=2	REVERSE_sp|Q5SX39|MYH4_MOUSE-R	223 kDa	0.6	0.4	0.2	0	0.4	0	insignificant between days	insignificant between days
Dihydropyrimidinase-related protein 3 OS=Mus musculus GN=Dpysl3 PE=4 SV=1	REVERSE_sp|Q5SX40|MYH1_MOUSE-R	223 kDa	0.6	0.4	0.2	0	0.4	0	insignificant between days	insignificant between days
Dihydropyrimidinase-related protein 3 OS=Mus musculus GN=Dpysl3 PE=2 SV=1	REVERSE_sp|P13542|MYH8_MOUSE-R	223 kDa	0.6	0.4	0.2	0	0.4	0	insignificant between days	insignificant between days
Septin-11 OS=Mus musculus GN=Sept11 PE=1 SV=4	tr|F8WGT1|F8WGT1_MOUSE	67 kDa	0.6	0.4	0.6	1.4	1.6	0	insignificant between days	insignificant between days
Ig alpha chain C region OS=Mus musculus PE=1 SV=1	sp|Q9CZ30|OLA1_MOUSE	45 kDa	0.6	0.4	0.4	1.6	1.2	2	insignificant between days	insignificant between days
Tight junction protein ZO-2 OS=Mus musculus GN=Tjp2 PE=1 SV=2	tr|E9Q1G8|E9Q1G8_MOUSE	51 kDa	0.6	0.4	0.6	1.8	0.8	1.8	insignificant between days	insignificant between days
Probable JmjC domain-containing histone demethylation protein 2C OS=Mus musculus GN=Jmjd1c PE=1 SV=3	tr|E9Q1G8|E9Q1G8_MOUSE	51 kDa	0.6	0.4	0.6	1.8	0.8	1.8	insignificant between days	insignificant between days
Adipocyte enhancer-binding protein 1 OS=Mus musculus GN=Aebp1 PE=1 SV=1	tr|E9Q586|E9Q586_MOUSE	137 kDa	0.6	0.4	0.6	0.6	0.8	1.4	insignificant between days	insignificant between days
Serum deprivation-response protein OS=Mus musculus GN=Sdpr PE=1 SV=3	sp|P28352|APEX1_MOUSE	35 kDa	0.6	0.4	0.4	0.8	0.8	0.6	insignificant between days	insignificant between days
60S ribosomal protein L36 OS=Mus musculus GN=Rpl36 PE=2 SV=2	tr|E9PUM3|E9PUM3_MOUSE	88 kDa	0.6	0.4	0.6	1.6	1	2	insignificant between days	insignificant between days
Tripeptidyl-peptidase 2 OS=Mus musculus GN=Tpp2 PE=2 SV=3	sp|Q9DB29|IAH1_MOUSE	28 kDa	0.6	0.4	0.2	0.4	1	1.2	insignificant between days	insignificant between days
AP-2 complex subunit beta OS=Mus musculus GN=Ap2b1 PE=2 SV=1	sp|P47964|RL36_MOUSE	12 kDa	0.6	0.4	0.6	0.4	1.2	1	insignificant between days	insignificant between days
Cgn protein OS=Mus musculus GN=Cgn PE=2 SV=1	sp|P06467|HBAZ_MOUSE [2]	16 kDa	0.6	0.4	2.2	2.4	0	1.2	insignificant between days	insignificant between days
Protein phosphatase 1 regulatory subunit 11 (Fragment) OS=Mus musculus GN=Ppp1r11 PE=2 SV=2	sp|Q6A028|SWP70_MOUSE	69 kDa	0.6	0.4	0.8	0.2	0	0.8	insignificant between days	insignificant between days
Ig kappa chain V-II region 26-10 OS=Mus musculus PE=1 SV=1	sp|P01680|KV4A1_MOUSE	14 kDa	0.6	0.4	0.4	0.8	0.6	0.6	insignificant between days	insignificant between days
Fructose-bisphosphate aldolase OS=Mus musculus GN=Aldoart1 PE=2 SV=1	sp|O08810|U5S1_MOUSE	109 kDa	0.6	0.2	0	0.4	0.6	0.6	insignificant between days	insignificant between days
Antithrombin-III OS=Mus musculus GN=Serpinc1 PE=1 SV=1	sp|Q9D312|K1C20_MOUSE	49 kDa	0.6	0.2	0	0	0	0	insignificant between days	insignificant between days
Protein Gm6625 OS=Mus musculus GN=Gm6625 PE=4 SV=1	tr|D3YU45|D3YU45_MOUSE	16 kDa	0.6	0.2	0.2	1.2	0.8	0.6	insignificant between days	insignificant between days
Complement C4-B OS=Mus musculus GN=C4b PE=1 SV=3	tr|F6Q8A4|F6Q8A4_MOUSE	84 kDa	0.6	0.2	0.4	0.8	0.6	0.8	insignificant between days	insignificant between days
Heterogeneous nuclear ribonucleoprotein D0 (Fragment) OS=Mus musculus GN=Hnrnpd PE=4 SV=1	sp|Q9WU78|PDC6I_MOUSE	96 kDa	0.6	0.2	0.6	1.4	1	1.6	insignificant between days	insignificant between days
Putative uncharacterized protein (Fragment) OS=Mus musculus GN=Sult1d1 PE=2 SV=1	sp|Q9D2M8|UB2V2_MOUSE	16 kDa	0.6	0.2	0.8	0.6	0.2	0.4	insignificant between days	insignificant between days
Ribosomal protein OS=Mus musculus GN=Rpl10a PE=2 SV=1	sp|Q9Z0E6|GBP2_MOUSE	67 kDa	0.6	0.2	1.2	1.6	1.4	2.2	insignificant between days	insignificant between days
Septin-7 OS=Mus musculus GN=Sept7 PE=3 SV=2	sp|Q6P9R2|OXSR1_MOUSE	58 kDa	0.6	0.2	1	1	0.6	1.6	insignificant between days	insignificant between days
Putative uncharacterized protein OS=Mus musculus GN=Sept7 PE=2 SV=1	sp|Q62261|SPTB2_MOUSE	274 kDa	0.6	0.2	0	0.6	0	1.2	insignificant between days	insignificant between days
SUMO-activating enzyme subunit 1 OS=Mus musculus GN=Sae1 PE=2 SV=1	sp|P06684|CO5_MOUSE	189 kDa	0.6	0.2	0.2	1	0.2	1	insignificant between days	insignificant between days
Acyl-coenzyme A thioesterase 4 OS=Mus musculus GN=Acot4 PE=2 SV=1	sp|O55029|COPB2_MOUSE	102 kDa	0.6	0.2	0.2	1	0	0.6	insignificant between days	insignificant between days
Protein DEK OS=Mus musculus GN=Dek PE=1 SV=1	sp|Q8R146|APEH_MOUSE	82 kDa	0.6	0.2	0.4	0.6	0.4	0.2	insignificant between days	insignificant between days
Sorting nexin 12, isoform CRA_b OS=Mus musculus GN=Snx12 PE=2 SV=1	tr|Q8R3V2|Q8R3V2_MOUSE	31 kDa	0.6	0.2	0.2	1.2	0.8	0.2	insignificant between days	insignificant between days
S-phase kinase-associated protein 1 OS=Mus musculus GN=Skp1 PE=1 SV=3	sp|Q8BJY1|PSMD5_MOUSE	56 kDa	0.6	0.2	0.6	0.8	0.2	1.4	insignificant between days	insignificant between days
Cyclin-dependent kinase inhibitor 1B OS=Mus musculus GN=Cdkn1b PE=1 SV=2	sp|Q8BJY1|PSMD5_MOUSE	56 kDa	0.6	0.2	0.6	0.8	0.2	1.4	insignificant between days	insignificant between days
Dynein light chain roadblock-type 1 OS=Mus musculus GN=Dynlrb1 PE=1 SV=3	sp|Q9CQC6|BZW1_MOUSE	48 kDa	0.6	0.2	0.4	0.4	0	0.2	insignificant between days	insignificant between days
Phosphoglycolate phosphatase OS=Mus musculus GN=Pgp PE=1 SV=1	sp|Q9D8U8|SNX5_MOUSE	47 kDa	0.6	0.2	0.4	0.4	0.8	1.4	insignificant between days	insignificant between days
60S ribosomal protein L27 OS=Mus musculus GN=Rpl27 PE=1 SV=2	sp|Q6PDL0|DC1L2_MOUSE	54 kDa	0.6	0.2	0.4	0.8	0.2	0.8	insignificant between days	insignificant between days
Protein transport protein Sec23A OS=Mus musculus GN=Sec23a PE=1 SV=2	sp|Q8CHP8|PGP_MOUSE	35 kDa	0.6	0.2	0.2	0	0.6	1	insignificant between days	insignificant between days
Protein S100-G OS=Mus musculus GN=S100g PE=2 SV=3	sp|Q8BFS6|CPPED_MOUSE	35 kDa	0.6	0.2	1	0.4	0.6	0.8	insignificant between days	insignificant between days
Ubiquitin carboxyl-terminal hydrolase 14 OS=Mus musculus GN=Usp14 PE=1 SV=3	sp|Q571I9|A16A1_MOUSE	85 kDa	0.6	0.2	0	1	0.6	0.8	insignificant between days	insignificant between days
40S ribosomal protein S30 OS=Mus musculus GN=Fau PE=2 SV=1	sp|P61971|NTF2_MOUSE	14 kDa	0.6	0.2	0	0.2	0.6	0.8	insignificant between days	insignificant between days
Cytosolic 10-formyltetrahydrofolate dehydrogenase OS=Mus musculus GN=Aldh1l1 PE=2 SV=1	sp|P01635|KV5A3_MOUSE	13 kDa	0.6	0.2	0	0	0.4	0.8	insignificant between days	insignificant between days
	tr|A2AF33|A2AF33_MOUSE	5 kDa	0.6	0.2	0.6	0	0	0	insignificant between days	insignificant between days
	tr|A2AF33|A2AF33_MOUSE	5 kDa	0.6	0.2	0.2	0	0	0	insignificant between days	insignificant between days
L-lactate dehydrogenase OS=Mus musculus GN=Ldha PE=3 SV=1	sp|Q6IME9|K2C72_MOUSE	57 kDa	0.6	0	0	0	0	0	insignificant between days	insignificant between days
L-lactate dehydrogenase (Fragment) OS=Mus musculus GN=Ldha PE=2 SV=1	sp|Q6NXH9|K2C73_MOUSE	59 kDa	0.6	0	0	0	1	0	insignificant between days	insignificant between days
Histone H1t OS=Mus musculus GN=Hist1h1t PE=3 SV=1	tr|E9PUM5|E9PUM5_MOUSE (+1)	91 kDa	0.6	0	0.2	0.6	0.4	1	insignificant between days	insignificant between days
Pyridoxal kinase OS=Mus musculus GN=Pdxk PE=2 SV=1	tr|H3BJB6|H3BJB6_MOUSE	26 kDa	0.6	0	0	0	0.8	0.4	insignificant between days	insignificant between days
Guanosine diphosphate (GDP) dissociation inhibitor 1 (Fragment) OS=Mus musculus GN=Gdi1 PE=4 SV=1	tr|H3BK03|H3BK03_MOUSE	27 kDa	0.6	0	0	1	1.2	0.6	insignificant between days	insignificant between days
Serine/threonine-protein kinase PAK 2 OS=Mus musculus GN=Pak2 PE=1 SV=1	tr|A2AH25|A2AH25_MOUSE	54 kDa	0.6	0	0	1	0	1	insignificant between days	insignificant between days
Inosine-5'-monophosphate dehydrogenase OS=Mus musculus GN=Impdh1 PE=2 SV=1	tr|Q000W5|Q000W5_MOUSE [4]	70 kDa	0.6	0	0	0.4	0.2	1.2	insignificant between days	insignificant between days
Ankyrin-1 OS=Mus musculus GN=Ank1 PE=2 SV=1	tr|Q6XLQ8|Q6XLQ8_MOUSE	37 kDa	0.6	0	0	0	0	0	insignificant between days	insignificant between days
NAD(P)H-hydrate epimerase OS=Mus musculus GN=Apoa1bp PE=1 SV=1	sp|E9Q557|DESP_MOUSE	333 kDa	0.6	0	0	0	0	0	insignificant between days	insignificant between days
Transcription elongation factor A protein 1 OS=Mus musculus GN=Tcea1 PE=1 SV=2	sp|Q8K4Z3|NNRE_MOUSE	31 kDa	0.6	0	0.6	0.4	0.4	1	insignificant between days	insignificant between days
Serotransferrin OS=Homo sapiens GN=TF PE=1 SV=3	sp|Q3UZ39|LRRF1_MOUSE	79 kDa	0.6	0	0	0.2	0.4	0.4	insignificant between days	insignificant between days
Prefoldin subunit 2 OS=Mus musculus GN=Pfdn2 PE=2 SV=2	sp|P61164|ACTZ_MOUSE [2]	43 kDa	0.6	0	0.2	0.8	0.2	0.6	insignificant between days	insignificant between days
Isochorismatase domain-containing protein 1 OS=Mus musculus GN=Isoc1 PE=2 SV=1	sp|P61164|ACTZ_MOUSE	43 kDa	0.6	0	0.2	0.8	0.2	0.6	insignificant between days	insignificant between days
Syntaxin 17, isoform CRA_b OS=Mus musculus GN=Stx17 PE=2 SV=1	sp|P67984|RL22_MOUSE	15 kDa	0.6	0	0	1	0.4	0.8	insignificant between days	insignificant between days
DNA (cytosine-5)-methyltransferase 1 OS=Mus musculus GN=Dnmt1 PE=1 SV=5	sp|Q91V64|ISOC1_MOUSE	32 kDa	0.6	0	0	0.4	0.6	0.6	insignificant between days	insignificant between days
Eukaryotic translation initiation factor 2 subunit 2 OS=Mus musculus GN=Eif2s2 PE=1 SV=1	sp|P42225|STAT1_MOUSE	87 kDa	0.6	0	0	1	0.6	0	insignificant between days	insignificant between days
Eukaryotic translation initiation factor 2 subunit 2 (Fragment) OS=Mus musculus GN=Eif2s2 PE=4 SV=1	tr|Q8C3V4|Q8C3V4_MOUSE	87 kDa	0.6	0	0	1	0.6	0	insignificant between days	insignificant between days
Apoptosis regulator BAX OS=Mus musculus GN=Bax PE=1 SV=1	sp|P17225|PTBP1_MOUSE	56 kDa	0.6	0	0	0.2	0.8	0.4	insignificant between days	insignificant between days
Protein phosphatase 1G OS=Mus musculus GN=Ppm1g PE=2 SV=3	sp|Q61704|ITIH3_MOUSE	99 kDa	0.6	0	0.2	1	0.4	0	insignificant between days	insignificant between days
Hemoglobin subunit beta-H0 OS=Mus musculus GN=Hbb-bh0 PE=2 SV=5	sp|P56480|ATPB_MOUSE	56 kDa	0.6	0	0	0.4	0.2	1.4	insignificant between days	insignificant between days
Creatine kinase S-type, mitochondrial OS=Mus musculus GN=Ckmt2 PE=1 SV=1	tr|E9QK48|E9QK48_MOUSE	91 kDa	0.6	0	0.4	0.4	0.4	1.2	insignificant between days	insignificant between days
Serine hydroxymethyltransferase, cytosolic OS=Mus musculus GN=Shmt1 PE=1 SV=3	sp|P13864|DNMT1_MOUSE [2]	183 kDa	0.6	0	0	0.2	0	0	insignificant between days	insignificant between days
Caprin-1 OS=Mus musculus GN=Caprin1 PE=1 SV=2	sp|P13864|DNMT1_MOUSE	183 kDa	0.6	0	0	0.2	0	0	insignificant between days	insignificant between days
Eukaryotic translation initiation factor 3 subunit J-A OS=Mus musculus GN=Eif3j1 PE=2 SV=1	tr|J3QNW0|J3QNW0_MOUSE	170 kDa	0.6	0	0	0.2	0	0	insignificant between days	insignificant between days
NK13 OS=Mus musculus GN=Serpinb6b PE=2 SV=2	sp|Q9D0R2|SYTC_MOUSE	83 kDa	0.6	0	0.8	0.4	0.2	0.2	insignificant between days	insignificant between days
Dipeptidyl peptidase 4 OS=Mus musculus GN=Dpp4 PE=1 SV=3	sp|Q9JHR7|IDE_MOUSE	118 kDa	0.6	0	0	0.2	0	0.2	insignificant between days	insignificant between days
Lipopolysaccharide-binding protein OS=Mus musculus GN=Lbp PE=1 SV=2	tr|A7M7S6|A7M7S6_MOUSE	18 kDa	0.6	0	2.2	1	0	0.8	insignificant between days	insignificant between days
Isoform 2 of KH domain-containing protein 3 OS=Mus musculus GN=Khdc3	tr|E9Q3V6|E9Q3V6_MOUSE	37 kDa	0.6	0	0	0.8	0	0.8	insignificant between days	insignificant between days
PDZ and LIM domain protein 5 OS=Mus musculus GN=Pdlim5 PE=1 SV=4	sp|P84089|ERH_MOUSE	12 kDa	0.6	0	0.2	0.4	1	0.6	insignificant between days	insignificant between days
PDZ and LIM domain protein 5 OS=Mus musculus GN=Pdlim5 PE=2 SV=1	sp|P84089|ERH_MOUSE	12 kDa	0.6	0	0.2	0.4	1	0.6	insignificant between days	insignificant between days
Mth938 domain-containing protein OS=Mus musculus GN=Aamdc PE=1 SV=1	sp|Q9JMA1|UBP14_MOUSE (+1)	56 kDa	0.6	0	0	0.4	0.2	0.6	insignificant between days	insignificant between days
Protein Numa1 OS=Mus musculus GN=Numa1 PE=4 SV=1	sp|Q01730|RSU1_MOUSE (+2)	32 kDa	0.6	0	0	0	0	0	insignificant between days	insignificant between days
Glycosylphosphatidylinositol specific phospholipase D1 OS=Mus musculus GN=Gpld1 PE=2 SV=1	sp|Q60973|RBBP7_MOUSE	48 kDa	0.6	0	0	0.4	0	0	insignificant between days	insignificant between days
Small proline-rich protein 2I OS=Mus musculus GN=Sprr2i PE=2 SV=1	sp|Q8VEE0|RPE_MOUSE	25 kDa	0.6	0	0.4	0	0	0.2	insignificant between days	insignificant between days
NEDD8-conjugating enzyme Ubc12 (Fragment) OS=Mus musculus GN=Ube2m PE=2 SV=1	sp|Q9DCN2|NB5R3_MOUSE [2]	34 kDa	0.6	0	0	0	0	1.4	insignificant between days	insignificant between days
Death-associated protein 1 OS=Mus musculus GN=Dap PE=1 SV=3	sp|Q9DCN2|NB5R3_MOUSE	34 kDa	0.6	0	0	0	0	1.4	insignificant between days	insignificant between days
Polypyrimidine tract-binding protein 3 OS=Mus musculus GN=Ptbp3 PE=2 SV=1	tr|F2Z456|F2Z456_MOUSE	35 kDa	0.6	0	0	0	0	1.4	insignificant between days	insignificant between days
Guanine nucleotide-binding protein-like 1 OS=Mus musculus GN=Gnl1 PE=2 SV=4	sp|Q9CRB3|HIUH_MOUSE	14 kDa	0.6	0	0	0.4	0.4	0	insignificant between days	insignificant between days
	tr|B1B0V2|B1B0V2_MOUSE	62 kDa	0.6	0	0	0	0	0	insignificant between days	insignificant between days
	sp|Q9WV35|ABEC2_MOUSE	26 kDa	0.6	0	0	0	0	0	insignificant between days	insignificant between days
	sp|P97425|ECP2_MOUSE	18 kDa	0.6	0	0.2	0.4	0.4	0	insignificant between days	insignificant between days
MCG1041267 OS=Mus musculus GN=Gm12504 PE=4 SV=1	tr|D3YWP3|D3YWP3_MOUSE	18 kDa	0.4	4.4	2.6	3.2	2.6	3.6	insignificant between days	insignificant between days
26S protease regulatory subunit 10B OS=Mus musculus GN=Psmc6 PE=1 SV=1	tr|D3Z637|D3Z637_MOUSE	18 kDa	0.4	1.8	1.6	0	0.4	1	insignificant between days	insignificant between days
40S ribosomal protein S15 OS=Mus musculus GN=Rps15 PE=2 SV=1	sp|P55302|AMRP_MOUSE	42 kDa	0.4	1.8	1.6	0	0.4	1.2	insignificant between days	insignificant between days
Histone H2B type 1-B OS=Mus musculus GN=Hist1h2bb PE=1 SV=3	sp|Q9JKB3|YBOX3_MOUSE	39 kDa	0.4	1.4	2.2	0.8	0	0	insignificant between days	insignificant between days
Ras-related protein Rab-35 OS=Mus musculus GN=Rab35 PE=1 SV=1	tr|D3YTT7|D3YTT7_MOUSE	33 kDa	0.4	1.4	1	2.4	3.2	4.4	insignificant between days	insignificant between days
PEST proteolytic signal-containing nuclear protein OS=Mus musculus GN=Pcnp PE=2 SV=1	tr|A2AUD5|A2AUD5_MOUSE [2]	25 kDa	0.4	1.4	0.6	0.8	0.4	1	insignificant between days	insignificant between days
Ribosome-binding protein 1 OS=Mus musculus GN=Rrbp1 PE=1 SV=2	sp|Q9CYZ2|TPD54_MOUSE	24 kDa	0.4	1.4	0.6	0.8	0.4	1	insignificant between days	insignificant between days
Eukaryotic translation initiation factor 3 subunit I (Fragment) OS=Mus musculus GN=Eif3i PE=4 SV=1	sp|Q80UG5|SEPT9_MOUSE	66 kDa	0.4	1.2	1	1	0.4	1	insignificant between days	insignificant between days
Eukaryotic translation initiation factor 2 subunit 1 OS=Mus musculus GN=Eif2s1 PE=1 SV=3	sp|P62843|RS15_MOUSE [2]	17 kDa	0.4	1	0	1.6	0.8	1.2	insignificant between days	insignificant between days
Zinc transporter ZIP4 OS=Mus musculus GN=Slc39a4 PE=1 SV=1	sp|P62843|RS15_MOUSE	17 kDa	0.4	1	0	1.6	0.8	1.2	insignificant between days	insignificant between days
Protein Gm5093 OS=Mus musculus GN=Gm5093 PE=3 SV=1	tr|E9Q397|E9Q397_MOUSE [3]	246 kDa	0.4	0.8	0	1.8	1	2.8	insignificant between days	insignificant between days
60S ribosomal protein L11 (Fragment) OS=Mus musculus GN=Rpl11 PE=3 SV=1	tr|E9Q397|E9Q397_MOUSE	246 kDa	0.4	0.8	0	1.8	1	2.8	insignificant between days	insignificant between days
Protein Gm7589 OS=Mus musculus GN=Gm7589 PE=3 SV=1	tr|Q3UGX2|Q3UGX2_MOUSE	268 kDa	0.4	0.8	0	1.8	1	2.8	insignificant between days	insignificant between days
MCG140784 OS=Mus musculus GN=Try10 PE=2 SV=1	sp|O35295|PURB_MOUSE	34 kDa	0.4	0.8	0.8	1	0.8	2.4	insignificant between days	insignificant between days
Platelet-activating factor acetylhydrolase IB subunit alpha OS=Mus musculus GN=Pafah1b1 PE=1 SV=2	sp|P62627|DLRB1_MOUSE [2]	11 kDa	0.4	0.8	0.6	1.2	0.6	1.6	insignificant between days	insignificant between days
Echinoderm microtubule-associated protein-like 2 OS=Mus musculus GN=Eml2 PE=2 SV=1	sp|P62627|DLRB1_MOUSE	11 kDa	0.4	0.8	0.6	1.2	0.6	1.6	insignificant between days	insignificant between days
BRISC complex subunit Abro1 (Fragment) OS=Mus musculus GN=Fam175b PE=2 SV=2	tr|J3QP71|J3QP71_MOUSE	22 kDa	0.4	0.8	0.6	0	0	0.6	insignificant between days	insignificant between days
Fumarate hydratase, mitochondrial OS=Mus musculus GN=Fh PE=1 SV=3	sp|P62869|ELOB_MOUSE	13 kDa	0.4	0.8	1	0.6	0.4	0.4	insignificant between days	insignificant between days
Electron transfer flavoprotein subunit alpha, mitochondrial OS=Mus musculus GN=Etfa PE=1 SV=2	sp|O35215|DOPD_MOUSE (+1)	13 kDa	0.4	0.8	1	0.2	0.2	0.4	insignificant between days	insignificant between days
Four and a half LIM domains protein 1 OS=Mus musculus GN=Fhl1 PE=1 SV=3	sp|Q8R050|ERF3A_MOUSE	69 kDa	0.4	0.6	0.6	0.6	0.4	2	insignificant between days	insignificant between days
Ig kappa chain V-III region PC 2880/PC 1229 OS=Mus musculus PE=1 SV=1	sp|Q8C1B7|SEP11_MOUSE	50 kDa	0.4	0.6	0.8	1.2	0.4	1	insignificant between days	insignificant between days
Ig kappa chain V-III region CBPC 101 OS=Mus musculus PE=1 SV=1	sp|Q8C1B7|SEP11_MOUSE	50 kDa	0.4	0.6	0.8	1.2	0.4	1	insignificant between days	insignificant between days
Heterogeneous nuclear ribonucleoprotein R OS=Mus musculus GN=Hnrnpr PE=2 SV=1	sp|P33622|APOC3_MOUSE	11 kDa	0.4	0.6	0.8	0.8	1	1.8	insignificant between days	insignificant between days
Aminoacyl tRNA synthase complex-interacting multifunctional protein 2 OS=Mus musculus GN=Aimp2 PE=1 SV=2	tr|Q8C5R8|Q8C5R8_MOUSE	35 kDa	0.4	0.6	0.2	1	1	2	insignificant between days	insignificant between days
Tumor protein D54 OS=Mus musculus GN=Tpd52l2 PE=4 SV=1	sp|O35226|PSMD4_MOUSE	41 kDa	0.4	0.6	0.6	0.2	0.6	1.6	insignificant between days	insignificant between days
Tumor protein D54 OS=Mus musculus GN=Tpd52l2 PE=1 SV=1	sp|O35226|PSMD4_MOUSE	41 kDa	0.4	0.6	0.6	0.2	0.6	1.6	insignificant between days	insignificant between days
40S ribosomal protein S24 OS=Mus musculus GN=Rps24 PE=2 SV=1	tr|Q99J77|Q99J77_MOUSE	40 kDa	0.4	0.6	0.2	0.4	1	1.8	insignificant between days	insignificant between days
Dynein light chain roadblock-type 1 OS=Mus musculus GN=Dynlrb1 PE=4 SV=1	sp|P05201|AATC_MOUSE	46 kDa	0.4	0.6	0.4	0.6	0.2	1.8	insignificant between days	insignificant between days
Tudor domain-containing protein 1 OS=Mus musculus GN=Tdrd1 PE=1 SV=2	sp|P12081|SYHC_HUMAN	57 kDa	0.4	0.6	0	0.2	0.2	0.6	insignificant between days	insignificant between days
Pla2g4c protein OS=Mus musculus GN=Pla2g4c PE=2 SV=1	sp|Q8R0P4|AAMDC_MOUSE (+2)	13 kDa	0.4	0.6	1.6	0	0	0.2	insignificant between days	insignificant between days
	tr|A2A837|A2A837_MOUSE	56 kDa	0.4	0.6	0.6	0.2	0.2	0	insignificant between days	insignificant between days
Proteasome subunit beta type-3 OS=Mus musculus GN=Psmb3 PE=1 SV=1	sp|Q6Q899|DDX58_MOUSE	106 kDa	0.4	0.4	1	0.2	0.8	0.4	insignificant between days	insignificant between days
Spliceosome RNA helicase Ddx39b OS=Mus musculus GN=Ddx39b PE=1 SV=1	sp|Q9ESE1|LRBA_MOUSE	317 kDa	0.4	0.4	2.2	0.6	0.4	0.2	insignificant between days	insignificant between days
ATP-dependent RNA helicase DDX39A OS=Mus musculus GN=Ddx39a PE=2 SV=1	tr|E9Q3Y4|E9Q3Y4_MOUSE	317 kDa	0.4	0.4	2.2	0.6	0.4	0.2	insignificant between days	insignificant between days
Glycogen phosphorylase, liver form OS=Mus musculus GN=Pygl PE=1 SV=4	sp|Q64737|PUR2_MOUSE	108 kDa	0.4	0.4	0.4	2.2	0.8	1.2	insignificant between days	insignificant between days
CD5 antigen-like OS=Mus musculus GN=Cd5l PE=1 SV=3	sp|Q8CDN6|TXNL1_MOUSE	32 kDa	0.4	0.4	0.4	1.6	2	2.2	insignificant between days	insignificant between days
UV excision repair protein RAD23 homolog B OS=Mus musculus GN=Rad23b PE=1 SV=2	sp|Q9WUU7|CATZ_MOUSE	34 kDa	0.4	0.4	1	1.2	2	2.6	insignificant between days	insignificant between days
Proteasome subunit alpha type-3 OS=Mus musculus GN=Psma3 PE=4 SV=2	sp|O88851|RBBP9_MOUSE	21 kDa	0.4	0.4	1.2	1	0.8	2.6	insignificant between days	insignificant between days
Acyl-coenzyme A thioesterase 5 OS=Mus musculus GN=Acot5 PE=1 SV=2	sp|P63328|PP2BA_MOUSE	59 kDa	0.4	0.4	1.4	0.8	0.6	0.4	insignificant between days	insignificant between days
Aspartate aminotransferase, cytoplasmic OS=Mus musculus GN=Got1 PE=1 SV=3	sp|Q8BL66|EEA1_MOUSE	161 kDa	0.4	0.4	0.6	0	0	1.4	insignificant between days	insignificant between days
Transcription elongation factor B polypeptide 1 OS=Mus musculus GN=Tceb1 PE=1 SV=1	sp|Q99LF4|RTCB_MOUSE	55 kDa	0.4	0.4	0.2	0.2	0.6	1.2	insignificant between days	insignificant between days
Ras GTPase-activating protein-binding protein 1 OS=Mus musculus GN=G3bp1 PE=1 SV=1	sp|O88543|CSN3_MOUSE	48 kDa	0.4	0.4	1	0.6	0.6	1	insignificant between days	insignificant between days
AP-2 complex subunit beta OS=Mus musculus GN=Ap2b1 PE=1 SV=1	tr|D3YW41|D3YW41_MOUSE	12 kDa	0.4	0.4	0.4	0.2	0.8	0.4	insignificant between days	insignificant between days
6-phosphofructokinase, liver type OS=Mus musculus GN=Pfkl PE=1 SV=4	sp|P11680|PROP_MOUSE	50 kDa	0.4	0.4	0.2	0.8	0.4	0.8	insignificant between days	insignificant between days
Acyl-protein thioesterase 1 OS=Mus musculus GN=Lypla1 PE=1 SV=1	sp|P83882|RL36A_MOUSE	12 kDa	0.4	0.4	0.8	1	0.4	0.6	insignificant between days	insignificant between days
Neurofilament heavy polypeptide OS=Mus musculus GN=Nefh PE=1 SV=3	sp|Q8VDQ1|PTGR2_MOUSE	38 kDa	0.4	0.4	0.4	0.4	0.2	0.8	insignificant between days	insignificant between days
Isoform 7 of NACHT, LRR and PYD domains-containing protein 5 OS=Mus musculus GN=Nlrp5	sp|Q9Z1Z0|USO1_MOUSE	107 kDa	0.4	0.4	0.8	0.4	1	0.4	insignificant between days	insignificant between days
Caspase-3 OS=Mus musculus GN=Casp3 PE=1 SV=1	sp|Q61805|LBP_MOUSE	53 kDa	0.4	0.4	0	2	0	0	insignificant between days	insignificant between days
Probable histidine--tRNA ligase, mitochondrial OS=Mus musculus GN=Hars2 PE=2 SV=1	sp|Q61805|LBP_MOUSE	53 kDa	0.4	0.4	0	2	0	0	insignificant between days	insignificant between days
Protein Tsc22d2 OS=Mus musculus GN=Tsc22d2 PE=4 SV=1	sp|P84104|SRSF3_MOUSE	19 kDa	0.4	0.2	0.2	0.6	0.2	1.4	insignificant between days	insignificant between days
Putative uncharacterized protein OS=Mus musculus GN=Tsc22d2 PE=2 SV=1	sp|P84104|SRSF3_MOUSE	19 kDa	0.4	0.2	0.2	0.6	0.2	1.4	insignificant between days	insignificant between days
Putative pre-mRNA-splicing factor ATP-dependent RNA helicase DHX15 OS=Mus musculus GN=Dhx15 PE=2 SV=2	tr|Q9Z1R9|Q9Z1R9_MOUSE	26 kDa	0.4	0.2	0.2	0.6	0.2	0.4	insignificant between days	insignificant between days
Calponin-2 OS=Mus musculus GN=Cnn2 PE=2 SV=1	sp|Q7TMK9|HNRPQ_MOUSE	70 kDa	0.4	0.2	0.2	1	0.4	0.6	insignificant between days	insignificant between days
Calponin-1 OS=Mus musculus GN=Cnn1 PE=2 SV=1	sp|Q7TMK9|HNRPQ_MOUSE	70 kDa	0.4	0.2	0.2	1	0.4	0.6	insignificant between days	insignificant between days
Pyridoxine-5'-phosphate oxidase OS=Mus musculus GN=Pnpo PE=1 SV=1	sp|P54775|PRS6B_MOUSE	47 kDa	0.4	0.2	0	0.6	0.6	1	insignificant between days	insignificant between days
Chitinase-3-like protein 3 OS=Mus musculus GN=Chi3l3 PE=1 SV=2	sp|P60122|RUVB1_MOUSE	50 kDa	0.4	0.2	0.2	0.8	0.6	0.8	insignificant between days	insignificant between days
Putative uncharacterized protein OS=Mus musculus GN=B2m PE=3 SV=1	sp|Q922Y1|UBXN1_MOUSE	34 kDa	0.4	0.2	0.8	0.4	0.8	1.4	insignificant between days	insignificant between days
Histone H1.0 OS=Mus musculus GN=H1f0 PE=2 SV=4	sp|P32921|SYWC_MOUSE	54 kDa	0.4	0.2	0.2	1	1	1.8	insignificant between days	insignificant between days
Transcription elongation factor A protein-like 3 OS=Mus musculus GN=Tceal3 PE=1 SV=2	tr|G3UZD3|G3UZD3_MOUSE [2]	22 kDa	0.4	0.2	0.2	1	0.2	2	insignificant between days	insignificant between days
Threonine--tRNA ligase, cytoplasmic OS=Mus musculus GN=Tars PE=1 SV=2	sp|Q62465|VAT1_MOUSE	43 kDa	0.4	0.2	0.2	0.4	0	0.8	insignificant between days	insignificant between days
Cytosolic acyl coenzyme A thioester hydrolase OS=Mus musculus GN=Acot7 PE=1 SV=2	sp|Q64514|TPP2_MOUSE	140 kDa	0.4	0.2	0.2	0.4	0.6	0.2	insignificant between days	insignificant between days
Serine/threonine-protein phosphatase 2A 55 kDa regulatory subunit B beta isoform OS=Mus musculus GN=Ppp2r2b PE=1 SV=1	sp|Q03265|ATPA_MOUSE	60 kDa	0.4	0.2	0.4	0.2	0	1.4	insignificant between days	insignificant between days
Serine/threonine-protein phosphatase 2A 55 kDa regulatory subunit B gamma isoform OS=Mus musculus GN=Ppp2r2c PE=2 SV=1	sp|Q03265|ATPA_MOUSE	60 kDa	0.4	0.2	0.4	0.2	0	1.4	insignificant between days	insignificant between days
Citrate synthase, mitochondrial OS=Mus musculus GN=Cs PE=1 SV=1	tr|A2A7S7|A2A7S7_MOUSE	63 kDa	0.4	0.2	1	0.2	0.2	0	insignificant between days	insignificant between days
Citrate synthase OS=Mus musculus GN=Csl PE=1 SV=1	sp|Q9WTL7|LYPA2_MOUSE	25 kDa	0.4	0.2	0.8	0.8	0.6	0.8	insignificant between days	insignificant between days
Interleukin-1 receptor accessory protein OS=Mus musculus GN=Il1rap PE=4 SV=1	tr|H3BKM0|H3BKM0_MOUSE [3]	101 kDa	0.4	0.2	0	0.4	0.4	0.2	insignificant between days	insignificant between days
Glutamine--fructose-6-phosphate aminotransferase [isomerizing] 1 OS=Mus musculus GN=Gfpt1 PE=1 SV=3	sp|Q62433|NDRG1_MOUSE	43 kDa	0.4	0.2	2.4	0.2	0	0.6	insignificant between days	insignificant between days
NACHT, LRR and PYD domains-containing protein 5 OS=Mus musculus GN=Nlrp5 PE=1 SV=2	sp|P97823|LYPA1_MOUSE	25 kDa	0.4	0.2	0.2	0.6	0.4	0.2	insignificant between days	insignificant between days
Ig heavy chain V-III region E109 OS=Mus musculus PE=1 SV=1	sp|P60229|EIF3E_MOUSE	52 kDa	0.4	0.2	0	0.8	0.2	0.4	insignificant between days	insignificant between days
Hormone-sensitive lipase OS=Mus musculus GN=Lipe PE=2 SV=1	sp|Q05816|FABP5_MOUSE	15 kDa	0.4	0.2	0.8	0.4	0.4	0	insignificant between days	insignificant between days
Non-histone chromosomal protein HMG-17 OS=Mus musculus GN=Hmgn2 PE=2 SV=1	sp|O55135|IF6_MOUSE	27 kDa	0.4	0.2	0	0.6	0	0.6	insignificant between days	insignificant between days
Glucosamine-6-phosphate isomerase 2 OS=Mus musculus GN=Gnpda2 PE=2 SV=1	sp|Q9R1M5|NALP5_MOUSE	131 kDa	0.4	0.2	0	1.2	0	0	insignificant between days	insignificant between days
	sp|Q9D1J3|SARNP_MOUSE	24 kDa	0.4	0.2	0.6	0.2	0	0	insignificant between days	insignificant between days
Antithrombin-III OS=Homo sapiens GN=SERPINC1 PE=1 SV=1	sp|Q9Z320|K1C27_MOUSE	49 kDa	0.4	0	0	0	0	0	insignificant between days	insignificant between days
Protein Gm5459 OS=Mus musculus GN=Gm5459 PE=4 SV=1	sp|P97324|G6PD2_MOUSE (+1)	59 kDa	0.4	0	0	0	0	0	insignificant between days	insignificant between days
Serine/threonine-protein kinase greatwall OS=Mus musculus GN=Mastl PE=2 SV=2	tr|G3UX02|G3UX02_MOUSE	18 kDa	0.4	0	0	0	0	0	insignificant between days	insignificant between days
Ribosomal protein S6 kinase alpha-3 (Fragment) OS=Mus musculus GN=Rps6ka3 PE=4 SV=1	sp|Q641P0|ARP3B_MOUSE	48 kDa	0.4	0	0.2	0.2	0.4	0	insignificant between days	insignificant between days
60S ribosomal protein L18 OS=Mus musculus GN=Rpl18 PE=4 SV=1	tr|Q62029|Q62029_MOUSE	69 kDa	0.4	0	0	1.2	0.8	0.2	insignificant between days	insignificant between days
Puromycin-sensitive aminopeptidase (Fragment) OS=Mus musculus GN=Npepps PE=4 SV=1	tr|V9GXK3|V9GXK3_MOUSE	23 kDa	0.4	0	0	0	0	0	insignificant between days	insignificant between days
Eukaryotic translation initiation factor 4H OS=Mus musculus GN=Eif4h PE=1 SV=3	tr|D3YW69|D3YW69_MOUSE	20 kDa	0.4	0	0	1.2	1	0	insignificant between days	insignificant between days
Myotrophin OS=Mus musculus GN=Mtpn PE=1 SV=2	sp|Q3UM45|PP1R7_MOUSE	41 kDa	0.4	0	1.4	0.4	0.2	0.2	insignificant between days	insignificant between days
Serine/threonine-protein phosphatase PP1-beta catalytic subunit OS=Mus musculus GN=Ppp1cb PE=1 SV=3	sp|P70333|HNRH2_MOUSE	49 kDa	0.4	0	0	0	1.2	0	insignificant between days	insignificant between days
26S protease regulatory subunit 6A OS=Mus musculus GN=Psmc3 PE=4 SV=1	tr|Q8BTS3|Q8BTS3_MOUSE	71 kDa	0.4	0	0	0.2	0.2	0.4	insignificant between days	insignificant between days
26S protease regulatory subunit 6A (Fragment) OS=Mus musculus GN=Psmc3 PE=4 SV=1	tr|A9YVJ5|A9YVJ5_MOUSE	50 kDa	0.4	0	0	0.2	0.2	0	insignificant between days	insignificant between days
26S protease regulatory subunit 7 OS=Mus musculus GN=Psmc2 PE=2 SV=1	tr|L7N1X8|L7N1X8_MOUSE	70 kDa	0.4	0	0	0	0.2	0.4	insignificant between days	insignificant between days
Acyl-coenzyme A thioesterase 2, mitochondrial OS=Mus musculus GN=Acot2 PE=1 SV=2	sp|P48453|PP2BB_MOUSE (+1)	59 kDa	0.4	0	0.2	0	0	0	insignificant between days	insignificant between days
60S ribosomal protein L31 OS=Mus musculus GN=Rpl31 PE=2 SV=1	tr|J3QQ30|J3QQ30_MOUSE	32 kDa	0.4	0	0	0.8	0.4	0.8	insignificant between days	insignificant between days
Putative uncharacterized protein OS=Mus musculus GN=Rpl31 PE=2 SV=1	tr|J3QQ30|J3QQ30_MOUSE	32 kDa	0.4	0	0	0.8	0.4	0.8	insignificant between days	insignificant between days
Alpha-centractin OS=Mus musculus GN=Actr1a PE=2 SV=1	sp|Q61656|DDX5_MOUSE [3]	69 kDa	0.4	0	0.2	0.8	1	0.8	insignificant between days	insignificant between days
Beta-centractin OS=Mus musculus GN=Actr1b PE=1 SV=1	sp|Q61656|DDX5_MOUSE (+1)	69 kDa	0.4	0	0	0.4	1	0.8	insignificant between days	insignificant between days
Mitochondrial import receptor subunit TOM34 OS=Mus musculus GN=Tomm34 PE=2 SV=1	sp|P06801|MAOX_MOUSE	64 kDa	0.4	0	2.2	0.8	0.2	0.6	insignificant between days	insignificant between days
Ig kappa chain V-V region HP R16.7 OS=Mus musculus PE=1 SV=1	sp|Q8R5C5|ACTY_MOUSE	42 kDa	0.4	0	0	0.4	0	0.4	insignificant between days	insignificant between days
ATP synthase subunit alpha OS=Mus musculus GN=Atp5a1 PE=3 SV=1	sp|Q91Z98|CH3L4_MOUSE	45 kDa	0.4	0	0	0	0	0	insignificant between days	insignificant between days
Gephyrin OS=Mus musculus GN=Gphn PE=1 SV=2	sp|P46412|GPX3_MOUSE [2]	25 kDa	0.4	0	0	1.2	0.2	0.8	insignificant between days	insignificant between days
Keratin, type II cytoskeletal 7 OS=Mus musculus GN=Krt7 PE=1 SV=1	sp|P46412|GPX3_MOUSE (+1)	25 kDa	0.4	0	0	1.2	0.2	0.8	insignificant between days	insignificant between days
Protein AMBP OS=Mus musculus GN=Ambp PE=2 SV=2	sp|P54923|ADPRH_MOUSE	40 kDa	0.4	0	0	0.4	0.2	0.6	insignificant between days	insignificant between days
Creatine kinase U-type, mitochondrial (Fragment) OS=Mus musculus GN=Ckmt1 PE=2 SV=1	sp|P97431|IRF6_MOUSE	53 kDa	0.4	0	0	0	0.4	0.8	insignificant between days	insignificant between days
Dual specificity mitogen-activated protein kinase kinase 1 OS=Mus musculus GN=Map2k1 PE=1 SV=2	sp|P27005|S10A8_MOUSE	10 kDa	0.4	0	0	0.8	1.2	0	insignificant between days	insignificant between days
Carboxypeptidase N subunit 2 OS=Mus musculus GN=Cpn2 PE=1 SV=2	sp|P30275|KCRU_MOUSE	47 kDa	0.4	0	0	0	0.8	0	insignificant between days	insignificant between days
Tropomodulin-3 OS=Mus musculus GN=Tmod3 PE=2 SV=1	sp|P30275|KCRU_MOUSE	47 kDa	0.4	0	0	0	0.8	0	insignificant between days	insignificant between days
Clathrin interactor 1 OS=Mus musculus GN=Clint1 PE=1 SV=2	sp|P56389|CDD_MOUSE	16 kDa	0.4	0	1.6	0.2	0	0.2	insignificant between days	insignificant between days
Afadin OS=Mus musculus GN=Mllt4 PE=2 SV=1	sp|P01631|KV2A7_MOUSE	12 kDa	0.4	0	0.2	0.4	0.4	0.2	insignificant between days	insignificant between days
E3 ubiquitin-protein ligase NEDD4-like OS=Mus musculus GN=Nedd4l PE=2 SV=1	sp|P01802|HVM33_MOUSE	13 kDa	0.4	0	0	0.2	0	0	insignificant between days	insignificant between days
Alpha-endosulfine OS=Mus musculus GN=Ensa PE=1 SV=1	sp|Q60973|RBBP7_MOUSE (+1)	48 kDa	0.4	0	0	0.2	0	0	insignificant between days	insignificant between days
NEDD8 ultimate buster 1 OS=Mus musculus GN=Nub1 PE=1 SV=2	sp|Q60972|RBBP4_MOUSE	48 kDa	0.4	0	0	0.2	0	0	insignificant between days	insignificant between days
Putative RNA-binding protein Luc7-like 2 OS=Mus musculus GN=Luc7l2 PE=2 SV=1	sp|Q925B0|PAWR_MOUSE	36 kDa	0.4	0	0.6	0	0	0	insignificant between days	insignificant between days
Gamma-glutamylcyclotransferase OS=Mus musculus GN=Ggct PE=1 SV=1	sp|O08573|LEG9_MOUSE (+2)	40 kDa	0.4	0	0	0.4	0.2	0.2	insignificant between days	insignificant between days
Igh protein OS=Mus musculus GN=Igh-1a PE=1 SV=1	sp|Q8BHD7|PTBP3_MOUSE	57 kDa	0.4	0	0	0.2	0.4	0.2	insignificant between days	insignificant between days
	tr|Q9DBX5|Q9DBX5_MOUSE	84 kDa	0.4	0	0	0.2	0	0	insignificant between days	insignificant between days
	sp|P49443|PPM1A_MOUSE	42 kDa	0.4	0	1	0.2	0	0.8	insignificant between days	insignificant between days
	tr|Q99NF7|Q99NF7_MOUSE	52 kDa	0.4	0	0.8	0.6	0	1.4	insignificant between days	insignificant between days
	sp|P17047|LAMP2_MOUSE	46 kDa	0.4	0	0	0.2	0	0	insignificant between days	insignificant between days
Acidic leucine-rich nuclear phosphoprotein 32 family member A OS=Mus musculus GN=Anp32a PE=2 SV=1	tr|F6U2H0|F6U2H0_MOUSE	30 kDa	0.2	2.2	1	4.6	4.4	6	insignificant between days	insignificant between days
T-complex protein 1 subunit theta OS=Mus musculus GN=Cct8 PE=1 SV=3	tr|D3YU93|D3YU93_MOUSE	30 kDa	0.2	2.2	0.8	4.6	4.4	6.4	insignificant between days	insignificant between days
Putative uncharacterized protein OS=Mus musculus GN=Gspt1 PE=2 SV=1	tr|D3YX54|D3YX54_MOUSE	24 kDa	0.2	2	0.8	2	1.8	2.4	insignificant between days	insignificant between days
Purkinje cell protein 4-like protein 1 OS=Mus musculus GN=Pcp4l1 PE=1 SV=1	sp|Q91XF0|PNPO_MOUSE	30 kDa	0.2	2	2	0	0	0.4	insignificant between days	insignificant between days
Poly(rC)-binding protein 2 OS=Mus musculus GN=Pcbp2 PE=1 SV=1	sp|P10599|THIO_HUMAN	12 kDa	0.2	1.6	0.8	0	0	0	insignificant between days	insignificant between days
Carbamoyl-phosphate synthetase 2, aspartate transcarbamylase, and dihydroorotase OS=Mus musculus GN=Cad PE=2 SV=1	sp|Q4VAA2|CDV3_MOUSE	30 kDa	0.2	1.6	2.2	0.4	0.4	0.2	insignificant between days	insignificant between days
Nuclear autoantigenic sperm protein OS=Mus musculus GN=Nasp PE=1 SV=2	sp|Q9Z204|HNRPC_MOUSE	34 kDa	0.2	1.6	1.2	0	0.4	1	insignificant between days	insignificant between days
Beta-2-microglobulin OS=Mus musculus GN=B2m PE=1 SV=2	sp|Q6P069|SORCN_MOUSE	22 kDa	0.2	1.2	1.2	1.2	1	1.4	insignificant between days	insignificant between days
Serum albumin OS=Bos taurus GN=ALB PE=1 SV=4	sp|Q91VC3|IF4A3_MOUSE	47 kDa	0.2	1	0.6	1	0.4	1.4	insignificant between days	insignificant between days
Protein disulfide-isomerase A6 OS=Mus musculus GN=Pdia6 PE=1 SV=3	sp|Q8CIN4|PAK2_MOUSE	58 kDa	0.2	1	1.2	1	0.6	2.2	insignificant between days	insignificant between days
Eukaryotic translation initiation factor 3 subunit G OS=Mus musculus GN=Eif3g PE=1 SV=2	sp|Q9D1R9|RL34_MOUSE [2]	13 kDa	0.2	1	1	0.8	0.8	0.6	insignificant between days	insignificant between days
Osteoclast-stimulating factor 1 OS=Mus musculus GN=Ostf1 PE=1 SV=2	sp|Q9JLQ0|CD2AP_MOUSE	70 kDa	0.2	1	0.8	1.4	0.6	1.4	insignificant between days	insignificant between days
Calcium-regulated heat stable protein 1 OS=Mus musculus GN=Carhsp1 PE=1 SV=1	sp|Q3U0V1|FUBP2_MOUSE	77 kDa	0.2	1	0.8	0.2	0.6	1.6	insignificant between days	insignificant between days
Calcium-activated chloride channel regulator 1 OS=Mus musculus GN=Clca1 PE=1 SV=2	tr|D3YTQ9|D3YTQ9_MOUSE	14 kDa	0.2	1	0	1.6	0.8	1.2	insignificant between days	insignificant between days
Histone H2B type 1-A OS=Mus musculus GN=Hist1h2ba PE=1 SV=3	sp|Q9Z2C8|YBOX2_MOUSE	38 kDa	0.2	0.8	1.4	0	0	0	insignificant between days	insignificant between days
Ig lambda-1 chain C region OS=Mus musculus PE=1 SV=1	sp|Q62383|SPT6H_MOUSE	199 kDa	0.2	0.8	0.2	0.4	0.4	1	insignificant between days	insignificant between days
Coronin-1C OS=Mus musculus GN=Coro1c PE=1 SV=2	sp|Q9CQT1|MTNA_MOUSE	39 kDa	0.2	0.8	0.6	1.2	1.2	1	insignificant between days	insignificant between days
Proteasome subunit beta type-8 OS=Mus musculus GN=Psmb8 PE=1 SV=2	sp|P14685|PSMD3_MOUSE	61 kDa	0.2	0.8	0.8	0.4	0.4	0.4	insignificant between days	insignificant between days
Zinc-alpha-2-glycoprotein OS=Mus musculus GN=Azgp1 PE=1 SV=2	sp|P14685|PSMD3_MOUSE	61 kDa	0.2	0.8	0.8	0.4	0.4	0.4	insignificant between days	insignificant between days
Protein Gm20509 (Fragment) OS=Mus musculus GN=Gm20509 PE=4 SV=1	sp|Q9D0A3|CO038_MOUSE	25 kDa	0.2	0.8	0.6	0.4	0.8	0.8	insignificant between days	insignificant between days
Translation machinery-associated protein 7 OS=Mus musculus GN=Tma7 PE=2 SV=1	sp|Q9JHJ0|TMOD3_MOUSE	40 kDa	0.2	0.8	1	0.2	0	0.2	insignificant between days	insignificant between days
Putative RNA-binding protein Luc7-like 1 (Fragment) OS=Mus musculus GN=Luc7l PE=4 SV=1	sp|Q8K003|TMA7_MOUSE	7 kDa	0.2	0.8	0	0.4	0.2	0.2	insignificant between days	insignificant between days
Heterogeneous nuclear ribonucleoprotein K OS=Mus musculus GN=Hnrnpk PE=4 SV=1	sp|O35945|AL1A7_MOUSE	55 kDa	0.2	0.6	1	3.4	1.6	2	insignificant between days	insignificant between days
Class Ib MHC antigen Qa-2 OS=Mus musculus GN=H2-Q6 PE=3 SV=1	tr|D3YX33|D3YX33_MOUSE	18 kDa	0.2	0.6	0	0	1	0.4	insignificant between days	insignificant between days
Heterogeneous nuclear ribonucleoprotein F (Fragment) OS=Mus musculus GN=Hnrnpf PE=4 SV=1	tr|F6SHF3|F6SHF3_MOUSE	17 kDa	0.2	0.6	0.8	0	0.4	0.4	insignificant between days	insignificant between days
Leukemia inhibitory factor receptor OS=Mus musculus GN=Lifr PE=1 SV=1	tr|B1AXB9|B1AXB9_MOUSE [2]	47 kDa	0.2	0.6	1	1	0.2	0.8	insignificant between days	insignificant between days
Carboxylesterase 1D OS=Mus musculus GN=Ces1d PE=1 SV=1	sp|P11031|TCP4_MOUSE	14 kDa	0.2	0.6	1.6	1.6	1	2	insignificant between days	insignificant between days
Mucin-4 OS=Mus musculus GN=Muc4 PE=4 SV=1	sp|Q9CYG7|TOM34_MOUSE	34 kDa	0.2	0.6	0.8	0.6	0.6	0.6	insignificant between days	insignificant between days
26S proteasome non-ATPase regulatory subunit 13 OS=Mus musculus GN=Psmd13 PE=1 SV=1	sp|P10922|H10_MOUSE	21 kDa	0.2	0.6	0.4	0.6	0.2	0.2	insignificant between days	insignificant between days
Aldehyde dehydrogenase family 16 member A1 OS=Mus musculus GN=Aldh16a1 PE=2 SV=2	tr|Q8CB58|Q8CB58_MOUSE	53 kDa	0.2	0.6	0.2	0.6	1.4	1.6	insignificant between days	insignificant between days
Histone H2A.V OS=Mus musculus GN=H2afv PE=1 SV=3	sp|P62862|RS30_MOUSE	7 kDa	0.2	0.6	0.2	0.4	0.4	0	insignificant between days	insignificant between days
Caspase-6 OS=Mus musculus GN=Casp6 PE=2 SV=1	sp|P62862|RS30_MOUSE	7 kDa	0.2	0.6	0.2	0.4	0.4	0	insignificant between days	insignificant between days
Phosphatidylinositol transfer protein beta isoform OS=Mus musculus GN=Pitpnb PE=1 SV=2	sp|Q08879|FBLN1_MOUSE	78 kDa	0.2	0.4	0.4	0.6	0.4	2	insignificant between days	insignificant between days
Acyl-coenzyme A thioesterase 6 OS=Mus musculus GN=Acot6 PE=1 SV=1	sp|Q9CR86|CHSP1_MOUSE	16 kDa	0.2	0.4	1.4	1.2	0.6	1.4	insignificant between days	insignificant between days
Activator of 90 kDa heat shock protein ATPase homolog 1 OS=Mus musculus GN=Ahsa1 PE=2 SV=2	sp|Q61391|NEP_MOUSE	86 kDa	0.2	0.4	1	0	1	1.2	insignificant between days	insignificant between days
Asparagine--tRNA ligase, cytoplasmic OS=Mus musculus GN=Nars PE=2 SV=2	tr|D3Z5M4|D3Z5M4_MOUSE [3]	207 kDa	0.2	0.4	0	1	0.8	0.4	insignificant between days	insignificant between days
tRNA-splicing ligase RtcB homolog OS=Mus musculus GN=Rtcb PE=2 SV=1	tr|D3Z5M4|D3Z5M4_MOUSE	207 kDa	0.2	0.4	0	1	0.8	0.4	insignificant between days	insignificant between days
NIF3-like protein 1 OS=Mus musculus GN=Nif3l1 PE=1 SV=4	sp|P46414|CDN1B_MOUSE	22 kDa	0.2	0.4	0.6	0	0	0.4	insignificant between days	insignificant between days
Protein NDRG1 OS=Mus musculus GN=Ndrg1 PE=1 SV=1	sp|P22907|HEM3_MOUSE	39 kDa	0.2	0.4	0.4	0.2	0	0.6	insignificant between days	insignificant between days
D-dopachrome decarboxylase OS=Mus musculus GN=Ddt PE=1 SV=3	sp|Q3UMY5|EMAL4_MOUSE (+1)	110 kDa	0.2	0.4	0.6	0	0	0.2	insignificant between days	insignificant between days
Small glutamine-rich tetratricopeptide repeat-containing protein alpha OS=Mus musculus GN=Sgta PE=1 SV=2	sp|Q9QXT0|CNPY2_MOUSE	21 kDa	0.2	0.4	0.4	0.8	0.4	1.6	insignificant between days	insignificant between days
Proteasome subunit beta type-5 OS=Mus musculus GN=Psmb5 PE=1 SV=3	tr|Q6P6K7|Q6P6K7_MOUSE	43 kDa	0.2	0.4	0	0.6	0.4	0.8	insignificant between days	insignificant between days
Ig heavy chain V-III region W3082 OS=Mus musculus PE=1 SV=1	sp|Q8BJW6|EIF2A_MOUSE	64 kDa	0.2	0.4	0.2	0.4	0.2	0.6	insignificant between days	insignificant between days
Cytoglobin OS=Mus musculus GN=Cygb PE=2 SV=1	sp|Q8R317|UBQL1_MOUSE	62 kDa	0.2	0.4	0.2	0	0.2	0.8	insignificant between days	insignificant between days
Acyl-CoA-binding domain-containing protein 7 OS=Mus musculus GN=Acbd7 PE=2 SV=1	sp|P34928|APOC1_MOUSE	10 kDa	0.2	0.4	0.6	0	0.2	0	insignificant between days	insignificant between days
	sp|O54916|REPS1_MOUSE (+2)	87 kDa	0.2	0.4	0	0	0	0.2	insignificant between days	insignificant between days
40S ribosomal protein S18 OS=Mus musculus GN=Rps18 PE=1 SV=3	tr|D3YY61|D3YY61_MOUSE	23 kDa	0.2	0.2	0	1.2	0.6	0.6	insignificant between days	insignificant between days
Small proline-rich protein 2H OS=Mus musculus GN=Sprr2h PE=2 SV=1	sp|Q9WTP6|KAD2_MOUSE	26 kDa	0.2	0.2	1.8	0.6	1	1.6	insignificant between days	insignificant between days
Proteasome subunit alpha type-4 OS=Mus musculus GN=Psma4 PE=1 SV=1	tr|D3Z3A0|D3Z3A0_MOUSE	22 kDa	0.2	0.2	1.8	0	0.4	0.4	insignificant between days	insignificant between days
Costars family protein ABRACL OS=Mus musculus GN=Abracl PE=4 SV=1	sp|Q9ERK4|XPO2_MOUSE [2]	110 kDa	0.2	0.2	0.4	0.6	1.6	0.6	insignificant between days	insignificant between days
Testin OS=Mus musculus GN=Tes PE=1 SV=1	sp|Q9Z0N2|IF2H_MOUSE	51 kDa	0.2	0.2	0	0	0.6	0	insignificant between days	insignificant between days
Carbonyl reductase [NADPH] 2 OS=Mus musculus GN=Cbr2 PE=1 SV=1	tr|G3UWD7|G3UWD7_MOUSE	15 kDa	0.2	0.2	0.2	1.4	0.8	1.2	insignificant between days	insignificant between days
Ig kappa chain V-III region PC 7769 OS=Mus musculus PE=1 SV=1	sp|Q9Z1N5|DX39B_MOUSE [2]	49 kDa	0.2	0.2	0	1.2	1.2	2.4	insignificant between days	insignificant between days
Ig kappa chain V-III region PC 7940 OS=Mus musculus PE=1 SV=1	sp|Q9Z1N5|DX39B_MOUSE	49 kDa	0.2	0.2	0	1.2	1.2	2.4	insignificant between days	insignificant between days
Proteasome subunit beta type-7 OS=Mus musculus GN=Psmb7 PE=1 SV=1	tr|A2A4X6|A2A4X6_MOUSE	19 kDa	0.2	0.2	0	0	0.2	0.2	insignificant between days	insignificant between days
Probable ATP-dependent RNA helicase DDX5 OS=Mus musculus GN=Ddx5 PE=1 SV=2	sp|P51432|PLCB3_MOUSE	139 kDa	0.2	0.2	0.2	0.6	0.8	1	insignificant between days	insignificant between days
Phosphorylase OS=Mus musculus GN=Pygm PE=2 SV=1	sp|Q8CGR5|KLK14_MOUSE	27 kDa	0.2	0.2	0.4	0	0.6	0.6	insignificant between days	insignificant between days
Glia maturation factor gamma (Fragment) OS=Mus musculus GN=Gmfg PE=2 SV=1	sp|O35286|DHX15_MOUSE	91 kDa	0.2	0.2	0	0.4	0	0.2	insignificant between days	insignificant between days
Protein 1810009J06Rik OS=Mus musculus GN=1810009J06Rik PE=2 SV=1	sp|Q64471|GSTT1_MOUSE	27 kDa	0.2	0.2	0	0.8	0.6	1.2	insignificant between days	insignificant between days
CPN10-like protein OS=Mus musculus GN=Hspe1-rs1 PE=3 SV=1	sp|Q91YE6|IPO9_MOUSE [3]	116 kDa	0.2	0.2	0.2	0	0	0.6	insignificant between days	insignificant between days
Interleukin-1 receptor accessory protein OS=Mus musculus GN=Il1rap PE=1 SV=1	tr|H3BKM0|H3BKM0_MOUSE	101 kDa	0.2	0.2	0	0.4	0.2	0.2	insignificant between days	insignificant between days
Fatty acid-binding protein, epidermal OS=Mus musculus GN=Fabp5 PE=1 SV=3	sp|Q07813|BAX_MOUSE	21 kDa	0.2	0.2	1.2	0.2	0.6	0.6	insignificant between days	insignificant between days
Protein phosphatase 1 regulatory subunit 11 OS=Mus musculus GN=Ppp1r11 PE=1 SV=1	sp|P50431|GLYC_MOUSE	53 kDa	0.2	0.2	0.6	1	0.8	0.6	insignificant between days	insignificant between days
TCTEX5 isoform 3 OS=Mus musculus GN=Ppp1r11 PE=2 SV=1	sp|Q60865|CAPR1_MOUSE	78 kDa	0.2	0.2	0	0.6	0.2	0.8	insignificant between days	insignificant between days
Constitutive coactivator of PPAR-gamma-like protein 1 OS=Mus musculus GN=FAM120A PE=1 SV=2	sp|Q8BL97|SRSF7_MOUSE	31 kDa	0.2	0.2	0	1.2	0.6	0.4	insignificant between days	insignificant between days
Uncharacterized protein OS=Mus musculus GN=Gm6594 PE=4 SV=1	sp|Q9WTM5|RUVB2_MOUSE	51 kDa	0.2	0.2	0.2	0.6	0.2	0.6	insignificant between days	insignificant between days
40S ribosomal protein S30 OS=Mus musculus GN=Fau PE=3 SV=1	sp|Q9CQ48|NUDC2_MOUSE (+1)	18 kDa	0.2	0.2	0.4	0.6	0.4	0.6	insignificant between days	insignificant between days
Eif5 protein (Fragment) OS=Mus musculus GN=Eif5 PE=2 SV=1	sp|Q99KK9|SYHM_MOUSE	57 kDa	0.2	0.2	0	0	0.2	0.6	insignificant between days	insignificant between days
Phosphoglycerate kinase 2 OS=Mus musculus GN=Pgk2 PE=1 SV=4	sp|A2ASS6|TITIN_MOUSE	3906 kDa	0.2	0	0.2	0.6	0.2	0	insignificant between days	insignificant between days
Glucose-6-phosphate isomerase OS=Mus musculus GN=Gpi PE=1 SV=4	tr|G3X981|G3X981_MOUSE (+1)	58 kDa	0.2	0	0	0.2	0.2	0.2	insignificant between days	insignificant between days
Calmodulin OS=Mus musculus GN=Calm1 PE=2 SV=1	sp|Q8VC28|AK1CD_MOUSE	37 kDa	0.2	0	0	0	0	0	insignificant between days	insignificant between days
Nucleoside diphosphate kinase OS=Mus musculus GN=Gm20390 PE=3 SV=1	sp|P84096|RHOG_MOUSE	21 kDa	0.2	0	0	0	0	0	insignificant between days	insignificant between days
N-acetylneuraminate lyase OS=Mus musculus GN=Npl PE=1 SV=1	sp|Q07133|H1T_MOUSE	22 kDa	0.2	0	0.4	0.8	1	0.4	insignificant between days	insignificant between days
60S ribosomal protein L5 (Fragment) OS=Mus musculus GN=Rpl5 PE=2 SV=1	tr|F2Z483|F2Z483_MOUSE	11 kDa	0.2	0	0	0	0	0	insignificant between days	insignificant between days
Apolipoprotein A-II OS=Mus musculus GN=Apoa2 PE=4 SV=1	tr|B2KFA9|B2KFA9_MOUSE	15 kDa	0.2	0	0	0.8	1	0	insignificant between days	insignificant between days
Cytosol aminopeptidase OS=Mus musculus GN=Lap3 PE=1 SV=3	tr|E9QPR4|E9QPR4_MOUSE	266 kDa	0.2	0	0	0.2	0	0	insignificant between days	insignificant between days
Immunoglobulin superfamily member 5 OS=Mus musculus GN=Igsf5 PE=4 SV=1	tr|E9Q1M8|E9Q1M8_MOUSE	134 kDa	0.2	0	0	0	0	0	insignificant between days	insignificant between days
60S ribosomal protein L18 (Fragment) OS=Mus musculus GN=Rpl18 PE=4 SV=1	tr|A3KFU5|A3KFU5_MOUSE	69 kDa	0.2	0	0.2	0	0	0	insignificant between days	insignificant between days
Glyoxalase domain-containing protein 4 OS=Mus musculus GN=Glod4 PE=2 SV=1	sp|Q6PHN9|RAB35_MOUSE	23 kDa	0.2	0	0	0	0	0	insignificant between days	insignificant between days
Glyoxalase domain-containing protein 4 OS=Mus musculus GN=Glod4 PE=4 SV=1	sp|P62823|RAB3C_MOUSE	26 kDa	0.2	0	0	0	0	0	insignificant between days	insignificant between days
E3 ubiquitin-protein ligase NEDD4 OS=Mus musculus GN=Nedd4 PE=4 SV=1	sp|P35276|RAB3D_MOUSE	24 kDa	0.2	0	0	0	0	0	insignificant between days	insignificant between days
Histidine triad nucleotide-binding protein 1 OS=Mus musculus GN=Hint1 PE=2 SV=1	sp|Q923S9|RAB30_MOUSE	23 kDa	0.2	0	0	0	0	0	insignificant between days	insignificant between days
MCG11809 OS=Mus musculus GN=Gm10288 PE=3 SV=1	sp|P15508|SPTB1_MOUSE	245 kDa	0.2	0	0	1.6	0.8	2.2	insignificant between days	insignificant between days
Hepatoma-derived growth factor OS=Mus musculus GN=Hdgf PE=1 SV=2	tr|E9PZH4|E9PZH4_MOUSE	24 kDa	0.2	0	0	0	0.2	0.4	insignificant between days	insignificant between days
Protein Cald1 OS=Mus musculus GN=Cald1 PE=2 SV=1	tr|D3Z6R2|D3Z6R2_MOUSE	16 kDa	0.2	0	0	0	0	0	insignificant between days	insignificant between days
Actin-related protein 2/3 complex subunit 2 OS=Mus musculus GN=Arpc2 PE=4 SV=1	sp|P46664|PURA2_MOUSE	50 kDa	0.2	0	0.2	1.8	0.8	0.8	insignificant between days	insignificant between days
Spermidine synthase OS=Mus musculus GN=Srm PE=2 SV=1	tr|D3YXT2|D3YXT2_MOUSE	24 kDa	0.2	0	0	0.4	0.8	0.6	insignificant between days	insignificant between days
Sortilin-related receptor OS=Mus musculus GN=Sorl1 PE=1 SV=3	sp|Q8VDW0|DX39A_MOUSE	49 kDa	0.2	0	0	0.6	0.8	1.4	insignificant between days	insignificant between days
Putative uncharacterized protein OS=Mus musculus GN=Lifr PE=2 SV=1	tr|B1AXB9|B1AXB9_MOUSE	47 kDa	0.2	0	0.2	0.4	0	0	insignificant between days	insignificant between days
Rpl17 protein (Fragment) OS=Mus musculus GN=Rpl17 PE=2 SV=1	sp|P01665|KV3AD_MOUSE (+1)	12 kDa	0.2	0	0	0	0	1.2	insignificant between days	insignificant between days
Nucleosome assembly protein 1-like 4 OS=Mus musculus GN=Nap1l4 PE=1 SV=1	sp|O88307|SORL_MOUSE	247 kDa	0.2	0	0	0	0.8	0	insignificant between days	insignificant between days
Dynactin subunit 1 OS=Mus musculus GN=Dctn1 PE=2 SV=1	tr|E9PVU0|E9PVU0_MOUSE [2]	146 kDa	0.2	0	1.4	0	0.2	1.2	insignificant between days	insignificant between days
Acetyl-Coenzyme A acetyltransferase 3 OS=Mus musculus GN=Acat3 PE=2 SV=1	tr|E9PVU0|E9PVU0_MOUSE	146 kDa	0.2	0	1.4	0	0.2	1.2	insignificant between days	insignificant between days
RuvB-like 1 OS=Mus musculus GN=Ruvbl1 PE=1 SV=1	sp|Q61753|SERA_MOUSE	57 kDa	0.2	0	0.6	0	0	0.2	insignificant between days	insignificant between days
Ig heavy chain V region 23 OS=Mus musculus PE=4 SV=1	sp|O55137|ACOT1_MOUSE	46 kDa	0.2	0	0	1	0.6	2.4	insignificant between days	insignificant between days
Heterogeneous nuclear ribonucleoprotein M (Fragment) OS=Mus musculus GN=Hnrnpm PE=4 SV=1	sp|Q9QYR7|ACOT3_MOUSE	47 kDa	0.2	0	0	0	0	0.4	insignificant between days	insignificant between days
F-actin-capping protein subunit alpha-1 OS=Mus musculus GN=Capza1 PE=1 SV=4	tr|Q3U741|Q3U741_MOUSE	73 kDa	0.2	0	0.2	0.8	0.8	0.6	insignificant between days	insignificant between days
60S ribosomal protein L36 OS=Mus musculus GN=Rpl36 PE=3 SV=1	sp|Q9WVQ5|MTNB_MOUSE	27 kDa	0.2	0	0.2	0.2	0.4	1	insignificant between days	insignificant between days
Ras-related protein Rab-11B OS=Mus musculus GN=Rab11b PE=2 SV=1	sp|Q9ERL7|GMFG_MOUSE	17 kDa	0.2	0	0	0.2	0	0.2	insignificant between days	insignificant between days
Importin-9 OS=Mus musculus GN=Ipo9 PE=1 SV=3	sp|P10711|TCEA1_MOUSE	34 kDa	0.2	0	0.2	0.4	0.2	0.8	insignificant between days	insignificant between days
Importin-9 OS=Mus musculus GN=Ipo9 PE=2 SV=1	sp|P10711|TCEA1_MOUSE	34 kDa	0.2	0	0.2	0.4	0.2	0.8	insignificant between days	insignificant between days
Synaptic vesicle membrane protein VAT-1 homolog OS=Mus musculus GN=Vat1 PE=1 SV=3	sp|Q63918|SDPR_MOUSE	47 kDa	0.2	0	1.4	0.6	0.2	0.2	insignificant between days	insignificant between days
Uncharacterized protein OS=Mus musculus GN=Gm4845 PE=3 SV=1	tr|Q3TGS7|Q3TGS7_MOUSE (+2)	19 kDa	0.2	0	1	0.4	0.2	1.2	insignificant between days	insignificant between days
10 kDa heat shock protein, mitochondrial OS=Mus musculus GN=Hspe1 PE=1 SV=2	tr|Q6NZD2|Q6NZD2_MOUSE	59 kDa	0.2	0	0	0	0	0.8	insignificant between days	insignificant between days
DnaJ homolog subfamily A member 1 OS=Mus musculus GN=Dnaja1 PE=1 SV=1	tr|E9QKZ2|E9QKZ2_MOUSE	116 kDa	0.2	0	0	0	0	0.4	insignificant between days	insignificant between days
Putative uncharacterized protein OS=Mus musculus GN=Dnaja1 PE=2 SV=1	tr|E0CXB2|E0CXB2_MOUSE	73 kDa	0.2	0	0	0	0	0.4	insignificant between days	insignificant between days
Cytosine-specific methyltransferase OS=Mus musculus GN=Dnmt1 PE=3 SV=1	sp|P01644|KV5AB_MOUSE (+1)	12 kDa	0.2	0	0	1.4	0.6	3.2	insignificant between days	insignificant between days
3-alpha-hydroxysteroid dehydrogenase type 1 OS=Mus musculus GN=Akr1c14 PE=2 SV=1	sp|Q9EQ80|NIF3L_MOUSE (+1)	42 kDa	0.2	0	0.2	1.2	0.6	2.4	insignificant between days	insignificant between days
182 kDa tankyrase-1-binding protein OS=Mus musculus GN=Tnks1bp1 PE=1 SV=2	sp|P13707|GPDA_MOUSE	38 kDa	0.2	0	3.4	0	0	0	insignificant between days	insignificant between days
cAMP-dependent protein kinase type II-alpha regulatory subunit OS=Mus musculus GN=Prkar2a PE=1 SV=2	sp|Q68FL6|SYMC_MOUSE (+1)	101 kDa	0.2	0	0	0.4	0.2	0	insignificant between days	insignificant between days
Creatine kinase U-type, mitochondrial OS=Mus musculus GN=Ckmt1 PE=1 SV=1	sp|P63005|LIS1_MOUSE	47 kDa	0.2	0	0.2	0.4	0.2	0.8	insignificant between days	insignificant between days
Serine/arginine-rich splicing factor 7 OS=Mus musculus GN=Srsf7 PE=1 SV=1	tr|E9Q6I2|E9Q6I2_MOUSE [3]	74 kDa	0.2	0	0	0.6	0	0.6	insignificant between days	insignificant between days
Cingulin OS=Mus musculus GN=Cgn PE=2 SV=1	sp|Q61730|IL1AP_MOUSE	66 kDa	0.2	0	0	0.6	0	0.6	insignificant between days	insignificant between days
Acylphosphatase OS=Mus musculus GN=Acyp1 PE=3 SV=1	sp|P08905|LYZ2_MOUSE [2]	17 kDa	0.2	0	0	0.8	0.8	0.4	insignificant between days	insignificant between days
Far upstream element-binding protein 1 OS=Mus musculus GN=Fubp1 PE=2 SV=1	sp|P08905|LYZ2_MOUSE	17 kDa	0.2	0	0	0.8	0.8	0	insignificant between days	insignificant between days
Protein transport protein Sec23B OS=Mus musculus GN=Sec23b PE=2 SV=1	sp|P61626|LYSC_HUMAN	17 kDa	0.2	0	0	0	0	0	insignificant between days	insignificant between days
6-phosphofructokinase, muscle type OS=Mus musculus GN=Pfkm PE=1 SV=3	sp|P17897|LYZ1_MOUSE	17 kDa	0.2	0	0	0.8	0.6	0	insignificant between days	insignificant between days
TCTEX5 isoform 2 OS=Mus musculus GN=Ppp1r11 PE=2 SV=1	sp|Q3UGC7|EI3JA_MOUSE	29 kDa	0.2	0	0.4	0.4	0	0	insignificant between days	insignificant between days
Dynein light chain 1, cytoplasmic OS=Mus musculus GN=Dynll1 PE=1 SV=1	tr|Q9D809|Q9D809_MOUSE	12 kDa	0.2	0	1	0.2	0	0.2	insignificant between days	insignificant between days
Isoform 6 of C-Jun-amino-terminal kinase-interacting protein 4 OS=Mus musculus GN=Spag9	sp|P16110|LEG3_MOUSE (+1)	28 kDa	0.2	0	0	0.4	0.6	0	insignificant between days	insignificant between days
cAMP-regulated phosphoprotein 19 OS=Mus musculus GN=Arpp19 PE=1 SV=2	sp|P35505|FAAA_MOUSE	46 kDa	0.2	0	0.8	0.6	0	0.8	insignificant between days	insignificant between days
PRKC apoptosis WT1 regulator protein OS=Mus musculus GN=Pawr PE=1 SV=2	sp|Q9DBB9|CPN2_MOUSE	60 kDa	0.2	0	0.2	1.4	0.2	0	insignificant between days	insignificant between days
Rab GTPase-binding effector protein 2 OS=Mus musculus GN=Rabep2 PE=2 SV=3	tr|Q9CRB1|Q9CRB1_MOUSE	15 kDa	0.2	0	1	0.2	0.2	0.4	insignificant between days	insignificant between days
Rab GTPase-binding effector protein 2 OS=Mus musculus GN=Rabep2 PE=2 SV=1	tr|Q9CRB1|Q9CRB1_MOUSE	15 kDa	0.2	0	1	0.2	0.2	0.4	insignificant between days	insignificant between days
Eukaryotic translation initiation factor 5 OS=Mus musculus GN=Eif5 PE=1 SV=1	sp|P70677|CASP3_MOUSE	31 kDa	0.2	0	0.2	0.4	0.6	0.8	insignificant between days	insignificant between days
Small proline-rich protein 2E OS=Mus musculus GN=Sprr2e PE=2 SV=1	tr|M0QWJ2|M0QWJ2_MOUSE	4 kDa	0.2	0	0	0	0	0	insignificant between days	insignificant between days
Angiotensinogen OS=Mus musculus GN=Agt PE=2 SV=1	sp|O88958|GNPI1_MOUSE	33 kDa	0.2	0	0.2	0	0.2	0.6	insignificant between days	insignificant between days
ATP-dependent RNA helicase DDX19A OS=Mus musculus GN=Ddx19a PE=2 SV=2	sp|O88958|GNPI1_MOUSE	33 kDa	0.2	0	0.2	0	0.2	0.6	insignificant between days	insignificant between days
Methylmalonate-semialdehyde dehydrogenase [acylating], mitochondrial OS=Mus musculus GN=Aldh6a1 PE=1 SV=1	tr|Q8VCU2|Q8VCU2_MOUSE	94 kDa	0.2	0	0.2	0.6	0	0	insignificant between days	insignificant between days
Ral guanine nucleotide dissociation stimulator-like 3 OS=Mus musculus GN=Rgl3 PE=1 SV=2	sp|P54729|NUB1_MOUSE	70 kDa	0.2	0	0	0.4	0	0.6	insignificant between days	insignificant between days
Protein dpy-30 homolog OS=Mus musculus GN=Dpy30 PE=1 SV=1	tr|Q3UTR7|Q3UTR7_MOUSE	53 kDa	0.2	0	0	0.4	0	0.2	insignificant between days	insignificant between days
Lysosome-associated membrane glycoprotein 2 OS=Mus musculus GN=Lamp2 PE=2 SV=2	sp|Q68FH4|GALK2_MOUSE	51 kDa	0.2	0	0.4	0	0	0.8	insignificant between days	insignificant between days
Serine/arginine-rich splicing factor 5 OS=Mus musculus GN=Srsf5 PE=1 SV=2	tr|F7CDT0|F7CDT0_MOUSE	20 kDa	0.2	0	0	0.4	0.4	0.8	insignificant between days	insignificant between days
	sp|Q8CG72|ARHL2_MOUSE	39 kDa	0.2	0	0.2	0.2	0.4	0.4	insignificant between days	insignificant between days
	sp|P63165|SUMO1_HUMAN (+1)	12 kDa	0.2	0	0.4	0	0	0	insignificant between days	insignificant between days
	sp|P50404|SFTPD_MOUSE	38 kDa	0.2	0	0.2	0.6	0	0	insignificant between days	insignificant between days
	tr|Q8K426|Q8K426_MOUSE	13 kDa	0.2	0	0	0.4	0.2	0	insignificant between days	insignificant between days
	sp|Q80XD8|PRAP1_MOUSE	17 kDa	0.2	0	0.4	0	0	0	insignificant between days	insignificant between days
Putative uncharacterized protein (Fragment) OS=Mus musculus PE=2 SV=1	tr|A8DUK7|A8DUK7_MOUSE	16 kDa	0	149	80	0	0	0	insignificant between days	insignificant between days
Actin, cytoplasmic 1 (Fragment) OS=Mus musculus GN=Actb PE=2 SV=1	tr|Q8BPF4|Q8BPF4_MOUSE	15 kDa	0	145.8	93.6	0	0	0	insignificant between days	insignificant between days
Heat shock protein HSP 90-beta (Fragment) OS=Mus musculus GN=Hsp90ab1 PE=2 SV=1	tr|A8DUL7|A8DUL7_MOUSE	16 kDa	0	142	80.4	0	0	0	insignificant between days	insignificant between days
Complement C3 (Fragment) OS=Mus musculus GN=C3 PE=4 SV=1	tr|A8DUN2|A8DUN2_MOUSE	16 kDa	0	142	83.2	0	0	0	insignificant between days	insignificant between days
Beta-globin OS=Mus musculus castaneus GN=Hbbt1 PE=3 SV=1	tr|A8DUP0|A8DUP0_MOUSE	16 kDa	0	127.6	59.2	0	0	0	insignificant between days	insignificant between days
Alpha-2-macroglobulin OS=Mus musculus GN=A2m PE=1 SV=3	tr|A8DUQ5|A8DUQ5_MOUSE	16 kDa	0	127.4	72.4	0	0	0	insignificant between days	Dopp 4 high, Dopp 5 low
Beta-actin-like protein 2 OS=Mus musculus GN=Actbl2 PE=1 SV=1	tr|Q9CWS5|Q9CWS5_MOUSE	15 kDa	0	124.4	81.2	0	0	0	insignificant between days	insignificant between days
Actin, aortic smooth muscle OS=Mus musculus GN=Acta2 PE=1 SV=1	tr|Q9CY10|Q9CY10_MOUSE	15 kDa	0	110.8	71	0	0	0	insignificant between days	insignificant between days
Actin, gamma-enteric smooth muscle OS=Mus musculus GN=Actg2 PE=2 SV=1	tr|A8DUV1|A8DUV1_MOUSE	15 kDa	0	105.8	74.6	0	0	0	insignificant between days	insignificant between days
Beta-globin OS=Mus musculus castaneus GN=Hbbt2 PE=3 SV=1	tr|B1Q450|B1Q450_MOUSE	16 kDa	0	102.4	59.2	0	0	0	insignificant between days	insignificant between days
Heat shock protein HSP 90-alpha (Fragment) OS=Mus musculus GN=Hsp90aa1 PE=2 SV=2	tr|D4N6R6|D4N6R6_MUSMC	16 kDa	0	100.2	64.2	0	0	0	insignificant between days	insignificant between days
Heat shock protein HSP 90-beta OS=Mus musculus GN=Hsp90ab1 PE=1 SV=3	tr|D0U269|D0U269_MUSMC	16 kDa	0	89.6	54.8	0	0	0	insignificant between days	insignificant between days
Alpha globin 1 OS=Mus musculus GN=haemaglobin alpha 2 PE=2 SV=1	tr|A8DUP7|A8DUP7_MOUSE	16 kDa	0	85	54.2	0	0	0	insignificant between days	insignificant between days
Heat shock protein HSP 90-alpha OS=Mus musculus GN=Hsp90aa1 PE=1 SV=4	tr|A8DUP3|A8DUP3_MOUSE	16 kDa	0	59.8	46.4	0	0	0	insignificant between days	insignificant between days
Complement C3 OS=Mus musculus GN=C3 PE=1 SV=3	tr|A8DV41|A8DV41_MOUSE	16 kDa	0	53.4	38.6	0	0	0	insignificant between days	insignificant between days
Heat shock protein HSP 90-beta OS=Mus musculus GN=Hsp90ab1 PE=2 SV=1	tr|D4N6M2|D4N6M2_MUSMC	16 kDa	0	51	37.4	0	0	0	insignificant between days	insignificant between days
14-3-3 protein zeta/delta (Fragment) OS=Mus musculus GN=Ywhaz PE=2 SV=1	tr|O08855|O08855_MOUSE	31 kDa	0	39.6	0	0	0	0	insignificant between days	insignificant between days
Heat shock protein HSP 90-alpha (Fragment) OS=Mus musculus GN=Hsp90aa1 PE=2 SV=1	tr|A8DV59|A8DV59_MOUSE	16 kDa	0	38.6	18.6	0	0	0	insignificant between days	insignificant between days
Glutathione S-transferase omega-1 OS=Mus musculus GN=Gsto1 PE=2 SV=2	tr|Q3UBP6|Q3UBP6_MOUSE	42 kDa	0	36.8	28.2	0	0	0	insignificant between days	Dopp 4 low, Dopp 5 high
Keratin, type I cytoskeletal 25 OS=Mus musculus GN=Krt25 PE=1 SV=1	tr|Q69ZX3|Q69ZX3_MOUSE	228 kDa	0	26.4	26	0	0	0	insignificant between days	insignificant between days
Transketolase OS=Mus musculus GN=Tkt PE=1 SV=1	tr|Q3UFT0|Q3UFT0_MOUSE	111 kDa	0	20	40	0	0	0	insignificant between days	insignificant between days
Ubiquitin carboxyl-terminal hydrolase 5 OS=Mus musculus GN=Usp5 PE=1 SV=1	tr|Q810I7|Q810I7_MOUSE	43 kDa	0	16	8	0	0	0	insignificant between days	insignificant between days
Titin OS=Mus musculus GN=Ttn PE=2 SV=1	tr|Q91X22|Q91X22_MOUSE	45 kDa	0	9.4	6.4	0	0	0	insignificant between days	insignificant between days
Protein CTLA-2-alpha OS=Mus musculus GN=Ctla2a PE=2 SV=2	tr|Q3U8X6|Q3U8X6_MOUSE (+2)	19 kDa	0	9.4	9.6	0	0	0	insignificant between days	insignificant between days
Afamin OS=Mus musculus GN=Afm PE=1 SV=2	tr|Q571M2|Q571M2_MOUSE	103 kDa	0	8.4	11.6	0	0	0	insignificant between days	insignificant between days
Heterogeneous nuclear ribonucleoprotein U OS=Mus musculus GN=Hnrnpu PE=4 SV=1	tr|I6L9E2|I6L9E2_MOUSE	26 kDa	0	7.8	5.6	0	0	0	insignificant between days	insignificant between days
Putative uncharacterized protein (Fragment) OS=Mus musculus GN=Hnrnpu PE=2 SV=1	tr|I6L978|I6L978_MOUSE	26 kDa	0	7.8	5.6	0	0	0	insignificant between days	insignificant between days
Uncharacterized protein OS=Mus musculus GN=Gm10064 PE=4 SV=1	sp|P58774|TPM2_MOUSE	33 kDa	0	7.2	4.2	0	1.2	2	insignificant between days	insignificant between days
Glutamine synthetase OS=Mus musculus GN=Glul PE=1 SV=6	tr|D3Z1N9|D3Z1N9_MOUSE	18 kDa	0	4.6	3	0	0	0.6	insignificant between days	insignificant between days
Protein phosphatase 1A OS=Mus musculus GN=Ppm1a PE=1 SV=1	tr|D3Z450|D3Z450_MOUSE	46 kDa	0	4.6	0.6	0	0.6	0	insignificant between days	insignificant between days
Kininogen-1 OS=Mus musculus GN=Kng1 PE=1 SV=1	tr|Q3UXR4|Q3UXR4_MOUSE	69 kDa	0	4.4	12	0	0	0	insignificant between days	insignificant between days
MCG49690 OS=Mus musculus GN=Gm4987 PE=4 SV=1	tr|E9Q454|E9Q454_MOUSE	33 kDa	0	4.4	5.4	0	0	0	insignificant between days	insignificant between days
	sp|Q6PDN3-4|MYLK_MOUSE (+1)	18 kDa	0	3.6	3.2	0	0	0	insignificant between days	insignificant between days
Ubiquitin B OS=Mus musculus GN=Ubb PE=2 SV=1	tr|Q3U7V7|Q3U7V7_MOUSE	15 kDa	0	3.4	4.4	0	0	0	insignificant between days	insignificant between days
Charged multivesicular body protein 4c OS=Mus musculus GN=Chmp4c PE=2 SV=1	tr|Q5U438|Q5U438_MOUSE	33 kDa	0	3.4	1.4	0	0	0	insignificant between days	insignificant between days
Transaldolase OS=Mus musculus GN=Taldo1 PE=1 SV=2	tr|Q3TG71|Q3TG71_MOUSE	37 kDa	0	3.2	5.4	0	0	0	insignificant between days	insignificant between days
Proteasome subunit alpha type-1 OS=Mus musculus GN=Psma1 PE=1 SV=1	tr|Q3U6X2|Q3U6X2_MOUSE (+1)	51 kDa	0	3.2	2.4	0	0	0	insignificant between days	insignificant between days
Thioredoxin (Fragment) OS=Mus musculus GN=Pdia3 PE=2 SV=1	tr|Q99K20|Q99K20_MOUSE	35 kDa	0	3	1.2	0	0	0	insignificant between days	insignificant between days
MCG5546, isoform CRA_c OS=Mus musculus GN=Pabpc4 PE=2 SV=1	tr|F6YH22|F6YH22_MOUSE	17 kDa	0	3	2.8	0.6	0.2	1.2	insignificant between days	insignificant between days
Hepatoma-derived growth factor-related protein 2 OS=Mus musculus GN=Hdgfrp2 PE=1 SV=1	sp|Q60598|SRC8_MOUSE	61 kDa	0	3	5.8	0.8	1.2	1.2	insignificant between days	insignificant between days
T-complex protein 1 subunit theta (Fragment) OS=Mus musculus GN=Cct8 PE=4 SV=1	tr|D3YVE6|D3YVE6_MOUSE	30 kDa	0	2.6	2	3.6	1.6	3.4	insignificant between days	insignificant between days
Histone H2B type 2-E OS=Mus musculus GN=Hist2h2be PE=1 SV=3	tr|Q8CD23|Q8CD23_MOUSE	77 kDa	0	2.6	1	0	0	0	insignificant between days	insignificant between days
Myosin-10 OS=Mus musculus GN=Myh10 PE=2 SV=1	tr|Q60950|Q60950_MOUSE	36 kDa	0	2.6	3.2	0	0	0	insignificant between days	insignificant between days
Guanylate-binding protein 9 OS=Mus musculus GN=Gbp9 PE=2 SV=1	tr|J3QNN8|J3QNN8_MOUSE	8 kDa	0	2.4	2.8	0	0.2	0	insignificant between days	insignificant between days
Keratin, type II cytoskeletal 73 OS=Mus musculus GN=Krt73 PE=1 SV=1	sp|P52480-2|KPYM_MOUSE	58 kDa	0	2	1.8	0	0	0	insignificant between days	insignificant between days
Calcineurin-like phosphoesterase domain-containing protein 1 OS=Mus musculus GN=Cpped1 PE=2 SV=1	sp|Q6P8I4|PCNP_MOUSE	19 kDa	0	1.6	1.2	0.2	0.2	0.2	insignificant between days	insignificant between days
Calcineurin-like phosphoesterase domain-containing protein 1 (Fragment) OS=Mus musculus GN=Cpped1 PE=2 SV=1	sp|Q6P8I4|PCNP_MOUSE	19 kDa	0	1.6	1.2	0.2	0.2	0.2	insignificant between days	insignificant between days
Glutathione S-transferase omega-2 OS=Mus musculus GN=Gsto2 PE=2 SV=1	tr|Q8CF71|Q8CF71_MOUSE	13 kDa	0	1.4	0	0	0	0	insignificant between days	insignificant between days
Ras-related protein Rab-26 OS=Mus musculus GN=Rab26 PE=1 SV=1	tr|D3Z7E6|D3Z7E6_MOUSE	20 kDa	0	1.4	1.6	0	0	1.4	insignificant between days	insignificant between days
Nuclear autoantigenic sperm protein OS=Mus musculus GN=Nasp PE=2 SV=1	tr|Q3U6P5|Q3U6P5_MOUSE	37 kDa	0	1.4	0.8	0	0	0	insignificant between days	insignificant between days
Annexin OS=Mus musculus GN=Anxa6 PE=3 SV=1	tr|D3Z2B2|D3Z2B2_MOUSE	15 kDa	0	1.2	1.8	1.4	0	0	insignificant between days	insignificant between days
Glutathione S-transferase Mu 6 OS=Mus musculus GN=Gstm5 PE=2 SV=1	tr|F5H8M6|F5H8M6_MOUSE	17 kDa	0	1.2	0.6	2.8	1.6	2.8	insignificant between days	insignificant between days
SUMO-activating enzyme subunit 2 OS=Mus musculus GN=Uba2 PE=2 SV=1	tr|Q8BT67|Q8BT67_MOUSE	12 kDa	0	1.2	0	0	0	0	insignificant between days	insignificant between days
1-phosphatidylinositol 4,5-bisphosphate phosphodiesterase beta-3 OS=Mus musculus GN=Plcb3 PE=2 SV=2	sp|Q9Z0U1|ZO2_MOUSE	131 kDa	0	1.2	3.6	0	0.4	0.4	insignificant between days	insignificant between days
Polypyrimidine tract binding protein 1 OS=Mus musculus GN=Ptbp1 PE=2 SV=1	sp|Q9CR00|PSMD9_MOUSE [2]	25 kDa	0	1.2	1.8	0.6	0.4	1.8	insignificant between days	insignificant between days
	tr|Q3UIH5|Q3UIH5_MOUSE	49 kDa	0	1.2	0.4	0	0	0	insignificant between days	insignificant between days
Histone H2B type 3-A OS=Mus musculus GN=Hist3h2ba PE=1 SV=3	tr|Q64369|Q64369_MOUSE	29 kDa	0	1	2.2	0	0	0	insignificant between days	insignificant between days
ATP-citrate synthase OS=Mus musculus GN=Acly PE=2 SV=1	tr|B1ARA5|B1ARA5_MOUSE	17 kDa	0	1	1.4	1.4	0.6	0	insignificant between days	insignificant between days
Ig kappa chain V-III region PC 3741/TEPC 111 OS=Mus musculus PE=1 SV=1	tr|D3YWC0|D3YWC0_MOUSE	13 kDa	0	1	0.8	0.8	0.6	0.6	insignificant between days	insignificant between days
Peptidyl-prolyl cis-trans isomerase FKBP3 OS=Mus musculus GN=Fkbp3 PE=1 SV=2	sp|P50518|VATE1_MOUSE	26 kDa	0	1	2	0.2	0.8	0.4	insignificant between days	insignificant between days
Kallikrein-14 OS=Mus musculus GN=Klk14 PE=2 SV=1	sp|P50518|VATE1_MOUSE	26 kDa	0	1	2	0.2	0.8	0.4	insignificant between days	insignificant between days
Early endosome antigen 1 OS=Mus musculus GN=Eea1 PE=1 SV=2	tr|Q7M754|Q7M754_MOUSE	27 kDa	0	1	0	0	0	0	insignificant between days	insignificant between days
S-adenosylmethionine synthase isoform type-1 OS=Mus musculus GN=Mat1a PE=2 SV=1	tr|Q9DCP3|Q9DCP3_MOUSE	17 kDa	0	1	0.8	0	0	0	insignificant between days	insignificant between days
Histidine--tRNA ligase, cytoplasmic OS=Homo sapiens GN=HARS PE=1 SV=2	tr|Q9CZZ4|Q9CZZ4_MOUSE	28 kDa	0	1	1	0	0	0	insignificant between days	insignificant between days
Profilin-2 OS=Mus musculus GN=Pfn2 PE=1 SV=3	sp|P60840|ENSA_MOUSE	13 kDa	0	1	0.8	0	0	0	insignificant between days	insignificant between days
	tr|Q6PJB2|Q6PJB2_MOUSE	51 kDa	0	1	0	0	0	0	insignificant between days	insignificant between days
Keratin, type II cytoskeletal 2 epidermal OS=Homo sapiens GN=KRT2 PE=1 SV=2	tr|O35399|O35399_MOUSE	21 kDa	0	0.8	0	0	0	0	insignificant between days	insignificant between days
Uncharacterized protein OS=Mus musculus GN=Gm5263 PE=4 SV=1	tr|F6TIC7|F6TIC7_MOUSE	30 kDa	0	0.8	0.2	1.6	2	2.6	insignificant between days	insignificant between days
Vascular endothelial growth factor receptor 1 OS=Mus musculus GN=Flt1 PE=1 SV=1	tr|Q8R4B4|Q8R4B4_MOUSE	40 kDa	0	0.8	0.8	0	0	0	insignificant between days	insignificant between days
SH3 domain-binding glutamic acid-rich-like protein OS=Mus musculus GN=Sh3bgrl PE=3 SV=1	sp|Q99JF8|PSIP1_MOUSE	60 kDa	0	0.8	1.2	0	0.2	0	insignificant between days	insignificant between days
Exportin-2 OS=Mus musculus GN=Cse1l PE=2 SV=1	sp|P21300|ALD1_MOUSE	36 kDa	0	0.8	0	0.6	0	0.8	insignificant between days	insignificant between days
Fibulin-1 OS=Mus musculus GN=Fbln1 PE=1 SV=2	tr|Q99KA4|Q99KA4_MOUSE	53 kDa	0	0.8	1.4	0	0	0	insignificant between days	insignificant between days
Secernin-1 OS=Mus musculus GN=Scrn1 PE=1 SV=1	tr|Q9DCD9|Q9DCD9_MOUSE	46 kDa	0	0.8	1.4	0	0	0	insignificant between days	insignificant between days
Lupus La protein homolog OS=Mus musculus GN=Ssb PE=2 SV=1	tr|B2RY53|B2RY53_MOUSE	22 kDa	0	0.8	0.4	0	0.4	0	insignificant between days	insignificant between days
Methylthioribulose-1-phosphate dehydratase OS=Mus musculus GN=Apip PE=1 SV=1	sp|Q62446|FKBP3_MOUSE	25 kDa	0	0.8	1	0.6	0	0.2	insignificant between days	insignificant between days
Transcription elongation factor A protein 2 OS=Mus musculus GN=Tcea2 PE=2 SV=2	tr|G5E8R3|G5E8R3_MOUSE	130 kDa	0	0.8	3.4	0	0	1	insignificant between days	insignificant between days
Epididymal secretory glutathione peroxidase OS=Mus musculus GN=Gpx5 PE=2 SV=3	sp|Q9D0E1|HNRPM_MOUSE	78 kDa	0	0.8	0.6	0	0	0	insignificant between days	insignificant between days
Acyl-protein thioesterase 2 OS=Mus musculus GN=Lypla2 PE=1 SV=1	sp|Q8C052|MAP1S_MOUSE	103 kDa	0	0.8	1	0	0.2	0	insignificant between days	insignificant between days
Septin-2 OS=Mus musculus GN=Sept2 PE=2 SV=1	sp|Q8BUV3|GEPH_MOUSE	83 kDa	0	0.8	1.6	0.4	0.2	0.4	insignificant between days	insignificant between days
14-3-3 protein epsilon OS=Mus musculus GN=Ywhae PE=1 SV=1	tr|Q3TBC3|Q3TBC3_MOUSE	111 kDa	0	0.6	0	0	0	0	insignificant between days	insignificant between days
Prothymosin alpha OS=Mus musculus GN=Ptma PE=1 SV=2	tr|D3YU46|D3YU46_MOUSE	17 kDa	0	0.6	0.4	1.4	1	2.6	insignificant between days	insignificant between days
Valine--tRNA ligase (Fragment) OS=Mus musculus GN=Vars PE=2 SV=1	tr|Q6VEU6|Q6VEU6_MOUSE	6 kDa	0	0.6	0.8	0	0	0	insignificant between days	insignificant between days
Putative uncharacterized protein OS=Mus musculus GN=Psap PE=2 SV=1	sp|P57722|PCBP3_MOUSE	39 kDa	0	0.6	0.6	0	0.4	0.8	insignificant between days	insignificant between days
E3 ubiquitin-protein ligase NEDD4 OS=Mus musculus GN=Nedd4 PE=1 SV=3	tr|Q6ZPF0|Q6ZPF0_MOUSE	27 kDa	0	0.6	0.8	0	0	0	insignificant between days	insignificant between days
Fatty acid-binding protein, adipocyte OS=Mus musculus GN=Fabp4 PE=1 SV=3	tr|Q3UB15|Q3UB15_MOUSE	46 kDa	0	0.6	0.2	0	0	0	insignificant between days	insignificant between days
Protein 2210010C04Rik OS=Mus musculus GN=2210010C04Rik PE=2 SV=1	sp|Q3UMU9|HDGR2_MOUSE	74 kDa	0	0.6	0.4	0	0	0	insignificant between days	insignificant between days
5'(3')-deoxyribonucleotidase, cytosolic type OS=Mus musculus GN=Nt5c PE=1 SV=1	tr|Q3TIK8|Q3TIK8_MOUSE	34 kDa	0	0.6	0.8	0	0	0	insignificant between days	insignificant between days
Protein Cald1 OS=Mus musculus GN=Cald1 PE=4 SV=1	tr|D3YXL3|D3YXL3_MOUSE	12 kDa	0	0.6	0.6	0.2	0	0.2	insignificant between days	insignificant between days
Alpha-2-macroglobulin receptor-associated protein OS=Mus musculus GN=Lrpap1 PE=1 SV=1	sp|Q60710|SAMH1_MOUSE	73 kDa	0	0.6	0.2	2	1.6	1.4	insignificant between days	insignificant between days
Calumenin OS=Mus musculus GN=Calu PE=2 SV=1	tr|Q3ULB1|Q3ULB1_MOUSE	47 kDa	0	0.6	1	1	0.2	0.8	insignificant between days	insignificant between days
Aminoacyl tRNA synthase complex-interacting multifunctional protein 2 OS=Mus musculus GN=Aimp2 PE=2 SV=1	tr|Q8C5R8|Q8C5R8_MOUSE	35 kDa	0	0.6	0.2	1	1	1.2	insignificant between days	insignificant between days
Protein Gm2663 OS=Mus musculus GN=Gm2663 PE=3 SV=1	sp|Q61823|PDCD4_MOUSE	52 kDa	0	0.6	0.4	0.2	0.2	1.6	insignificant between days	insignificant between days
Acetyl-CoA carboxylase 1 OS=Mus musculus GN=Acaca PE=1 SV=1	sp|P97855|G3BP1_MOUSE	52 kDa	0	0.6	1	0.4	0.2	1	insignificant between days	insignificant between days
Insulin-degrading enzyme OS=Mus musculus GN=Ide PE=1 SV=1	sp|Q8K2Q9|SHOT1_MOUSE	71 kDa	0	0.6	2	0.2	0	0.4	insignificant between days	insignificant between days
Lysozyme C-2 OS=Mus musculus GN=Lyz2 PE=1 SV=2	sp|Q3TCJ1|F175B_MOUSE	47 kDa	0	0.6	0.2	0.4	0.2	0.8	insignificant between days	insignificant between days
3-ketoacyl-CoA thiolase, mitochondrial OS=Mus musculus GN=Acaa2 PE=1 SV=3	sp|Q8BJU0|SGTA_MOUSE	34 kDa	0	0.6	0	0.4	0	1	insignificant between days	insignificant between days
EH domain-containing protein 1 OS=Mus musculus GN=Ehd1 PE=1 SV=1	sp|Q9D662|SC23B_MOUSE	86 kDa	0	0.6	0.2	0.2	0.4	0	insignificant between days	insignificant between days
Small proline-rich protein 2K OS=Mus musculus GN=Sprr2k PE=4 SV=1	sp|Q99KN9|EPN4_MOUSE (+1)	69 kDa	0	0.6	0.2	0.2	0	0.4	insignificant between days	insignificant between days
Cathelin-related antimicrobial peptide OS=Mus musculus GN=Camp PE=2 SV=1	sp|P70445|4EBP2_MOUSE (+2)	13 kDa	0	0.6	0.6	0	0	0	insignificant between days	insignificant between days
Hepcidin-2 OS=Mus musculus GN=Hamp2 PE=2 SV=1	sp|Q91XC8|DAP1_MOUSE	11 kDa	0	0.6	0.4	0	0	0.2	insignificant between days	insignificant between days
Cathepsin D OS=Mus musculus GN=Ctsd PE=2 SV=1	tr|Q8CH24|Q8CH24_MOUSE	23 kDa	0	0.4	0	0	0	0	insignificant between days	insignificant between days
Thioredoxin OS=Homo sapiens GN=TXN PE=1 SV=3	tr|D3YW68|D3YW68_MOUSE	18 kDa	0	0.4	0.4	0.8	0.6	0.4	insignificant between days	insignificant between days
Myosin-8 OS=Mus musculus GN=Myh8 PE=1 SV=2	sp|P12400|CTL2B_MOUSE	13 kDa	0	0.4	0	0	0	0.4	insignificant between days	insignificant between days
Ribosomal protein S6 kinase alpha-6 OS=Mus musculus GN=Rps6ka6 PE=2 SV=1	tr|Q3TWJ4|Q3TWJ4_MOUSE	47 kDa	0	0.4	0	0	0	0	insignificant between days	insignificant between days
Glutathione S-transferase OS=Mus musculus GN=Gm10639 PE=2 SV=1	tr|Q3U8C4|Q3U8C4_MOUSE	61 kDa	0	0.4	0.4	0	0	0	insignificant between days	insignificant between days
Phosphoribosylformylglycinamidine synthase OS=Mus musculus GN=Pfas PE=2 SV=1	tr|F6RSK3|F6RSK3_MOUSE	18 kDa	0	0.4	0.6	0	0	0	insignificant between days	insignificant between days
Ubiquitin thioesterase OTUB1 OS=Mus musculus GN=Otub1 PE=1 SV=2	tr|D3YVF4|D3YVF4_MOUSE	13 kDa	0	0.4	0	0	0	0	insignificant between days	insignificant between days
Protein Qars OS=Mus musculus GN=Qars PE=2 SV=1	REVERSE_tr|E9Q2K6|E9Q2K6_MOUSE-R	206 kDa	0	0.4	0	0	0	0	insignificant between days	insignificant between days
Basigin (Fragment) OS=Mus musculus GN=Bsg PE=4 SV=1	sp|Q9DAW9|CNN3_MOUSE	36 kDa	0	0.4	0.6	0	0.6	1	insignificant between days	insignificant between days
Ig heavy chain V region 6.96 OS=Mus musculus PE=4 SV=1	sp|Q8R0A5|TCAL3_MOUSE	22 kDa	0	0.4	1	0.2	0.2	0	insignificant between days	insignificant between days
Ig heavy chain V region MOPC 21 (Fragment) OS=Mus musculus PE=1 SV=1	sp|Q8R0A5|TCAL3_MOUSE	22 kDa	0	0.4	1	0.2	0.2	0	insignificant between days	insignificant between days
Ig heavy chain V region 5-76 OS=Mus musculus PE=1 SV=1	tr|F6R7E8|F6R7E8_MOUSE [2]	27 kDa	0	0.4	0.8	0	0.6	0	insignificant between days	insignificant between days
Ig heavy chain V region 5-84 OS=Mus musculus PE=1 SV=1	tr|F6R7E8|F6R7E8_MOUSE	27 kDa	0	0.4	0.8	0	0.6	0	insignificant between days	insignificant between days
Protein S100-A8 OS=Mus musculus GN=S100a8 PE=1 SV=3	tr|Q9CPN7|Q9CPN7_MOUSE	27 kDa	0	0.4	0.8	0	0.6	0	insignificant between days	insignificant between days
Major urinary protein 2 OS=Mus musculus GN=Mup2 PE=1 SV=1	sp|Q01405|SC23A_MOUSE (+1)	86 kDa	0	0.4	0.4	0.4	0	0.8	insignificant between days	insignificant between days
Light chain variable region (Fragment) OS=Mus musculus GN=Gm16797 PE=2 SV=1	sp|Q9CR70|LAGE3_MOUSE (+1)	16 kDa	0	0.4	0.8	0	0.2	1.2	insignificant between days	insignificant between days
Histone-binding protein RBBP7 OS=Mus musculus GN=Rbbp7 PE=1 SV=1	sp|Q6PGH2|HN1L_MOUSE	20 kDa	0	0.4	1.2	0	0.2	0.2	insignificant between days	insignificant between days
Ras-related protein Rab-7a OS=Mus musculus GN=Rab7a PE=1 SV=2	tr|A3KGL9|A3KGL9_MOUSE [2]	10 kDa	0	0.4	0.4	0.4	0	0.4	insignificant between days	insignificant between days
Apolipoprotein C-I OS=Mus musculus GN=Apoc1 PE=1 SV=1	tr|A3KGL9|A3KGL9_MOUSE	10 kDa	0	0.4	0.4	0.4	0	0.4	insignificant between days	insignificant between days
Igfbp3 protein OS=Mus musculus GN=Igfbp3 PE=2 SV=1	tr|Q9CQM8|Q9CQM8_MOUSE	19 kDa	0	0.4	0	0	0.2	0	insignificant between days	insignificant between days
Dual specificity mitogen-activated protein kinase kinase 4 OS=Mus musculus GN=Map2k4 PE=1 SV=2	tr|B1AT92|B1AT92_MOUSE [2]	24 kDa	0	0.4	0.4	0	0	0	insignificant between days	insignificant between days
Density-regulated protein OS=Mus musculus GN=Denr PE=2 SV=1	tr|B1AT92|B1AT92_MOUSE	24 kDa	0	0.4	0.4	0	0	0	insignificant between days	insignificant between days
Isocitrate dehydrogenase [NAD] subunit alpha, mitochondrial OS=Mus musculus GN=Idh3a PE=1 SV=1	sp|Q60631-2|GRB2_MOUSE	21 kDa	0	0.4	0.2	0	0	0	insignificant between days	insignificant between days
Cystathionine beta-synthase OS=Mus musculus GN=Cbs PE=2 SV=3	sp|Q91YE3|EGLN1_MOUSE	43 kDa	0	0.4	0.4	0	0	0	insignificant between days	insignificant between days
UPF0160 protein MYG1, mitochondrial OS=Mus musculus GN=Myg1 PE=2 SV=1	sp|P62317|SMD2_MOUSE	14 kDa	0	0.4	0	0	0.2	0	insignificant between days	insignificant between days
Protein Akr1cl OS=Mus musculus GN=Akr1cl PE=4 SV=1	sp|P59325|IF5_MOUSE	49 kDa	0	0.4	0.2	0	0.2	0.2	insignificant between days	insignificant between days
Aldo-keto reductase family 1 member C18 OS=Mus musculus GN=Akr1c18 PE=2 SV=2	sp|P59325|IF5_MOUSE	49 kDa	0	0.4	0.2	0	0.2	0.2	insignificant between days	insignificant between days
Delta-1-pyrroline-5-carboxylate dehydrogenase, mitochondrial OS=Mus musculus GN=Aldh4a1 PE=1 SV=3	sp|Q9ET26|RN114_MOUSE	26 kDa	0	0.4	0.4	0	0	0	insignificant between days	insignificant between days
Bcl-2-like protein 15 OS=Mus musculus GN=Bcl2l15 PE=2 SV=1	sp|P62996|TRA2B_MOUSE	34 kDa	0	0.4	0.2	0	0	0.2	insignificant between days	insignificant between days
	sp|Q8CI43|MYL6B_MOUSE	23 kDa	0	0.4	0.4	0.2	0.2	0.2	insignificant between days	insignificant between days
	sp|Q9CQJ6|DENR_MOUSE (+1)	22 kDa	0	0.4	0.6	0	0	0	insignificant between days	insignificant between days
	sp|Q9CWM4|PFD1_MOUSE	14 kDa	0	0.4	0.2	0	0.4	0	insignificant between days	insignificant between days
	sp|Q8K0T0|RTN1_MOUSE	84 kDa	0	0.4	0.2	0	0	0.2	insignificant between days	insignificant between days
	sp|P01863|GCAA_MOUSE (+1)	36 kDa	0	0.4	0.6	2.4	1	3.4	insignificant between days	insignificant between days
	sp|Q8VBT9|ASPC1_MOUSE	60 kDa	0	0.4	0	0	0	0.2	insignificant between days	insignificant between days
	sp|O35326|SRSF5_MOUSE (+1)	31 kDa	0	0.4	0	0	0	0.2	insignificant between days	insignificant between days
Uncharacterized protein OS=Mus musculus GN=Tubb4b-ps1 PE=3 SV=1	tr|E9PX27|E9PX27_MOUSE	13 kDa	0	0.2	0	0	2.2	0	insignificant between days	insignificant between days
14-3-3 protein theta (Fragment) OS=Mus musculus GN=Ywhaq PE=3 SV=1	tr|Q3V2I5|Q3V2I5_MOUSE	25 kDa	0	0.2	0	0	0	0	insignificant between days	insignificant between days
Bifunctional glutamate/proline--tRNA ligase OS=Mus musculus GN=Eprs PE=1 SV=4	tr|D6RJ11|D6RJ11_MOUSE	11 kDa	0	0.2	0.4	0	0	0.2	insignificant between days	insignificant between days
Glycogen phosphorylase, brain form OS=Mus musculus GN=Pygb PE=1 SV=3	tr|E9Q0G4|E9Q0G4_MOUSE (+1)	44 kDa	0	0.2	0	0.2	0.4	0.2	insignificant between days	insignificant between days
Phosphorylase OS=Mus musculus GN=Pygb PE=2 SV=1	tr|E9PX63|E9PX63_MOUSE (+1)	39 kDa	0	0.2	0	0	0.2	0	insignificant between days	insignificant between days
Ras-related protein Rab-43 OS=Mus musculus GN=Rab43 PE=1 SV=1	tr|Q3UYH9|Q3UYH9_MOUSE	97 kDa	0	0.2	0.2	0	0	0	insignificant between days	insignificant between days
Nuclear ubiquitous casein and cyclin-dependent kinase substrate 1 OS=Mus musculus GN=Nucks1 PE=1 SV=1	tr|Q8C292|Q8C292_MOUSE	68 kDa	0	0.2	0.4	0	0	0	insignificant between days	insignificant between days
Coronin-1B OS=Mus musculus GN=Coro1b PE=1 SV=1	sp|P13541|MYH3_MOUSE [3]	224 kDa	0	0.2	0.2	0.6	0.4	0.4	insignificant between days	insignificant between days
26S protease regulatory subunit 8 OS=Mus musculus GN=Psmc5 PE=1 SV=1	sp|P13541|MYH3_MOUSE	224 kDa	0	0.2	0.2	0.4	0.4	0.2	insignificant between days	insignificant between days
Glutaredoxin-3 OS=Mus musculus GN=Glrx3 PE=1 SV=1	sp|Q5SX39|MYH4_MOUSE	223 kDa	0	0.2	0.2	0.6	0.4	0.2	insignificant between days	insignificant between days
BAG family molecular chaperone regulator 3 OS=Mus musculus GN=Bag3 PE=1 SV=2	sp|Q5SX40|MYH1_MOUSE	223 kDa	0	0.2	0.2	0.6	0.2	0	insignificant between days	insignificant between days
Septin-8 OS=Mus musculus GN=Sept8 PE=1 SV=4	tr|Q9JJF5|Q9JJF5_MOUSE	21 kDa	0	0.2	0.2	0	0	0	insignificant between days	insignificant between days
Leucine-rich repeat neuronal protein 4 OS=Mus musculus GN=Lrrn4 PE=1 SV=2	tr|F8WJE0|F8WJE0_MOUSE	76 kDa	0	0.2	0	1.8	1.4	0.8	insignificant between days	insignificant between days
40S ribosomal protein S15a OS=Mus musculus GN=Rps15a PE=2 SV=2	tr|Q8VEA0|Q8VEA0_MOUSE	53 kDa	0	0.2	0.6	0	0	0	insignificant between days	insignificant between days
Transcriptional activator protein Pur-beta OS=Mus musculus GN=Purb PE=1 SV=3	tr|Q91WP5|Q91WP5_MOUSE	52 kDa	0	0.2	0.4	0	0	0	insignificant between days	insignificant between days
26S proteasome non-ATPase regulatory subunit 12 OS=Mus musculus GN=Psmd12 PE=1 SV=4	tr|Q3U1C5|Q3U1C5_MOUSE	10 kDa	0	0.2	0	0	0	0	insignificant between days	insignificant between days
Acyl-coenzyme A thioesterase 3 OS=Mus musculus GN=Acot3 PE=2 SV=1	tr|E9Q264|E9Q264_MOUSE	222 kDa	0	0.2	0.2	0.6	0.4	0.2	insignificant between days	insignificant between days
26S protease regulatory subunit 6B OS=Mus musculus GN=Psmc4 PE=1 SV=2	sp|Q8CGE8|IFI5A_MOUSE	45 kDa	0	0.2	0.2	0.2	0	0	insignificant between days	insignificant between days
Methionine aminopeptidase 2 OS=Mus musculus GN=Metap2 PE=1 SV=1	sp|Q8BZW8|NHLC2_MOUSE	78 kDa	0	0.2	0.6	0.2	0.4	1.8	insignificant between days	insignificant between days
Glia maturation factor gamma OS=Mus musculus GN=Gmfg PE=1 SV=1	sp|Q3TLH4|PRC2C_MOUSE	311 kDa	0	0.2	0.6	0	0	0	insignificant between days	insignificant between days
S-adenosylmethionine synthase isoform type-2 OS=Mus musculus GN=Mat2a PE=2 SV=2	sp|P55821|STMN2_MOUSE	21 kDa	0	0.2	0.4	0	0.6	0.4	insignificant between days	insignificant between days
NADP-dependent malic enzyme OS=Mus musculus GN=Me1 PE=1 SV=2	sp|Q640N1|AEBP1_MOUSE	128 kDa	0	0.2	0	0.6	0.2	0.2	insignificant between days	insignificant between days
Isoamyl acetate-hydrolyzing esterase 1 homolog OS=Mus musculus GN=Iah1 PE=2 SV=1	REVERSE_sp|Q91ZT7|ASB10_MOUSE-R	52 kDa	0	0.2	0.4	0	0	0.2	insignificant between days	insignificant between days
Chitinase-3-like protein 4 OS=Mus musculus GN=Chi3l4 PE=1 SV=2	sp|O08663|MAP2_MOUSE	53 kDa	0	0.2	0.2	0	0	0.6	insignificant between days	insignificant between days
Heterogeneous nuclear ribonucleoproteins C1/C2 OS=Mus musculus GN=Hnrnpc PE=1 SV=1	tr|Q9CY61|Q9CY61_MOUSE	15 kDa	0	0.2	0	0	0	0	insignificant between days	insignificant between days
Programmed cell death protein 4 OS=Mus musculus GN=Pdcd4 PE=1 SV=1	tr|D3YY16|D3YY16_MOUSE	12 kDa	0	0.2	0	0	0	0	insignificant between days	insignificant between days
Coatomer subunit gamma-1 OS=Mus musculus GN=Copg1 PE=2 SV=1	sp|P01750|HVM06_MOUSE [4]	13 kDa	0	0.2	0	1.8	0.4	2.8	insignificant between days	insignificant between days
Signal transducer and activator of transcription 1 OS=Mus musculus GN=Stat1 PE=1 SV=1	tr|D6RDQ3|D6RDQ3_MOUSE	6 kDa	0	0.2	0	0	0	0	insignificant between days	insignificant between days
Protein Tceal6 OS=Mus musculus GN=Tceal6 PE=2 SV=1	tr|G3UZD3|G3UZD3_MOUSE	22 kDa	0	0.2	0	0.8	0	1.4	insignificant between days	insignificant between days
Interferon regulatory factor 6 OS=Mus musculus GN=Irf6 PE=1 SV=2	tr|A2AVR9|A2AVR9_MOUSE	12 kDa	0	0.2	0	0	0	0.4	insignificant between days	insignificant between days
Hemoglobin subunit zeta OS=Mus musculus GN=Hbz PE=2 SV=2	sp|Q99MD9|NASP_MOUSE [2]	84 kDa	0	0.2	0	0.8	0.2	1	insignificant between days	insignificant between days
Hemoglobin subunit zeta (Fragment) OS=Mus musculus GN=Hba-x PE=2 SV=1	sp|Q99MD9|NASP_MOUSE (+1)	84 kDa	0	0.2	0	0.8	0.2	1	insignificant between days	insignificant between days
Lysozyme C-1 OS=Mus musculus GN=Lyz1 PE=1 SV=1	sp|P19973|LSP1_MOUSE	37 kDa	0	0.2	0.6	0.2	0.8	1	insignificant between days	insignificant between days
Reticulocalbin-3 OS=Mus musculus GN=Rcn3 PE=2 SV=1	sp|P19973|LSP1_MOUSE	37 kDa	0	0.2	0.6	0.2	0.8	1	insignificant between days	insignificant between days
Ubiquilin-2 OS=Mus musculus GN=Ubqln2 PE=1 SV=2	sp|Q6P1F6|2ABA_MOUSE	52 kDa	0	0.2	0	0.8	0.4	1.2	insignificant between days	insignificant between days
Ig kappa chain V-IV region S107B OS=Mus musculus PE=4 SV=1	sp|Q6P1F6|2ABA_MOUSE	52 kDa	0	0.2	0	0.8	0.4	1.2	insignificant between days	insignificant between days
Hematological and neurological expressed 1-like protein OS=Mus musculus GN=Hn1l PE=2 SV=1	tr|J3QPC6|J3QPC6_MOUSE	38 kDa	0	0.2	0.6	0	0	0	insignificant between days	insignificant between days
KH domain-containing protein 3 OS=Mus musculus GN=Khdc3 PE=1 SV=1	sp|Q61074|PPM1G_MOUSE	59 kDa	0	0.2	0.4	0.2	0.6	0.6	insignificant between days	insignificant between days
Ig heavy chain V region AMPC1 OS=Mus musculus PE=1 SV=1	sp|P28843|DPP4_MOUSE	87 kDa	0	0.2	0.2	1	0	0.4	insignificant between days	insignificant between days
NudC domain-containing protein 2 OS=Mus musculus GN=Nudcd2 PE=1 SV=1	tr|E9QMC1|E9QMC1_MOUSE	137 kDa	0	0.2	1.4	0	0	0	insignificant between days	insignificant between days
Nuclear transport factor 2 OS=Mus musculus GN=Nutf2 PE=2 SV=1	tr|E9QMC1|E9QMC1_MOUSE	137 kDa	0	0.2	1.4	0	0	0	insignificant between days	insignificant between days
Ribulose-phosphate 3-epimerase OS=Mus musculus GN=Rpe PE=2 SV=1	sp|Q8C166|CPNE1_MOUSE	59 kDa	0	0.2	0	1.4	0	0.8	insignificant between days	insignificant between days
Guanylate kinase OS=Mus musculus GN=Guk1 PE=2 SV=1	sp|Q9R1M5-7|NALP5_MOUSE	112 kDa	0	0.2	0	0	0	0	insignificant between days	insignificant between days
NACHT, LRR and PYD domains-containing protein 14 OS=Mus musculus GN=Nlrp14 PE=2 SV=2	tr|Q78ZM0|Q78ZM0_MOUSE	19 kDa	0	0.2	0.4	0.6	0	0.4	insignificant between days	insignificant between days
Growth factor receptor-bound protein 2 OS=Mus musculus GN=Grb2 PE=2 SV=1	tr|G3UZ30|G3UZ30_MOUSE	14 kDa	0	0.2	0.8	0	0.2	0.2	insignificant between days	insignificant between days
Small nuclear ribonucleoprotein Sm D2 OS=Mus musculus GN=Snrpd2 PE=2 SV=1	sp|Q3V132|ADT4_MOUSE [3]	35 kDa	0	0.2	0	0	0	0.4	insignificant between days	insignificant between days
Eukaryotic translation initiation factor 3 subunit D OS=Mus musculus GN=Eif3d PE=1 SV=2	sp|Q3V132|ADT4_MOUSE	35 kDa	0	0.2	0	0	0	0.4	insignificant between days	insignificant between days
Protein Kif13b OS=Mus musculus GN=Kif13b PE=3 SV=1	sp|P48962|ADT1_MOUSE	33 kDa	0	0.2	0	0	0	0.4	insignificant between days	insignificant between days
Arsenite methyltransferase OS=Mus musculus GN=As3mt PE=2 SV=2	sp|P51881|ADT2_MOUSE	33 kDa	0	0.2	0	0	0	0.4	insignificant between days	insignificant between days
Keratin, type II cytoskeletal 74 OS=Mus musculus GN=Krt74 PE=3 SV=1	sp|Q9CX80|CYGB_MOUSE	21 kDa	0	0.2	0	0.2	0	0.8	insignificant between days	insignificant between days
Opioid growth factor receptor OS=Mus musculus GN=Ogfr PE=2 SV=1	sp|Q9WVK4|EHD1_MOUSE	61 kDa	0	0.2	0.4	0.4	0	0	insignificant between days	insignificant between days
Isocitrate dehydrogenase [NADP], mitochondrial OS=Mus musculus GN=Idh2 PE=1 SV=3	sp|Q9WVK4|EHD1_MOUSE	61 kDa	0	0.2	0.4	0.4	0	0	insignificant between days	insignificant between days
Protein phosphatase 1 regulatory subunit 14B OS=Mus musculus GN=Ppp1r14b PE=1 SV=2	sp|Q91VC7|PP14A_MOUSE	17 kDa	0	0.2	1.2	0.4	0	0.2	insignificant between days	insignificant between days
Transgelin-3 OS=Mus musculus GN=Tagln3 PE=1 SV=1	sp|P97311|MCM6_MOUSE	93 kDa	0	0.2	0	0.4	0	0.2	insignificant between days	insignificant between days
Pulmonary surfactant-associated protein D OS=Mus musculus GN=Sftpd PE=2 SV=1	sp|Q9D0M5|DYL2_MOUSE	10 kDa	0	0.2	0.4	0.2	0.4	0.8	insignificant between days	insignificant between days
	tr|Q8C0W0|Q8C0W0_MOUSE	9 kDa	0	0.2	0.4	0	0	0	insignificant between days	insignificant between days
	sp|Q91WT9|CBS_MOUSE	62 kDa	0	0.2	0.4	0	0	0	insignificant between days	insignificant between days
	sp|P97450|ATP5J_MOUSE	12 kDa	0	0.2	0.4	0	0	0	insignificant between days	insignificant between days
	sp|P01638|KV5A6_MOUSE	13 kDa	0	0.2	0	0.4	0	0.2	insignificant between days	insignificant between days
Hemoglobin subunit beta-2 OS=Mus musculus GN=Hbb-b2 PE=1 SV=2	tr|F7BAE9|F7BAE9_MOUSE	30 kDa	0	0	0	0	0	0	insignificant between days	insignificant between days
Tubulin beta-6 chain OS=Mus musculus GN=Tubb6 PE=1 SV=1	tr|E9Q3D6|E9Q3D6_MOUSE	22 kDa	0	0	0	0	0	0	insignificant between days	insignificant between days
Tubulin beta-1 chain OS=Mus musculus GN=Tubb1 PE=1 SV=1	tr|B7ZC49|B7ZC49_MOUSE	12 kDa	0	0	0	0	1.6	0	insignificant between days	insignificant between days
Tubulin beta-3 chain OS=Mus musculus GN=Tubb3 PE=1 SV=1	tr|Q922F6|Q922F6_MOUSE	57 kDa	0	0	0	0	0	0	insignificant between days	insignificant between days
Tubulin beta-2B chain OS=Mus musculus GN=Tubb2b PE=1 SV=1	tr|H3BL60|H3BL60_MOUSE	11 kDa	0	0	0.4	0	0	0	insignificant between days	insignificant between days
Tubulin beta-4B chain OS=Mus musculus GN=Tubb4b PE=1 SV=1	tr|H3BKW9|H3BKW9_MOUSE	21 kDa	0	0	0	0	0	0	insignificant between days	insignificant between days
Titin (Fragment) OS=Mus musculus GN=Ttn PE=2 SV=1	tr|Q8K1U6|Q8K1U6_MOUSE	31 kDa	0	0	0	0	0	0	insignificant between days	insignificant between days
Beta-enolase OS=Mus musculus GN=Eno3 PE=1 SV=3	tr|Q3UBR0|Q3UBR0_MOUSE	27 kDa	0	0	0	0	0	0	insignificant between days	insignificant between days
Enolase (Fragment) OS=Mus musculus GN=Eno2 PE=2 SV=1	sp|Q8K2Q2|GSTO2_MOUSE	29 kDa	0	0	0.2	0.6	0	0.4	insignificant between days	insignificant between days
Elongation factor 2 OS=Mus musculus GN=Eef2 PE=1 SV=2	tr|A2VCK0|A2VCK0_MOUSE	26 kDa	0	0	0	0	0	0	insignificant between days	insignificant between days
Hemoglobin subunit alpha OS=Homo sapiens GN=HBA1 PE=1 SV=2	REVERSE_tr|A2AT70|A2AT70_MOUSE-R	376 kDa	0	0	0	0	0	0	insignificant between days	insignificant between days
Vitamin D-binding protein OS=Mus musculus GN=Gc PE=1 SV=2	REVERSE_tr|A2AT66|A2AT66_MOUSE-R	76 kDa	0	0	0	0	0	0	insignificant between days	insignificant between days
Tubulin alpha-4A chain OS=Mus musculus GN=Tuba4a PE=1 SV=1	REVERSE_tr|F7CR78|F7CR78_MOUSE-R	914 kDa	0	0	0	0	0	0	insignificant between days	insignificant between days
Tubulin alpha-1A chain OS=Mus musculus GN=Tuba1a PE=1 SV=1	REVERSE_tr|F6ZRX7|F6ZRX7_MOUSE-R	16 kDa	0	0	0	0	0	0	insignificant between days	insignificant between days
Tubulin alpha chain-like 3 OS=Mus musculus GN=Tubal3 PE=2 SV=2	REVERSE_tr|F6RSJ3|F6RSJ3_MOUSE-R	131 kDa	0	0	0	0	0	0	insignificant between days	insignificant between days
Tubulin alpha-1C chain OS=Mus musculus GN=Tuba1c PE=1 SV=1	REVERSE_tr|Q8BIH3|Q8BIH3_MOUSE-R	71 kDa	0	0	0	0	0	0	insignificant between days	insignificant between days
Tubulin alpha-8 chain OS=Mus musculus GN=Tuba8 PE=1 SV=1	REVERSE_tr|A2AT68|A2AT68_MOUSE-R	120 kDa	0	0	0	0	0	0	insignificant between days	insignificant between days
Peptidyl-prolyl cis-trans isomerase OS=Mus musculus GN=Gm5160 PE=3 SV=2	tr|J3QPZ9|J3QPZ9_MOUSE	21 kDa	0	0	0	0	0	0	insignificant between days	insignificant between days
Peptidyl-prolyl cis-trans isomerase C OS=Mus musculus GN=Ppic PE=1 SV=1	tr|Q5SX61|Q5SX61_MOUSE	8 kDa	0	0	0	0	0	0.8	insignificant between days	insignificant between days
Fructose-bisphosphate aldolase OS=Mus musculus GN=Aldoart2 PE=2 SV=1	tr|G3UXK8|G3UXK8_MOUSE	10 kDa	0	0	0	0	0.2	0	insignificant between days	insignificant between days
Transitional endoplasmic reticulum ATPase OS=Mus musculus GN=Vcp PE=1 SV=4	tr|A2BGI8|A2BGI8_MOUSE	17 kDa	0	0	0	0	0	0	insignificant between days	insignificant between days
Carbonic anhydrase 2 OS=Mus musculus GN=Ca2 PE=1 SV=4	sp|P30412|PPIC_MOUSE (+1)	23 kDa	0	0	0	0	0	0	insignificant between days	insignificant between days
Ezrin OS=Mus musculus GN=Ezr PE=1 SV=3	tr|Q4FZE5|Q4FZE5_MOUSE	12 kDa	0	0	0	0	0	0	insignificant between days	insignificant between days
Glutathione S-transferase Mu 3 OS=Mus musculus GN=Gstm3 PE=1 SV=2	tr|Q1A602|Q1A602_MOUSE	105 kDa	0	0	0	0	0	0	insignificant between days	insignificant between days
Kininogen-1 OS=Mus musculus GN=Kng1 PE=4 SV=1	tr|Q7TSG6|Q7TSG6_MOUSE	46 kDa	0	0	0	0	0	0	insignificant between days	insignificant between days
Kininogen-1 (Fragment) OS=Mus musculus GN=Kng1 PE=2 SV=1	tr|Q8CBU4|Q8CBU4_MOUSE	50 kDa	0	0	0	0	0	0	insignificant between days	insignificant between days
Ceruloplasmin OS=Mus musculus GN=Cp PE=1 SV=2	tr|E9Q8K5|E9Q8K5_MOUSE (+1)	3716 kDa	0	0	0.2	0.6	0.2	0	insignificant between days	insignificant between days
Putative uncharacterized protein (Fragment) OS=Mus musculus GN=Cp PE=2 SV=1	tr|A2AT70|A2AT70_MOUSE	376 kDa	0	0	0	0	0	0	insignificant between days	insignificant between days
Ceruloplasmin (Fragment) OS=Mus musculus GN=Cp PE=2 SV=1	tr|A2AT64|A2AT64_MOUSE	62 kDa	0	0	0	0	0	0	insignificant between days	insignificant between days
Alpha 2-Heremans-Schmid-glycoprotein (Fragment) OS=Mus musculus GN=Ahsg PE=4 SV=1	tr|F6XPV7|F6XPV7_MOUSE	8 kDa	0	0	0	0	0	0	insignificant between days	insignificant between days
Plasminogen OS=Mus musculus GN=Plg PE=1 SV=3	sp|Q99PS0|K1C23_MOUSE	48 kDa	0	0	0	0	0	0	insignificant between days	insignificant between days
Annexin A5 OS=Mus musculus GN=Anxa5 PE=1 SV=1	tr|Q8BV37|Q8BV37_MOUSE	58 kDa	0	0	0	0	0	0	insignificant between days	insignificant between days
Annexin A5 OS=Homo sapiens GN=ANXA5 PE=1 SV=2	tr|G3UXG1|G3UXG1_MOUSE	14 kDa	0	0	0	0	0	0	insignificant between days	insignificant between days
Keratin, type II cytoskeletal 79 OS=Mus musculus GN=Krt79 PE=2 SV=2	tr|A2RTV1|A2RTV1_MOUSE (+1)	46 kDa	0	0	0.8	0	0	0	insignificant between days	insignificant between days
WAP four-disulfide core domain protein 2 OS=Mus musculus GN=Wfdc2 PE=2 SV=1	tr|J3JS91|J3JS91_MOUSE	29 kDa	0	0	0	0	0	0	insignificant between days	insignificant between days
Desmin OS=Mus musculus GN=Des PE=1 SV=3	tr|D3YW45|D3YW45_MOUSE	3 kDa	0	0	0	0	0.4	0	insignificant between days	insignificant between days
Protein DJ-1 (Fragment) OS=Mus musculus GN=Park7 PE=4 SV=1	sp|Q99M73|KRT84_MOUSE	65 kDa	0	0	0	0	0.6	0	insignificant between days	insignificant between days
Glucose-6-phosphate isomerase OS=Mus musculus GN=Gm1840 PE=3 SV=1	sp|P08553|NFM_MOUSE	96 kDa	0	0	0	0	0	0	insignificant between days	insignificant between days
Annexin A1 OS=Mus musculus GN=Anxa1 PE=1 SV=2	sp|P46660|AINX_MOUSE	56 kDa	0	0	0	0	0	0	insignificant between days	insignificant between days
Gelsolin OS=Homo sapiens GN=GSN PE=1 SV=1	sp|P00441|SODC_HUMAN	16 kDa	0	0	0	0	0	0	insignificant between days	insignificant between days
Cytosolic non-specific dipeptidase OS=Mus musculus GN=Cndp2 PE=1 SV=1	tr|A2A816|A2A816_MOUSE	13 kDa	0	0	0	0	0	0	insignificant between days	insignificant between days
Protein BC021614 OS=Mus musculus GN=BC021614 PE=3 SV=1	tr|F6Q404|F6Q404_MOUSE	14 kDa	0	0	0	0	0	0	insignificant between days	insignificant between days
T-complex protein 1 subunit gamma (Fragment) OS=Mus musculus GN=Cct3 PE=3 SV=1	tr|Q9CSM5|Q9CSM5_MOUSE	37 kDa	0	0	0	0	0	0	insignificant between days	insignificant between days
Glyceraldehyde-3-phosphate dehydrogenase OS=Mus musculus GN=Gm4795 PE=3 SV=1	tr|D3YVR0|D3YVR0_MOUSE	8 kDa	0	0	0	0	0	0	insignificant between days	insignificant between days
Aldose reductase (Fragment) OS=Mus musculus GN=Akr1b3 PE=2 SV=1	tr|F7CAT1|F7CAT1_MOUSE	24 kDa	0	0	0	0	0	0	insignificant between days	insignificant between days
Aldo-keto reductase family 1, member C19 OS=Mus musculus GN=Akr1c19 PE=4 SV=1	tr|F6S2D5|F6S2D5_MOUSE	34 kDa	0	0	0	1.8	0	1	insignificant between days	insignificant between days
Ras GTPase-activating-like protein IQGAP2 OS=Mus musculus GN=Iqgap2 PE=1 SV=2	tr|G3UZM8|G3UZM8_MOUSE	17 kDa	0	0	0.8	0	0	0	insignificant between days	insignificant between days
Protein Iqgap3 OS=Mus musculus GN=Iqgap3 PE=2 SV=1	tr|E9Q327|E9Q327_MOUSE	25 kDa	0	0	0	0	0.6	0	insignificant between days	insignificant between days
Eukaryotic initiation factor 4A-III OS=Mus musculus GN=Eif4a3 PE=2 SV=3	tr|F6Q609|F6Q609_MOUSE	34 kDa	0	0	0	0	0	0	insignificant between days	insignificant between days
Calmodulin OS=Mus musculus GN=Calm1 PE=1 SV=2	tr|G3X9Y6|G3X9Y6_MOUSE	37 kDa	0	0	0	0.4	0	0	insignificant between days	insignificant between days
Calmodulin-like protein 3 OS=Mus musculus GN=Calml3 PE=2 SV=1	tr|Q9JLI0|Q9JLI0_MOUSE	37 kDa	0	0	0	0	0.2	0	insignificant between days	insignificant between days
Glucose-6-phosphate 1-dehydrogenase X OS=Mus musculus GN=G6pdx PE=1 SV=3	sp|Q3UQ44|IQGA2_MOUSE	181 kDa	0	0	0	0	0	0	insignificant between days	insignificant between days
Glucose-6-phosphate 1-dehydrogenase 2 OS=Mus musculus GN=G6pd2 PE=1 SV=3	tr|F8VQ29|F8VQ29_MOUSE	185 kDa	0	0	0	0	0	0	insignificant between days	insignificant between days
Transforming protein RhoA OS=Mus musculus GN=Rhoa PE=1 SV=1	sp|P10630|IF4A2_MOUSE	46 kDa	0	0	0	0	0	0	insignificant between days	insignificant between days
Rho-related GTP-binding protein RhoC OS=Mus musculus GN=Rhoc PE=2 SV=1	tr|F6ZX84|F6ZX84_MOUSE	29 kDa	0	0	0	0.4	0	0	insignificant between days	insignificant between days
Malate dehydrogenase, cytoplasmic OS=Mus musculus GN=Mdh1 PE=1 SV=3	tr|G3UX57|G3UX57_MOUSE	4 kDa	0	0	0	0	0	0	insignificant between days	insignificant between days
MCG18601 OS=Mus musculus GN=Rpl7a-ps10 PE=4 SV=1	tr|G3UWL2|G3UWL2_MOUSE	16 kDa	0	0	0	0	0	0	insignificant between days	insignificant between days
Nucleoside diphosphate kinase B OS=Mus musculus GN=Nme2 PE=1 SV=1	sp|Q9ER71|RHOJ_MOUSE (+2)	24 kDa	0	0	0	0	0	0.2	insignificant between days	insignificant between days
Elongation factor 1-gamma OS=Mus musculus GN=Eef1g PE=1 SV=3	tr|G3UZM2|G3UZM2_MOUSE	10 kDa	0	0	0	0	0	0	insignificant between days	insignificant between days
Glutathione peroxidase 1 OS=Mus musculus GN=Gpx1 PE=1 SV=2	tr|F6SSI5|F6SSI5_MOUSE	30 kDa	0	0	0	0.4	0.2	0.2	insignificant between days	insignificant between days
Inhibitor of carbonic anhydrase OS=Mus musculus GN=Ica PE=1 SV=1	tr|E9Q8B6|E9Q8B6_MOUSE	93 kDa	0	0	0	0	0	0	insignificant between days	insignificant between days
Ubiquitin carboxyl-terminal hydrolase 5 (Fragment) OS=Mus musculus GN=Usp5 PE=2 SV=1	tr|Q01488|Q01488_MUSMC	49 kDa	0	0	0	0	0	0	insignificant between days	insignificant between days
Galectin-3-binding protein OS=Mus musculus GN=Lgals3bp PE=1 SV=1	tr|H3BKR8|H3BKR8_MOUSE	8 kDa	0	0	0	0	0.2	0	insignificant between days	insignificant between days
Nucleolin OS=Mus musculus GN=Ncl PE=1 SV=2	tr|D3Z4X8|D3Z4X8_MOUSE	4 kDa	0	0	0	0.4	0	0	insignificant between days	insignificant between days
Y-box-binding protein 2 OS=Mus musculus GN=Ybx2 PE=1 SV=1	tr|D3Z4K7|D3Z4K7_MOUSE	34 kDa	0	0	0.2	0	0	0	insignificant between days	insignificant between days
MYB-1a OS=Mus musculus GN=Ybx1 PE=2 SV=1	tr|E9QN12|E9QN12_MOUSE	123 kDa	0	0	0	0.2	0	0.2	insignificant between days	insignificant between days
Isocitrate dehydrogenase [NADP] cytoplasmic OS=Mus musculus GN=Idh1 PE=1 SV=2	sp|P26618|PGFRA_MOUSE	123 kDa	0	0	0	0.2	0	0.2	insignificant between days	insignificant between days
GTP-binding nuclear protein Ran OS=Mus musculus GN=Ran PE=1 SV=3	sp|Q6P5G0|MK04_MOUSE	66 kDa	0	0	0	0.4	0	0	insignificant between days	insignificant between days
GTP-binding nuclear protein Ran, testis-specific isoform OS=Mus musculus GN=Rasl2-9 PE=2 SV=1	sp|P35969|VGFR1_MOUSE	150 kDa	0	0	0	0	0	0	insignificant between days	insignificant between days
MCG49183 OS=Mus musculus GN=1700009N14Rik PE=2 SV=1	sp|P35918|VGFR2_MOUSE (+1)	153 kDa	0	0	0	0	0	0	insignificant between days	insignificant between days
Flavin reductase (NADPH) OS=Mus musculus GN=Blvrb PE=2 SV=3	sp|P05532|KIT_MOUSE	109 kDa	0	0	0	0.2	0	0.2	insignificant between days	insignificant between days
40S ribosomal protein S3 OS=Mus musculus GN=Rps3 PE=1 SV=1	sp|Q00342|FLT3_MOUSE (+2)	113 kDa	0	0	0	0	0	0	insignificant between days	insignificant between days
40S ribosomal protein S3 OS=Mus musculus GN=Rps3 PE=2 SV=1	sp|O54949|NLK_MOUSE	58 kDa	0	0	0	0	0	0	insignificant between days	insignificant between days
T-complex protein 1 subunit delta OS=Mus musculus GN=Cct4 PE=1 SV=3	tr|Q8C2R2|Q8C2R2_MOUSE	32 kDa	0	0	0	0	0	0	insignificant between days	insignificant between days
Putative uncharacterized protein OS=Mus musculus GN=Hnrnpa3 PE=2 SV=1	tr|Q08284|Q08284_MOUSE	36 kDa	0	0	0.8	0	0	0	insignificant between days	insignificant between days
MCG1031564 OS=Mus musculus GN=Rpl23a-ps1 PE=4 SV=1	tr|G3UZT2|G3UZT2_MOUSE	15 kDa	0	0	0	0	0	0.4	insignificant between days	insignificant between days
T-complex protein 1 subunit alpha OS=Mus musculus GN=Tcp1 PE=1 SV=3	tr|G3UYW5|G3UYW5_MOUSE	13 kDa	0	0	0	1.4	0	0.4	insignificant between days	insignificant between days
Protein Hbq1b OS=Mus musculus GN=Hbq1b PE=2 SV=1	sp|Q64437|ADH7_MOUSE	40 kDa	0	0	0	0	0	0.2	insignificant between days	insignificant between days
S-formylglutathione hydrolase OS=Mus musculus GN=Esd PE=4 SV=1	sp|Q9D2U9|H2B3A_MOUSE	14 kDa	0	0	0	0	0	0	insignificant between days	insignificant between days
40S ribosomal protein S3a OS=Mus musculus GN=Rps3a2 PE=3 SV=1	tr|Q3UZG3|Q3UZG3_MOUSE	40 kDa	0	0	0	0	0	0	insignificant between days	insignificant between days
Putative uncharacterized protein (Fragment) OS=Mus musculus GN=Ptma PE=2 SV=1	tr|D3YTY6|D3YTY6_MOUSE	17 kDa	0	0	0	0	0.2	0	insignificant between days	insignificant between days
40S ribosomal protein S5 OS=Mus musculus GN=Rps5 PE=2 SV=1	tr|H3BJ90|H3BJ90_MOUSE	36 kDa	0	0	0	0	0	0	insignificant between days	insignificant between days
40S ribosomal protein S5 OS=Mus musculus GN=Rps5 PE=2 SV=3	tr|H3BLC9|H3BLC9_MOUSE	23 kDa	0	0	0	0	0	0	insignificant between days	insignificant between days
Branched-chain-amino-acid aminotransferase OS=Mus musculus GN=Bcat1 PE=2 SV=1	tr|H3BL99|H3BL99_MOUSE	12 kDa	0	0	0	0	0	0	insignificant between days	insignificant between days
F-actin-capping protein subunit beta OS=Mus musculus GN=Capzb PE=1 SV=3	tr|E0CZA1|E0CZA1_MOUSE	22 kDa	0	0	0	0	0	0	insignificant between days	insignificant between days
Putative uncharacterized protein (Fragment) OS=Mus musculus GN=Pcbp2 PE=2 SV=1	tr|J3QPK6|J3QPK6_MOUSE	18 kDa	0	0	0	0	0	0	insignificant between days	insignificant between days
Transgelin-2 OS=Mus musculus GN=Tagln2 PE=1 SV=4	tr|D3YYV8|D3YYV8_MOUSE	18 kDa	0	0	0	0	0	0	insignificant between days	insignificant between days
Uncharacterized protein OS=Mus musculus GN=Gm7964 PE=2 SV=1	tr|Q3UGY5|Q3UGY5_MOUSE	263 kDa	0	0	0	0	0	0	insignificant between days	insignificant between days
Peroxiredoxin-5, mitochondrial OS=Mus musculus GN=Prdx5 PE=1 SV=2	tr|Q3TGW8|Q3TGW8_MOUSE	27 kDa	0	0	0	0	0	0	insignificant between days	insignificant between days
Myosin-4 OS=Mus musculus GN=Myh4 PE=1 SV=1	tr|Q3V486|Q3V486_MOUSE	10 kDa	0	0	0.2	0	0	0	insignificant between days	insignificant between days
Microtubule-associated serine/threonine-protein kinase 2 OS=Mus musculus GN=Mast2 PE=4 SV=1	tr|G3UZ22|G3UZ22_MOUSE	24 kDa	0	0	0	0	0	0	insignificant between days	insignificant between days
Ribosomal protein S6 kinase OS=Mus musculus GN=Rps6ka6 PE=2 SV=1	tr|Q3TGE1|Q3TGE1_MOUSE	47 kDa	0	0	0	0	0	0	insignificant between days	insignificant between days
Ribosomal protein S6 kinase alpha-6 OS=Mus musculus GN=Rps6ka6 PE=2 SV=2	tr|Q3U340|Q3U340_MOUSE	14 kDa	0	0	0	0	0	0	insignificant between days	insignificant between days
Glutathione S-transferase A3 OS=Mus musculus GN=Gsta3 PE=1 SV=2	tr|K3W4L3|K3W4L3_MOUSE	61 kDa	0	0	0	0	1.8	0	insignificant between days	insignificant between days
Protein Gm17669 OS=Mus musculus GN=Gm17669 PE=4 SV=1	tr|Q3THQ5|Q3THQ5_MOUSE	63 kDa	0	0	3.2	0	0	0	insignificant between days	insignificant between days
Lumican OS=Mus musculus GN=Lum PE=1 SV=2	sp|Q9R1L5|MAST1_MOUSE	171 kDa	0	0	0	0.2	0	0	insignificant between days	insignificant between days
Plasminogen activator inhibitor 1 RNA-binding protein OS=Mus musculus GN=Serbp1 PE=1 SV=2	sp|Q3U214|MAST3_MOUSE (+1)	144 kDa	0	0	0	0	0	0	insignificant between days	insignificant between days
Protein Ahnak OS=Mus musculus GN=Ahnak PE=4 SV=1	sp|Q9WUT3|KS6A2_MOUSE	83 kDa	0	0	0	0	0.2	0.4	insignificant between days	insignificant between days
Ahnak protein (Fragment) OS=Mus musculus GN=Ahnak PE=2 SV=1	sp|Q8C0P0|GWL_MOUSE	96 kDa	0	0	0	0	0	0	insignificant between days	insignificant between days
Purkinje cell protein 4 OS=Mus musculus GN=Pcp4 PE=2 SV=2	sp|Q7TPS0|KS6A6_MOUSE	87 kDa	0	0	0	0	0.2	0	insignificant between days	insignificant between days
40S ribosomal protein S19 OS=Mus musculus GN=Rps19 PE=1 SV=3	tr|B1AXN5|B1AXN5_MOUSE	20 kDa	0	0	0.2	0.4	0	0	insignificant between days	insignificant between days
40S ribosomal protein S19 (Fragment) OS=Mus musculus GN=Rps19 PE=2 SV=1	tr|A2CEE6|A2CEE6_MOUSE	83 kDa	0	0	0	0	0.2	0	insignificant between days	insignificant between days
40S ribosomal protein S19 OS=Mus musculus GN=Rps19 PE=2 SV=1	tr|E9QK39|E9QK39_MOUSE	97 kDa	0	0	0	0.2	0.2	0	insignificant between days	insignificant between days
Delta-aminolevulinic acid dehydratase OS=Mus musculus GN=Alad PE=1 SV=1	tr|F6RQA2|F6RQA2_MOUSE	83 kDa	0	0	0	0	0	0	insignificant between days	insignificant between days
Coactosin-like protein OS=Mus musculus GN=Cotl1 PE=1 SV=3	sp|Q60592|MAST2_MOUSE (+2)	191 kDa	0	0	0	0	0	0	insignificant between days	insignificant between days
Phosphoglucomutase-1 OS=Mus musculus GN=Pgm1 PE=1 SV=4	tr|F6UG16|F6UG16_MOUSE	15 kDa	0	0	0	0	0	0	insignificant between days	insignificant between days
Tropomyosin beta chain OS=Mus musculus GN=Tpm2 PE=1 SV=1	tr|D3Z567|D3Z567_MOUSE	11 kDa	0	0	0	0	0.2	0	insignificant between days	insignificant between days
Tpm1 protein OS=Mus musculus GN=Tpm1 PE=4 SV=1	sp|Q62188|DPYL3_MOUSE	62 kDa	0	0	0	0	0	0	insignificant between days	insignificant between days
60S ribosomal protein L26 OS=Mus musculus GN=Rpl26 PE=2 SV=1	tr|Q3TS50|Q3TS50_MOUSE	58 kDa	0	0	0	0	0	0	insignificant between days	insignificant between days
Embryonic poly(A)-binding protein OS=Mus musculus GN=Pabpc1l PE=2 SV=1	tr|G3UY72|G3UY72_MOUSE	35 kDa	0	0	0	0	0	0	insignificant between days	insignificant between days
ADP-ribosylation factor 1 OS=Mus musculus GN=Arf1 PE=1 SV=2	tr|Q6UL10|Q6UL10_MOUSE	224 kDa	0	0	1.8	0	0	0	insignificant between days	insignificant between days
ADP-ribosylation factor 6 OS=Mus musculus GN=Arf6 PE=1 SV=2	tr|A0JLR7|A0JLR7_MOUSE	116 kDa	0	0	0	0	0	0	insignificant between days	insignificant between days
Leukocyte elastase inhibitor A OS=Mus musculus GN=Serpinb1a PE=1 SV=1	tr|Q9JK98|Q9JK98_MOUSE	43 kDa	0	0	0	0	0	0	insignificant between days	insignificant between days
Putative 60S ribosomal protein L32' OS=Mus musculus GN=Rpl32-ps PE=5 SV=2	tr|A2RRI1|A2RRI1_MOUSE	6 kDa	0	0	0.4	0	0	0	insignificant between days	insignificant between days
60S ribosomal protein L18 (Fragment) OS=Mus musculus GN=Rpl18 PE=2 SV=1	tr|A2A5N3|A2A5N3_MOUSE	67 kDa	0	0	0	0	0.2	0	insignificant between days	insignificant between days
60S ribosomal protein L18 OS=Mus musculus GN=Rpl18 PE=2 SV=3	tr|D3Z5M2|D3Z5M2_MOUSE	68 kDa	0	0	0	0	0.2	0	insignificant between days	insignificant between days
Eukaryotic translation initiation factor 5A-1 OS=Mus musculus GN=Eif5a PE=1 SV=2	tr|Q6PHQ9|Q6PHQ9_MOUSE	72 kDa	0	0	0.2	0	0	0	insignificant between days	insignificant between days
Protein-arginine deiminase type-6 OS=Mus musculus GN=Padi6 PE=1 SV=2	tr|Q8C7D3|Q8C7D3_MOUSE	43 kDa	0	0	0	0	0	0	insignificant between days	insignificant between days
Protein Gm8909 OS=Mus musculus GN=Gm8909 PE=2 SV=1	sp|P62331|ARF6_MOUSE	20 kDa	0	0	0	0	0	0	insignificant between days	insignificant between days
H-2 class I histocompatibility antigen, D-P alpha chain OS=Mus musculus GN=H2-D1 PE=2 SV=1	tr|E9Q2C2|E9Q2C2_MOUSE	7 kDa	0	0	0	0	0.2	0	insignificant between days	insignificant between days
H-2 class I histocompatibility antigen, D-37 alpha chain OS=Mus musculus GN=H2-T23 PE=1 SV=1	tr|Q922W7|Q922W7_MOUSE	12 kDa	0	0	0.6	0	0	0	insignificant between days	insignificant between days
60S ribosomal protein L15 OS=Mus musculus GN=Rpl15 PE=2 SV=4	sp|Q5SV42|ILEUC_MOUSE	42 kDa	0	0	0	0	0.4	0	insignificant between days	insignificant between days
Ribosomal protein L15 OS=Mus musculus GN=Gm8420 PE=3 SV=1	sp|Q9JK88|SPI2_MOUSE	46 kDa	0	0	0	0	0	0	insignificant between days	insignificant between days
60S ribosomal protein L13a OS=Mus musculus GN=Rpl13a PE=1 SV=4	sp|P17932|RL32P_MOUSE	16 kDa	0	0	0	0	0	0	insignificant between days	insignificant between days
Kinesin heavy chain isoform 5A OS=Mus musculus GN=Kif5a PE=1 SV=3	tr|G3UX28|G3UX28_MOUSE	9 kDa	0	0	0	0	0	0	insignificant between days	insignificant between days
Transforming acidic coiled-coil-containing protein 2 OS=Mus musculus GN=Tacc2 PE=4 SV=1	sp|Q9CWH6|PSA7L_MOUSE	28 kDa	0	0	0	0	0	0	insignificant between days	insignificant between days
Elongation factor 1-beta OS=Mus musculus GN=Eef1b PE=1 SV=5	sp|P14427|HA14_MOUSE	41 kDa	0	0	0	0	0	0	insignificant between days	insignificant between days
Uncharacterized protein OS=Mus musculus GN=Gm5070 PE=3 SV=1	sp|P03991|HA1W_MOUSE	41 kDa	0	0	0	0.2	0.2	0	insignificant between days	insignificant between days
Uncharacterized protein OS=Mus musculus GN=Gm4968 PE=3 SV=1	tr|Q4KN81|Q4KN81_MOUSE	40 kDa	0	0	0	0	0	0	insignificant between days	insignificant between days
Uncharacterized protein OS=Mus musculus GN=Gm18025 PE=3 SV=2	tr|G3XA74|G3XA74_MOUSE	15 kDa	0	0	0	0	0	0	insignificant between days	insignificant between days
Uncharacterized protein OS=Mus musculus GN=Gm8225 PE=3 SV=1	sp|P14426|HA13_MOUSE	41 kDa	0	0	0	0	0	0	insignificant between days	insignificant between days
Protein Gm6139 OS=Mus musculus GN=Gm6139 PE=3 SV=1	tr|P79568|P79568_MOUSE	37 kDa	0	0	0	0	0	0	insignificant between days	insignificant between days
Uncharacterized protein OS=Mus musculus GN=Gm6576 PE=3 SV=2	sp|P04223|HA1K_MOUSE	42 kDa	0	0	0	0.2	0	0	insignificant between days	insignificant between days
Ribosomal protein S2 (Fragment) OS=Mus musculus GN=Rps2 PE=1 SV=1	sp|P14429|HA17_MOUSE (+2)	38 kDa	0	0	0	0	0.4	0	insignificant between days	insignificant between days
Uncharacterized protein OS=Mus musculus GN=Gm5786 PE=3 SV=1	tr|Q8HWL1|Q8HWL1_MOUSE	21 kDa	0	0	0	0	0	0	insignificant between days	insignificant between days
Nascent polypeptide-associated complex subunit alpha, muscle-specific form OS=Mus musculus GN=Naca PE=1 SV=2	sp|P06339|HA15_MOUSE	41 kDa	0	0	0	0	0	0	insignificant between days	insignificant between days
Nascent polypeptide-associated complex subunit alpha OS=Mus musculus GN=Naca PE=1 SV=1	sp|P01895|HA1Y_MOUSE	34 kDa	0	0	0	0	0	0	insignificant between days	insignificant between days
Inorganic pyrophosphatase OS=Mus musculus GN=Ppa1 PE=1 SV=1	tr|F6Z0X0|F6Z0X0_MOUSE	10 kDa	0	0	0	0	0	0	insignificant between days	insignificant between days
Ras-related protein Rab-14 OS=Mus musculus GN=Rab14 PE=1 SV=3	sp|P28738|KIF5C_MOUSE	109 kDa	0	0	0.2	0.4	0.2	0	insignificant between days	insignificant between days
MKIAA3012 protein (Fragment) OS=Mus musculus GN=Rab1 PE=2 SV=1	sp|P33175|KIF5A_MOUSE	117 kDa	0	0	0.2	0	0	0.2	insignificant between days	insignificant between days
Ras-related protein Rab-8B OS=Mus musculus GN=Rab8b PE=1 SV=1	tr|E9Q8T1|E9Q8T1_MOUSE	305 kDa	0	0	0.4	0	0	0	insignificant between days	insignificant between days
Spectrin beta 1 OS=Mus musculus GN=Sptb PE=2 SV=1	tr|O89072|O89072_MOUSE	19 kDa	0	0	0	0	0	0	insignificant between days	insignificant between days
Bleomycin hydrolase OS=Mus musculus GN=Blmh PE=2 SV=1	sp|Q60817|NACA_MOUSE	23 kDa	0	0	0	0	0	0	insignificant between days	insignificant between days
Leucine-rich HEV glycoprotein OS=Mus musculus GN=Lrg1 PE=2 SV=1	tr|G3UZW2|G3UZW2_MOUSE	12 kDa	0	0	0	2	0.4	1	insignificant between days	insignificant between days
Isoform 3 of E3 ubiquitin-protein ligase HUWE1 OS=Mus musculus GN=Huwe1	tr|D3Z6S0|D3Z6S0_MOUSE	7 kDa	0	0	0	0	0.6	0	insignificant between days	insignificant between days
Glyoxalase domain-containing protein 4 (Fragment) OS=Mus musculus GN=Glod4 PE=4 SV=1	sp|P61027|RAB10_MOUSE	23 kDa	0	0	0	0	0.4	0.6	insignificant between days	insignificant between days
Epidermal growth factor receptor OS=Mus musculus GN=Egfr PE=1 SV=1	tr|Q8BQX0|Q8BQX0_MOUSE	24 kDa	0	0	0	0	0	0	insignificant between days	insignificant between days
Histidine triad nucleotide-binding protein 1 OS=Mus musculus GN=Hint1 PE=1 SV=3	sp|P63011|RAB3A_MOUSE	25 kDa	0	0	0	0	0	0.2	insignificant between days	insignificant between days
Cellular nucleic acid-binding protein OS=Mus musculus GN=Cnbp PE=2 SV=2	sp|Q504M8|RAB26_MOUSE	29 kDa	0	0	0	0	0	0	insignificant between days	insignificant between days
Cellular nucleic acid-binding protein OS=Mus musculus GN=Cnbp PE=4 SV=1	tr|A2CG35|A2CG35_MOUSE	32 kDa	0	0	0	0	0	0	insignificant between days	insignificant between days
Xaa-Pro dipeptidase OS=Mus musculus GN=Pepd PE=2 SV=3	sp|P61028|RAB8B_MOUSE	24 kDa	0	0	0	0	0	0	insignificant between days	insignificant between days
Xaa-Pro dipeptidase (Fragment) OS=Mus musculus GN=Pepd PE=4 SV=1	sp|P35283|RAB12_MOUSE	27 kDa	0	0	0	0	0	0	insignificant between days	insignificant between days
EGF-containing fibulin-like extracellular matrix protein 1 OS=Mus musculus GN=Efemp1 PE=2 SV=1	sp|P56371|RAB4A_MOUSE	24 kDa	0	0	0	0	0	0	insignificant between days	insignificant between days
EGF-containing fibulin-like extracellular matrix protein 1 (Fragment) OS=Mus musculus GN=Efemp1 PE=4 SV=1	sp|Q8CG50|RAB43_MOUSE (+1)	23 kDa	0	0	0	0	0	0	insignificant between days	insignificant between days
40S ribosomal protein S21 OS=Mus musculus GN=Rps21 PE=2 SV=1	tr|E9PY26|E9PY26_MOUSE	21 kDa	0	0	0	0.4	0	1.8	insignificant between days	insignificant between days
Four and a half LIM domains protein 1 OS=Mus musculus GN=Fhl1 PE=4 SV=1	sp|Q149F3|ERF3B_MOUSE	69 kDa	0	0	0	0	0	0	insignificant between days	insignificant between days
Four and a half LIM domains 4 OS=Mus musculus GN=Fhl4 PE=2 SV=1	tr|Q3UZ36|Q3UZ36_MOUSE	22 kDa	0	0	0	0	0	0	insignificant between days	insignificant between days
Nuclear migration protein nudC OS=Mus musculus GN=Nudc PE=1 SV=1	tr|E9PWZ3|E9PWZ3_MOUSE	47 kDa	0	0	0	0	0.2	0.2	insignificant between days	insignificant between days
Histone H3.2 OS=Mus musculus GN=Hist1h3b PE=1 SV=2	tr|E9Q5L9|E9Q5L9_MOUSE	8 kDa	0	0	0	0	0	0	insignificant between days	insignificant between days
Uncharacterized protein OS=Mus musculus GN=Gm10073 PE=3 SV=1	tr|G3UXC5|G3UXC5_MOUSE	9 kDa	0	0	0	0	0	0	insignificant between days	insignificant between days
Fetuin-B OS=Mus musculus GN=Fetub PE=1 SV=1	sp|Q9JMG7-2|HDGR3_MOUSE (+2)	23 kDa	0	0	0.4	0	0	0	insignificant between days	insignificant between days
Carbonyl reductase [NADPH] 3 OS=Mus musculus GN=Cbr3 PE=2 SV=1	tr|Q8CDC8|Q8CDC8_MOUSE	32 kDa	0	0	0	0	0	0	insignificant between days	insignificant between days
Heat shock protein 105 kDa OS=Mus musculus GN=Hsph1 PE=1 SV=2	tr|Q14AX3|Q14AX3_MOUSE	18 kDa	0	0	0	0	0	0	insignificant between days	insignificant between days
Midasin OS=Mus musculus GN=Mdn1 PE=3 SV=1	tr|E0CYN1|E0CYN1_MOUSE	6 kDa	0	0	0	0	0	0	insignificant between days	insignificant between days
Ectonucleotide pyrophosphatase/phosphodiesterase family member 3 OS=Mus musculus GN=Enpp3 PE=1 SV=2	tr|F6V7K3|F6V7K3_MOUSE	28 kDa	0	0	0	0	0	0	insignificant between days	insignificant between days
PDZ and LIM domain protein 3 OS=Mus musculus GN=Pdlim3 PE=1 SV=1	tr|A2AFS0|A2AFS0_MOUSE	40 kDa	0	0	0	0	0	0	insignificant between days	insignificant between days
Argininosuccinate lyase OS=Mus musculus GN=Asl PE=2 SV=1	tr|Q3U6F6|Q3U6F6_MOUSE	58 kDa	0	0	0.6	0	0	0	insignificant between days	insignificant between days
V-type proton ATPase subunit B, brain isoform OS=Mus musculus GN=Atp6v1b2 PE=1 SV=1	tr|E9Q3T0|E9Q3T0_MOUSE	11 kDa	0	0	0	0.2	0	0.4	insignificant between days	insignificant between days
26S proteasome non-ATPase regulatory subunit 7 OS=Mus musculus GN=Psmd7 PE=1 SV=2	tr|Q9D3U4|Q9D3U4_MOUSE	63 kDa	0	0	0	0	0.2	0	insignificant between days	insignificant between days
Peptidyl-prolyl cis-trans isomerase D OS=Mus musculus GN=Ppid PE=1 SV=3	tr|F6ZV59|F6ZV59_MOUSE	25 kDa	0	0	0	0	0	0	insignificant between days	insignificant between days
Cytoplasmic dynein 1 intermediate chain 2 OS=Mus musculus GN=Dync1i2 PE=4 SV=1	tr|F6VQH5|F6VQH5_MOUSE	36 kDa	0	0	0	0	0	0	insignificant between days	insignificant between days
ATP-dependent RNA helicase DDX3X OS=Mus musculus GN=Ddx3x PE=1 SV=3	tr|D3YTQ3|D3YTQ3_MOUSE	46 kDa	0	0	0	0	0	0	insignificant between days	insignificant between days
Putative uncharacterized protein OS=Mus musculus GN=Ptges3 PE=2 SV=2	tr|Q6YJU1|Q6YJU1_MOUSE	34 kDa	0	0	0	0	0	0	insignificant between days	insignificant between days
Heterogeneous nuclear ribonucleoprotein H2 OS=Mus musculus GN=Hnrnph2 PE=2 SV=1	sp|Q9DC07|LNEBL_MOUSE	31 kDa	0	0	0	0	0	0	insignificant between days	insignificant between days
40S ribosomal protein S6 OS=Mus musculus GN=Rps6 PE=1 SV=1	tr|Q9CR49|Q9CR49_MOUSE	16 kDa	0	0	0	1	0	0	insignificant between days	insignificant between days
40S ribosomal protein S26 OS=Mus musculus GN=Rps26 PE=2 SV=3	tr|J3QMQ5|J3QMQ5_MOUSE	46 kDa	0	0	0	0	0	0	insignificant between days	insignificant between days
Serine/arginine-rich splicing factor 2 OS=Mus musculus GN=Srsf2 PE=1 SV=4	tr|J3QMV8|J3QMV8_MOUSE	3 kDa	0	0	0	0	0	0	insignificant between days	insignificant between days
Lysine--tRNA ligase OS=Mus musculus GN=Kars PE=1 SV=1	sp|Q8CGP7|H2A1K_MOUSE	14 kDa	0	0	0.2	0.6	2	1.2	insignificant between days	insignificant between days
Lysine--tRNA ligase OS=Mus musculus GN=Kars PE=2 SV=1	sp|Q8R1M2|H2AJ_MOUSE	14 kDa	0	0	0	0.6	1.8	1.2	insignificant between days	insignificant between days
60S ribosomal protein L30 OS=Mus musculus GN=Rpl30 PE=2 SV=2	tr|J3QPH6|J3QPH6_MOUSE	19 kDa	0	0	0	0	0	0	insignificant between days	insignificant between days
Heterogeneous nuclear ribonucleoprotein L (Fragment) OS=Mus musculus GN=Hnrnpl PE=4 SV=1	tr|Q8VCQ8|Q8VCQ8_MOUSE	60 kDa	0	0	1.6	0	0	0.4	insignificant between days	insignificant between days
MCG142264, isoform CRA_b OS=Mus musculus GN=Akr1b10 PE=4 SV=1	tr|F6X9I3|F6X9I3_MOUSE	18 kDa	0	0	0	0	0	0	insignificant between days	insignificant between days
Alpha-synuclein OS=Mus musculus GN=Snca PE=1 SV=2	tr|B7FAU8|B7FAU8_MOUSE	17 kDa	0	0	0	0	0	0	insignificant between days	insignificant between days
Arginine--tRNA ligase, cytoplasmic OS=Mus musculus GN=Rars PE=2 SV=2	tr|D3Z7X7|D3Z7X7_MOUSE	23 kDa	0	0	0	0	0	0	insignificant between days	insignificant between days
Plasma kallikrein OS=Mus musculus GN=Klkb1 PE=1 SV=2	tr|D3Z7I1|D3Z7I1_MOUSE	15 kDa	0	0	0	0	0	0	insignificant between days	insignificant between days
F-actin-capping protein subunit alpha-2 OS=Mus musculus GN=Capza2 PE=1 SV=3	sp|Q6ZWY3|RS27L_MOUSE	9 kDa	0	0	0	0	0	0	insignificant between days	insignificant between days
Ubiquitin carboxyl-terminal hydrolase isozyme L1 OS=Mus musculus GN=Uchl1 PE=1 SV=1	tr|D3YVH7|D3YVH7_MOUSE	31 kDa	0	0	0	0	0	0	insignificant between days	insignificant between days
40S ribosomal protein S10 OS=Mus musculus GN=Rps10 PE=1 SV=1	sp|P13542|MYH8_MOUSE	223 kDa	0	0	0	0.2	0	0	insignificant between days	insignificant between days
Interferon-induced guanylate-binding protein 2 OS=Mus musculus GN=Gbp2 PE=1 SV=1	tr|A2A6F8|A2A6F8_MOUSE	6 kDa	0	0	0	0	0.4	0.2	insignificant between days	insignificant between days
Protein disulfide-isomerase A6 OS=Mus musculus GN=Pdia6 PE=2 SV=1	sp|O88643|PAK1_MOUSE	61 kDa	0	0	0	0	0	0	insignificant between days	insignificant between days
Probable ATP-dependent RNA helicase DDX58 OS=Mus musculus GN=Ddx58 PE=1 SV=2	tr|A3KGC4|A3KGC4_MOUSE	22 kDa	0	0	0.2	0	0	0	insignificant between days	insignificant between days
Protein 4930422G04Rik OS=Mus musculus GN=4930422G04Rik PE=2 SV=1	tr|H3BJQ2|H3BJQ2_MOUSE	7 kDa	0	0	0	0	0	0	insignificant between days	insignificant between days
Rad23a protein OS=Mus musculus GN=Rad23a PE=2 SV=1	sp|Q8R081|HNRPL_MOUSE	64 kDa	0	0	0	0	0	0	insignificant between days	insignificant between days
NEDD8 OS=Mus musculus GN=Nedd8 PE=1 SV=2	tr|Q6EVH9|Q6EVH9_MOUSE	20 kDa	0	0	0	0	0	0	insignificant between days	insignificant between days
Obg-like ATPase 1 OS=Mus musculus GN=Ola1 PE=1 SV=1	sp|P63038-2|CH60_MOUSE	27 kDa	0	0	0	0	0	0	insignificant between days	insignificant between days
Proteasome subunit beta type OS=Mus musculus GN=Gm4950 PE=3 SV=1	tr|A2AP29|A2AP29_MOUSE	80 kDa	0	0	0	0	0	0	insignificant between days	insignificant between days
X-prolyl aminopeptidase (Aminopeptidase P) 1, soluble, isoform CRA_b OS=Mus musculus GN=Xpnpep1 PE=2 SV=1	tr|A2AE03|A2AE03_MOUSE	18 kDa	0	0	0	0	0	0	insignificant between days	insignificant between days
60S ribosomal protein L34 OS=Mus musculus GN=Rpl34 PE=3 SV=2	tr|F8WI65|F8WI65_MOUSE	57 kDa	0	0	0	0.8	1	0.4	insignificant between days	insignificant between days
Septin-6 OS=Mus musculus GN=Sept6 PE=1 SV=4	tr|E9PX77|E9PX77_MOUSE	16 kDa	0	0	0	0	0	0	insignificant between days	insignificant between days
Inosine-5'-monophosphate dehydrogenase 2 OS=Mus musculus GN=Impdh2 PE=1 SV=2	tr|E9QAX7|E9QAX7_MOUSE	48 kDa	0	0	0	0	0.8	0	insignificant between days	insignificant between days
Putative hydrolase RBBP9 OS=Mus musculus GN=Rbbp9 PE=1 SV=2	tr|A4UUI3|A4UUI3_MOUSE	72 kDa	0	0	0	0	0	0	insignificant between days	insignificant between days
Suppressor of G2 allele of SKP1 homolog OS=Mus musculus GN=Sugt1 PE=2 SV=3	tr|S4R1Z7|S4R1Z7_MOUSE	71 kDa	0	0	0	0	0	0	insignificant between days	insignificant between days
Igh protein OS=Mus musculus GN=Gm16844 PE=2 SV=1	tr|B1AYJ9|B1AYJ9_MOUSE	32 kDa	0	0	0	0	0.4	0	insignificant between days	insignificant between days
Igh protein (Fragment) OS=Mus musculus GN=Gm16844 PE=2 SV=1	tr|G3UWW7|G3UWW7_MOUSE	18 kDa	0	0	0	0	0	0.4	insignificant between days	insignificant between days
m7GpppX diphosphatase OS=Mus musculus GN=Dcps PE=1 SV=1	tr|D6RE43|D6RE43_MOUSE	7 kDa	0	0	0	0	0	0	insignificant between days	insignificant between days
Arachidonate 15-lipoxygenase OS=Mus musculus GN=Alox15 PE=1 SV=4	tr|D3YUM8|D3YUM8_MOUSE	23 kDa	0	0	0	0	0	0.2	insignificant between days	insignificant between days
MCG21910 OS=Mus musculus GN=Gm12355 PE=4 SV=1	tr|Q8R1V9|Q8R1V9_MOUSE	69 kDa	0	0	0	0	0	0	insignificant between days	insignificant between days
Activated RNA polymerase II transcriptional coactivator p15 OS=Mus musculus GN=Sub1 PE=1 SV=3	tr|E9Q2H8|E9Q2H8_MOUSE	24 kDa	0	0	0	0	0	0	insignificant between days	insignificant between days
Ig kappa chain V-III region PC 7043 OS=Mus musculus PE=1 SV=1	sp|Q8CHH9|SEPT8_MOUSE (+3)	50 kDa	0	0	0	0.2	0	0.2	insignificant between days	insignificant between days
Ig kappa chain V-III region PC 6684 OS=Mus musculus PE=1 SV=1	sp|Q9R1T4|SEPT6_MOUSE	50 kDa	0	0	0	0	0	0	insignificant between days	insignificant between days
Proteasome subunit alpha type-3 OS=Mus musculus GN=Psma3 PE=4 SV=1	tr|F6Q2E3|F6Q2E3_MOUSE	23 kDa	0	0	0	0	0	0	insignificant between days	insignificant between days
Protein Krt78 OS=Mus musculus GN=Krt78 PE=4 SV=1	sp|P97470|PP4C_MOUSE	35 kDa	0	0	0	0	0	0	insignificant between days	insignificant between days
Serine/arginine-rich-splicing factor 1 OS=Mus musculus GN=Srsf1 PE=2 SV=1	tr|Q05DT8|Q05DT8_MOUSE	47 kDa	0	0	0.2	0	0	0	insignificant between days	insignificant between days
Serine/arginine-rich-splicing factor 1 (Fragment) OS=Mus musculus GN=Srsf1 PE=4 SV=1	tr|Q566J7|Q566J7_MOUSE	52 kDa	0	0	0	0	0	0	insignificant between days	insignificant between days
Calumenin OS=Mus musculus GN=Calu PE=1 SV=1	tr|D6RH72|D6RH72_MOUSE	9 kDa	0	0	0	0	0	0	insignificant between days	insignificant between days
EG620155 protein OS=Mus musculus GN=Gm6133 PE=2 SV=1	sp|P01664|KV3AC_MOUSE	12 kDa	0	0	0	0	0	0	insignificant between days	insignificant between days
V-type proton ATPase subunit E 1 OS=Mus musculus GN=Atp6v1e1 PE=1 SV=2	sp|P01669|KV3AH_MOUSE	12 kDa	0	0	0	0	0	0	insignificant between days	insignificant between days
V-type proton ATPase subunit E 2 OS=Mus musculus GN=Atp6v1e2 PE=2 SV=1	sp|P01672|KV3AK_MOUSE	12 kDa	0	0	0	0	0	0	insignificant between days	insignificant between days
Serine/threonine-protein phosphatase 2B catalytic subunit alpha isoform OS=Mus musculus GN=Ppp3ca PE=1 SV=1	tr|F8WH02|F8WH02_MOUSE	4 kDa	0	0	0	0	0	0	insignificant between days	insignificant between days
Serine/threonine-protein phosphatase 2B catalytic subunit beta isoform OS=Mus musculus GN=Ppp3cb PE=1 SV=2	tr|E0CYL6|E0CYL6_MOUSE (+1)	6 kDa	0	0	0	0	0	0	insignificant between days	insignificant between days
Serine/threonine-protein phosphatase 2B catalytic subunit gamma isoform OS=Mus musculus GN=Ppp3cc PE=2 SV=1	tr|E0CX62|E0CX62_MOUSE	20 kDa	0	0	0	0	0	0	insignificant between days	insignificant between days
Neprilysin OS=Mus musculus GN=Mme PE=1 SV=3	tr|F7AI47|F7AI47_MOUSE	12 kDa	0	0	0	0	0	0	insignificant between days	insignificant between days
Interferon-activable protein 205-B OS=Mus musculus GN=Ifi205b PE=1 SV=2	tr|Q3UKU5|Q3UKU5_MOUSE	81 kDa	0	0	0.2	0	0	0	insignificant between days	insignificant between days
Ubiquitin-conjugating enzyme E2 L3 OS=Mus musculus GN=Ube2l3 PE=2 SV=1	tr|G3UWR0|G3UWR0_MOUSE	27 kDa	0	0	0	0	0	0	insignificant between days	insignificant between days
Vasodilator-stimulated phosphoprotein OS=Mus musculus GN=Vasp PE=1 SV=4	tr|G3UYI3|G3UYI3_MOUSE	20 kDa	0	0	0	0	0	0	insignificant between days	insignificant between days
Protein-arginine deiminase type-2 OS=Mus musculus GN=Padi2 PE=1 SV=2	sp|P46938|YAP1_MOUSE [2]	52 kDa	0	0	1.4	0	0	0	insignificant between days	insignificant between days
D-3-phosphoglycerate dehydrogenase OS=Mus musculus GN=Phgdh PE=1 SV=3	sp|P46938|YAP1_MOUSE	52 kDa	0	0	1.4	0	0	0	insignificant between days	insignificant between days
NHL repeat-containing protein 2 OS=Mus musculus GN=Nhlrc2 PE=2 SV=1	tr|G3UYW7|G3UYW7_MOUSE	43 kDa	0	0	0.6	0	0	0	insignificant between days	insignificant between days
Protein Ahnak2 (Fragment) OS=Mus musculus GN=Ahnak2 PE=4 SV=1	tr|Q8CD55|Q8CD55_MOUSE	55 kDa	0	0	0	0	0	0	insignificant between days	insignificant between days
Translin OS=Mus musculus GN=Tsn PE=1 SV=1	tr|Q80V08|Q80V08_MOUSE	22 kDa	0	0	0	0	0	0	insignificant between days	insignificant between days
Eukaryotic translation initiation factor 3 subunit L OS=Mus musculus GN=Eif3l PE=1 SV=1	sp|Q9D593|VATE2_MOUSE	26 kDa	0	0	0.2	0	0.2	0	insignificant between days	insignificant between days
Acyl-coenzyme A thioesterase 1 OS=Mus musculus GN=Acot1 PE=1 SV=1	sp|P48455|PP2BC_MOUSE	59 kDa	0	0	0	0	0	0	insignificant between days	insignificant between days
Isoleucine--tRNA ligase, cytoplasmic OS=Mus musculus GN=Iars PE=2 SV=2	tr|Q3U5M8|Q3U5M8_MOUSE	61 kDa	0	0	0	0	0	0	insignificant between days	insignificant between days
Heterogeneous nuclear ribonucleoprotein Q OS=Mus musculus GN=Syncrip PE=1 SV=2	sp|Q9D7Z6|CLCA1_MOUSE	100 kDa	0	0	0	5.2	0	0	insignificant between days	insignificant between days
Ankyrin repeat and SOCS box protein 10 OS=Mus musculus GN=Asb10 PE=2 SV=1	tr|G3UY11|G3UY11_MOUSE	114 kDa	0	0	0	0.6	0	0	insignificant between days	insignificant between days
Zona pellucida sperm-binding protein 2 OS=Mus musculus GN=Zp2 PE=1 SV=1	tr|F7D1P5|F7D1P5_MOUSE	121 kDa	0	0	0	0.8	0.6	0.2	insignificant between days	insignificant between days
26S proteasome non-ATPase regulatory subunit 5 OS=Mus musculus GN=Psmd5 PE=1 SV=4	tr|E9PYB0|E9PYB0_MOUSE [2]	183 kDa	0	0	0.2	0.2	0	0.8	insignificant between days	insignificant between days
26S proteasome non-ATPase regulatory subunit 5 (Fragment) OS=Mus musculus GN=Psmd5 PE=4 SV=1	tr|E9PYB0|E9PYB0_MOUSE	183 kDa	0	0	0.2	0.2	0	0.8	insignificant between days	insignificant between days
Sorcin OS=Mus musculus GN=Sri PE=1 SV=1	tr|F7DBB3|F7DBB3_MOUSE	166 kDa	0	0	0.2	0.2	0	0.8	insignificant between days	insignificant between days
UBX domain-containing protein 1 OS=Mus musculus GN=Ubxn1 PE=1 SV=1	tr|F7CVJ5|F7CVJ5_MOUSE	115 kDa	0	0	0	0	0	0	insignificant between days	insignificant between days
Ig heavy chain V region 102 OS=Mus musculus PE=1 SV=1	sp|Q6Q2Z6|ACOT5_MOUSE	47 kDa	0	0	0	0.4	0.4	0.6	insignificant between days	insignificant between days
Ig heavy chain V region B1-8/186-2 OS=Mus musculus GN=Gm16709 PE=1 SV=1	sp|Q9QYR9|ACOT2_MOUSE	50 kDa	0	0	0	0.6	0.2	1.6	insignificant between days	insignificant between days
Heterogeneous nuclear ribonucleoprotein M OS=Mus musculus GN=Hnrnpm PE=1 SV=3	sp|Q32Q92|ACOT6_MOUSE	47 kDa	0	0	0	0	0.2	0.4	insignificant between days	insignificant between days
3'(2'),5'-bisphosphate nucleotidase 1 OS=Mus musculus GN=Bpnt1 PE=1 SV=2	tr|Q9CY93|Q9CY93_MOUSE	14 kDa	0	0	0.8	0	0	0	insignificant between days	insignificant between days
Calponin-3 OS=Mus musculus GN=Cnn3 PE=1 SV=1	sp|Q91VR5|DDX1_MOUSE	83 kDa	0	0	0	0.6	0.4	0.6	insignificant between days	insignificant between days
Tryptophan--tRNA ligase, cytoplasmic OS=Mus musculus GN=Wars PE=1 SV=2	sp|Q7TNV0|DEK_MOUSE	43 kDa	0	0	0.6	0	0	0.2	insignificant between days	insignificant between days
PEST proteolytic signal-containing nuclear protein OS=Mus musculus GN=Pcnp PE=1 SV=1	tr|E9Q9T1|E9Q9T1_MOUSE	71 kDa	0	0	0	0	0	0	insignificant between days	insignificant between days
MKIAA1398 protein (Fragment) OS=Mus musculus GN=Rrbp1 PE=2 SV=1	tr|G3X982|G3X982_MOUSE	147 kDa	0	0	0	0.2	0.6	0.2	insignificant between days	insignificant between days
Microtubule-associated protein 1S OS=Mus musculus GN=Map1s PE=1 SV=2	tr|G3X982|G3X982_MOUSE	147 kDa	0	0	0	0.2	0.6	0.2	insignificant between days	insignificant between days
Apoptosis-associated speck-like protein containing a CARD OS=Mus musculus GN=Pycard PE=1 SV=1	sp|G3X982|AOXC_MOUSE	147 kDa	0	0	0	0	0	0	insignificant between days	insignificant between days
Putative uncharacterized protein OS=Mus musculus GN=Psmd9 PE=2 SV=1	sp|Q9D1P4|CHRD1_MOUSE	37 kDa	0	0	0.4	0.2	0	1.2	insignificant between days	insignificant between days
Putative uncharacterized protein OS=Mus musculus GN=Hnrnpc PE=2 SV=1	tr|Q3TIF8|Q3TIF8_MOUSE	15 kDa	0	0	0	0	0	0	insignificant between days	insignificant between days
Ras-related protein Rab-11A (Fragment) OS=Mus musculus GN=Rab11a PE=2 SV=1	tr|D3Z2F6|D3Z2F6_MOUSE	10 kDa	0	0	0	0	0	0	insignificant between days	insignificant between days
Putative peptidyl-tRNA hydrolase PTRHD1 OS=Mus musculus GN=Ptrhd1 PE=3 SV=1	sp|Q91X83|METK1_MOUSE	44 kDa	0	0	0	0	0.2	0	insignificant between days	insignificant between days
Glutathione peroxidase 3 OS=Mus musculus GN=Gpx3 PE=2 SV=2	sp|P01751|HVM07_MOUSE (+1)	15 kDa	0	0	0	0.8	0.4	1.4	insignificant between days	insignificant between days
Glutathione peroxidase OS=Mus musculus GN=Gpx5 PE=2 SV=1	sp|P01748|HVM04_MOUSE	13 kDa	0	0	0	0.6	0	0	insignificant between days	insignificant between days
Sorting nexin-1 OS=Mus musculus GN=Snx1 PE=1 SV=1	tr|F6W322|F6W322_MOUSE	25 kDa	0	0	0	0	0	0	insignificant between days	insignificant between days
Sorting nexin 1 OS=Mus musculus GN=Snx1 PE=2 SV=1	tr|Q3TL61|Q3TL61_MOUSE	72 kDa	0	0	0	0	0	0	insignificant between days	insignificant between days
Importin-9 (Fragment) OS=Mus musculus GN=Ipo9 PE=4 SV=1	tr|F6XMY4|F6XMY4_MOUSE	33 kDa	0	0	0	0	0.2	0	insignificant between days	insignificant between days
Keratin, type I cytoskeletal 18 OS=Mus musculus GN=Krt18 PE=1 SV=5	sp|Q9QVN7|TCEA2_MOUSE	34 kDa	0	0	0	0	0	0	insignificant between days	insignificant between days
Cytoplasmic dynein 1 light intermediate chain 2 OS=Mus musculus GN=Dync1li2 PE=1 SV=2	sp|Q9Z0S1|BPNT1_MOUSE	33 kDa	0	0	0.2	0.4	0.4	1	insignificant between days	insignificant between days
Basigin OS=Mus musculus GN=Bsg PE=1 SV=2	tr|F7ALS6|F7ALS6_MOUSE	20 kDa	0	0	0	0	0	0	insignificant between days	insignificant between days
Clathrin light chain B OS=Mus musculus GN=Cltb PE=2 SV=1	sp|Q08093|CNN2_MOUSE (+1)	33 kDa	0	0	0	0	0	0	insignificant between days	insignificant between days
Clathrin light chain B (Fragment) OS=Mus musculus GN=Cltb PE=2 SV=1	sp|Q08091|CNN1_MOUSE	33 kDa	0	0	0	0	0	0	insignificant between days	insignificant between days
Isoform II of Gamma-glutamyl hydrolase OS=Mus musculus GN=Ggh	sp|Q99LG2|TNPO2_MOUSE	100 kDa	0	0	0	0	0	0	insignificant between days	insignificant between days
Signal transducer and activator of transcription 1 OS=Mus musculus GN=Stat1 PE=2 SV=1	tr|D3YWA4|D3YWA4_MOUSE	12 kDa	0	0	0	0	0	0	insignificant between days	insignificant between days
Peroxisomal N(1)-acetyl-spermine/spermidine oxidase OS=Mus musculus GN=Paox PE=1 SV=3	sp|Q99PL5|RRBP1_MOUSE [3]	173 kDa	0	0	0.4	0	0	0.2	insignificant between days	insignificant between days
GDP-mannose 4,6 dehydratase OS=Mus musculus GN=Gmds PE=2 SV=1	sp|Q99PL5|RRBP1_MOUSE (+1)	173 kDa	0	0	0.4	0	0	0.2	insignificant between days	insignificant between days
Tyrosine--tRNA ligase, cytoplasmic OS=Mus musculus GN=Yars PE=4 SV=1	tr|Q6ZPS0|Q6ZPS0_MOUSE	90 kDa	0	0	0.4	0	0	0	insignificant between days	insignificant between days
MCG13402, isoform CRA_d OS=Mus musculus GN=Ptbp1 PE=2 SV=1	tr|Q9D239|Q9D239_MOUSE	14 kDa	0	0	0	0	0	0	insignificant between days	insignificant between days
Glycerol-3-phosphate dehydrogenase [NAD(+)], cytoplasmic OS=Mus musculus GN=Gpd1 PE=1 SV=3	sp|D3Z4S3|PTRD1_MOUSE	16 kDa	0	0	0.2	0.4	0.4	0.6	insignificant between days	insignificant between days
Methionine--tRNA ligase, cytoplasmic OS=Mus musculus GN=Mars PE=2 SV=1	tr|F2Z3Y2|F2Z3Y2_MOUSE	27 kDa	0	0	0	0	0	0	insignificant between days	insignificant between days
60S ribosomal protein L36a OS=Mus musculus GN=Rpl36a PE=3 SV=2	sp|P21765|GPX5_MOUSE	25 kDa	0	0	0	0	0	0	insignificant between days	insignificant between days
ATP synthase subunit beta, mitochondrial OS=Mus musculus GN=Atp5b PE=1 SV=2	sp|Q9R0N0|GALK1_MOUSE	42 kDa	0	0	0	0.4	0.2	1.4	insignificant between days	insignificant between days
Lymphocyte-specific protein 1 OS=Mus musculus GN=Lsp1 PE=2 SV=1	tr|F7BHJ0|F7BHJ0_MOUSE	14 kDa	0	0	0	0	0	0	insignificant between days	insignificant between days
Serine/threonine-protein phosphatase 2A 55 kDa regulatory subunit B alpha isoform OS=Mus musculus GN=Ppp2r2a PE=1 SV=1	sp|Q9Z0L8-2|GGH_MOUSE	35 kDa	0	0	0	0	0	0	insignificant between days	insignificant between days
Fructose-bisphosphate aldolase C OS=Mus musculus GN=Aldoc PE=1 SV=4	tr|D3Z6F5|D3Z6F5_MOUSE	55 kDa	0	0	0	0	0	0	insignificant between days	insignificant between days
Calbindin-D9K minor form OS=Mus musculus GN=S100g PE=4 SV=1	tr|D3Z7F7|D3Z7F7_MOUSE	27 kDa	0	0	0.2	0	0	0	insignificant between days	insignificant between days
Echinoderm microtubule-associated protein-like 4 OS=Mus musculus GN=Eml4 PE=1 SV=1	tr|Q5RJV5|Q5RJV5_MOUSE	59 kDa	0	0	0	0	0	0	insignificant between days	insignificant between days
Ig heavy chain V region 914 OS=Mus musculus PE=1 SV=1	tr|Q9DB24|Q9DB24_MOUSE	23 kDa	0	0	0	0	0	0	insignificant between days	insignificant between days
Hemoglobin subunit beta-H1 OS=Mus musculus GN=Hbb-bh1 PE=2 SV=3	sp|Q5SWU9|ACACA_MOUSE	265 kDa	0	0	0.8	0	0	0	insignificant between days	insignificant between days
Lysozyme C OS=Homo sapiens GN=LYZ PE=1 SV=1	tr|D3Z4D8|D3Z4D8_MOUSE	34 kDa	0	0	0	0	0	0	insignificant between days	insignificant between days
Switch-associated protein 70 OS=Mus musculus GN=Swap70 PE=1 SV=2	tr|A2A6J4|A2A6J4_MOUSE	36 kDa	0	0	0	0	0	0	insignificant between days	insignificant between days
Eukaryotic translation initiation factor 3 subunit F OS=Mus musculus GN=Eif3f PE=1 SV=2	sp|Q91V12-4|BACH_MOUSE	42 kDa	0	0	0	0	0	0	insignificant between days	insignificant between days
L antigen family member 3 OS=Mus musculus GN=Lage3 PE=2 SV=1	sp|Q6ZWR4|2ABB_MOUSE	52 kDa	0	0	0	0	0	0	insignificant between days	insignificant between days
Ran-binding protein 3 OS=Mus musculus GN=Ranbp3 PE=1 SV=2	sp|Q8BG02|2ABG_MOUSE	51 kDa	0	0	0	0	0	0	insignificant between days	insignificant between days
Ubiquilin-1 OS=Mus musculus GN=Ubqln1 PE=1 SV=1	REVERSE_sp|Q99MV1|TDRD1_MOUSE-R	130 kDa	0	0	0	0	0.4	0	insignificant between days	insignificant between days
Lipopolysaccharide-binding protein (Fragment) OS=Mus musculus GN=Lbp PE=4 SV=1	sp|P18528|HVM57_MOUSE [2]	11 kDa	0	0	0.4	0.6	0	1.4	insignificant between days	insignificant between days
6-phosphofructokinase type C OS=Mus musculus GN=Pfkp PE=1 SV=1	sp|P18528|HVM57_MOUSE	11 kDa	0	0	0.4	0.6	0	1	insignificant between days	insignificant between days
Eukaryotic translation initiation factor 6 OS=Mus musculus GN=Eif6 PE=1 SV=2	sp|P01783|HVM16_MOUSE	15 kDa	0	0	0	0	0	0.8	insignificant between days	insignificant between days
RuvB-like 2 OS=Mus musculus GN=Ruvbl2 PE=2 SV=3	sp|P18527|HVM56_MOUSE	11 kDa	0	0	0	0	0	0	insignificant between days	insignificant between days
Phosphomannomutase 2 OS=Mus musculus GN=Pmm2 PE=2 SV=1	sp|P18529|HVM58_MOUSE	13 kDa	0	0	0	0	0	0	insignificant between days	insignificant between days
Copine-1 OS=Mus musculus GN=Cpne1 PE=1 SV=1	sp|P18525|HVM54_MOUSE	13 kDa	0	0	0	0	0	0	insignificant between days	insignificant between days
Keratin, type I cytoskeletal 13 OS=Mus musculus GN=Krt13 PE=1 SV=2	sp|Q9D7I5|LHPP_MOUSE	29 kDa	0	0	0	0.2	0.4	1	insignificant between days	insignificant between days
Epididymis-specific alpha-mannosidase OS=Mus musculus GN=Man2b2 PE=2 SV=2	sp|Q9Z1Z0-4|USO1_MOUSE	40 kDa	0	0	0.2	0	0	0	insignificant between days	insignificant between days
Indolethylamine N-methyltransferase OS=Mus musculus GN=Inmt PE=1 SV=1	sp|P04443|HBB0_MOUSE [2]	16 kDa	0	0	0.2	0.2	0.2	0.8	insignificant between days	insignificant between days
Cytidine deaminase OS=Mus musculus GN=Cda PE=1 SV=2	sp|P04443|HBB0_MOUSE	16 kDa	0	0	0.2	0	0.2	0.6	insignificant between days	insignificant between days
Farnesyl pyrophosphate synthase OS=Mus musculus GN=Fdps PE=1 SV=1	sp|P04444|HBBZ_MOUSE	16 kDa	0	0	0.2	0.2	0.2	0.8	insignificant between days	insignificant between days
Sorting nexin 3 OS=Mus musculus GN=Snx3 PE=2 SV=1	sp|Q6P8J7|KCRS_MOUSE	47 kDa	0	0	0	0	0	0	insignificant between days	insignificant between days
Ras suppressor protein 1 OS=Mus musculus GN=Rsu1 PE=2 SV=3	tr|B0R0F0|B0R0F0_MOUSE	22 kDa	0	0	0	0	0	0	insignificant between days	insignificant between days
Protein arginine N-methyltransferase 1 OS=Mus musculus GN=Prmt1 PE=4 SV=1	tr|O08804|O08804_MOUSE	43 kDa	0	0	0	0.2	0	0.2	insignificant between days	insignificant between days
Prostaglandin reductase 1 OS=Mus musculus GN=Ptgr1 PE=2 SV=2	sp|P11589|MUP2_MOUSE [2]	21 kDa	0	0	0	3.6	0	0	insignificant between days	insignificant between days
Transcription factor p65 OS=Mus musculus GN=Rela PE=1 SV=1	sp|P11589|MUP2_MOUSE	21 kDa	0	0	0	3.4	0	0	insignificant between days	insignificant between days
Protein Srsf6 OS=Mus musculus GN=Srsf6 PE=2 SV=1	tr|Q58EV3|Q58EV3_MOUSE	21 kDa	0	0	0	1.8	0	0	insignificant between days	insignificant between days
Plastin-1 OS=Mus musculus GN=Pls1 PE=2 SV=1	sp|Q9DCH4|EIF3F_MOUSE	38 kDa	0	0	0	0.4	0	0.8	insignificant between days	insignificant between days
PDZ and LIM domain protein 5 OS=Mus musculus GN=Pdlim5 PE=2 SV=2	tr|Q9D9P6|Q9D9P6_MOUSE	12 kDa	0	0	0	0	0	0	insignificant between days	insignificant between days
Histone-binding protein RBBP4 OS=Mus musculus GN=Rbbp4 PE=1 SV=5	tr|Q8BW07|Q8BW07_MOUSE	19 kDa	0	0	0.6	0	0	0	insignificant between days	insignificant between days
ADP/ATP translocase 2 OS=Mus musculus GN=Slc25a5 PE=1 SV=3	sp|Q9Z2Z9|GFPT2_MOUSE	77 kDa	0	0	0	0	0	0	insignificant between days	insignificant between days
Hormone-sensitive lipase OS=Mus musculus GN=Lipe PE=4 SV=1	sp|P49935|CATH_MOUSE	37 kDa	0	0	0	0.2	0.6	0.2	insignificant between days	insignificant between days
5-oxoprolinase OS=Mus musculus GN=Oplah PE=2 SV=1	tr|Q32NZ7|Q32NZ7_MOUSE	80 kDa	0	0	0	0	0	0	insignificant between days	insignificant between days
L-lactate dehydrogenase C chain OS=Mus musculus GN=Ldhc PE=1 SV=2	tr|F6XKX9|F6XKX9_MOUSE	16 kDa	0	0	0	0	0	0	insignificant between days	insignificant between days
Ribulose-phosphate 3-epimerase OS=Mus musculus GN=Rpe PE=4 SV=1	sp|P31938|MP2K1_MOUSE	43 kDa	0	0	0.4	0.2	0.2	0.4	insignificant between days	insignificant between days
Glucosamine-6-phosphate isomerase 1 OS=Mus musculus GN=Gnpda1 PE=2 SV=3	tr|F6RRJ1|F6RRJ1_MOUSE	15 kDa	0	0	0	0.4	0	0	insignificant between days	insignificant between days
Guanylate kinase OS=Mus musculus GN=Guk1 PE=1 SV=2	sp|O54782|MA2B2_MOUSE	116 kDa	0	0	0	0	0.4	0.2	insignificant between days	insignificant between days
NADH-cytochrome b5 reductase 3 OS=Mus musculus GN=Cyb5r3 PE=1 SV=3	tr|F6TMZ3|F6TMZ3_MOUSE	55 kDa	0	0	0	0	0	0	insignificant between days	insignificant between days
NADH-cytochrome b5 reductase 3 OS=Mus musculus GN=Cyb5r3 PE=2 SV=1	tr|H9H9T1|H9H9T1_MOUSE [2]	18 kDa	0	0	1.2	0.2	0	0	insignificant between days	insignificant between days
C-Jun-amino-terminal kinase-interacting protein 4 OS=Mus musculus GN=Spag9 PE=1 SV=2	sp|Q3TGF2|F107B_MOUSE	16 kDa	0	0	1.2	0.2	0	0	insignificant between days	insignificant between days
C-Jun-amino-terminal kinase-interacting protein 4 (Fragment) OS=Mus musculus GN=Spag9 PE=4 SV=1	tr|H3BLM7|H3BLM7_MOUSE	9 kDa	0	0	0	0	0	0	insignificant between days	insignificant between days
Prom1 protein OS=Mus musculus GN=Prom1 PE=2 SV=1	sp|P40936|INMT_MOUSE	29 kDa	0	0	0	0.8	0.4	0.4	insignificant between days	insignificant between days
Isoform 2 of Growth factor receptor-bound protein 2 OS=Mus musculus GN=Grb2	sp|Q8K1L5|PP1RB_MOUSE	15 kDa	0	0	0.8	0	0.2	0	insignificant between days	insignificant between days
Junction plakoglobin OS=Mus musculus GN=Jup PE=1 SV=3	tr|A5A4Z2|A5A4Z2_MOUSE	11 kDa	0	0	0	0	0	0	insignificant between days	insignificant between days
ELAV-like protein 1 OS=Mus musculus GN=Elavl1 PE=1 SV=2	tr|D3Z3N0|D3Z3N0_MOUSE	29 kDa	0	0	0	0.2	0	0	insignificant between days	insignificant between days
Glutamate--cysteine ligase catalytic subunit OS=Mus musculus GN=Gclc PE=2 SV=4	sp|Q91YR9|PTGR1_MOUSE	36 kDa	0	0	0	0.4	0.2	0.8	insignificant between days	insignificant between days
Egl nine homolog 1 OS=Mus musculus GN=Egln1 PE=2 SV=2	sp|Q04207|TF65_MOUSE	60 kDa	0	0	0.6	0	0	0	insignificant between days	insignificant between days
E3 ubiquitin-protein ligase OS=Mus musculus GN=Nedd4l PE=4 SV=1	tr|A2NVX0|A2NVX0_MOUSE	11 kDa	0	0	0.2	0	0	0	insignificant between days	insignificant between days
Peptidoglycan recognition protein 1 OS=Mus musculus GN=Pglyrp1 PE=2 SV=1	sp|O54974|LEG7_MOUSE	15 kDa	0	0	0	0	0	0	insignificant between days	insignificant between days
Ig kappa chain V-V region K2 (Fragment) OS=Mus musculus PE=1 SV=1	sp|Q8CI51|PDLI5_MOUSE	63 kDa	0	0	0.8	0	0.2	0.2	insignificant between days	insignificant between days
Heme-binding protein 2 OS=Mus musculus GN=Hebp2 PE=1 SV=1	sp|Q8CI51|PDLI5_MOUSE	63 kDa	0	0	0.8	0	0.2	0.2	insignificant between days	insignificant between days
Rab GTPase-activating protein 1 OS=Mus musculus GN=Rabgap1 PE=2 SV=1	tr|Q9CRA2|Q9CRA2_MOUSE	24 kDa	0	0	0	0	0	0	insignificant between days	insignificant between days
Uridine 5'-monophosphate synthase OS=Mus musculus GN=Umps PE=2 SV=3	tr|E9Q8P5|E9Q8P5_MOUSE	26 kDa	0	0	0	0	0	0	insignificant between days	insignificant between days
DNA replication licensing factor MCM6 OS=Mus musculus GN=Mcm6 PE=1 SV=1	tr|E9Q4M2|E9Q4M2_MOUSE [2]	117 kDa	0	0	0.4	0	0	0	insignificant between days	insignificant between days
U6 snRNA-associated Sm-like protein LSm3 OS=Mus musculus GN=Lsm3 PE=3 SV=2	tr|E9Q4M2|E9Q4M2_MOUSE	117 kDa	0	0	0.4	0	0	0	insignificant between days	insignificant between days
Eukaryotic translation initiation factor 4E-binding protein 2 OS=Mus musculus GN=Eif4ebp2 PE=2 SV=1	tr|Q8CDI9|Q8CDI9_MOUSE	88 kDa	0	0	0.4	0	0	0	insignificant between days	insignificant between days
Dynein light chain 2, cytoplasmic OS=Mus musculus GN=Dynll2 PE=1 SV=1	sp|Q99LC5|ETFA_MOUSE	35 kDa	0	0	0.6	0	0	0	insignificant between days	insignificant between days
Protein Serpina3i OS=Mus musculus GN=Serpina3i PE=3 SV=2	sp|Q8BWT1|THIM_MOUSE	42 kDa	0	0	0.2	0.2	0.2	0.6	insignificant between days	insignificant between days
Galectin-9 OS=Mus musculus GN=Lgals9 PE=1 SV=1	tr|J3QM43|J3QM43_MOUSE	10 kDa	0	0	0	0.4	0	0.4	insignificant between days	insignificant between days
Insulin-like growth factor-binding protein 3 OS=Mus musculus GN=Igfbp3 PE=2 SV=1	tr|D3YX47|D3YX47_MOUSE	18 kDa	0	0	0	0	0	0	insignificant between days	insignificant between days
Paxillin OS=Mus musculus GN=Pxn PE=1 SV=1	sp|Q9CRC9|GNPI2_MOUSE	31 kDa	0	0	0	0	0	0	insignificant between days	insignificant between days
RING finger protein 114 OS=Mus musculus GN=Rnf114 PE=2 SV=2	tr|Q564G0|Q564G0_MOUSE [3]	24 kDa	0	0	1	0	0	0.4	insignificant between days	insignificant between days
N-acetylgalactosamine kinase OS=Mus musculus GN=Galk2 PE=1 SV=1	tr|Q564G0|Q564G0_MOUSE	24 kDa	0	0	0.8	0	0	0	insignificant between days	insignificant between days
Transformer-2 protein homolog beta OS=Mus musculus GN=Tra2b PE=2 SV=1	sp|Q64520|KGUA_MOUSE	22 kDa	0	0	1	0	0	0.4	insignificant between days	insignificant between days
GTP-binding protein SAR1b OS=Mus musculus GN=Sar1b PE=1 SV=1	tr|E9Q7K1|E9Q7K1_MOUSE	23 kDa	0	0	0.8	0	0	0	insignificant between days	insignificant between days
Myosin light chain 6B OS=Mus musculus GN=Myl6b PE=2 SV=1	sp|Q58A65|JIP4_MOUSE	146 kDa	0	0	0.4	0	0	0	insignificant between days	insignificant between days
Protein Tmsb15b1 OS=Mus musculus GN=Tmsb15b1 PE=4 SV=1	tr|F6SH61|F6SH61_MOUSE	85 kDa	0	0	0	0	0	0	insignificant between days	insignificant between days
Protein Tmsb15b2 OS=Mus musculus GN=Tmsb15l PE=2 SV=1	sp|Q58A65-6|JIP4_MOUSE	125 kDa	0	0	0.2	0	0	0	insignificant between days	insignificant between days
Isoform 4 of Myosin light chain kinase, smooth muscle OS=Mus musculus GN=Mylk	sp|Q6B966|NAL14_MOUSE	113 kDa	0	0	0	0.6	0	0	insignificant between days	insignificant between days
Cholesterol side-chain cleavage enzyme, mitochondrial OS=Mus musculus GN=Cyp11a1 PE=2 SV=1	tr|E9Q7G0|E9Q7G0_MOUSE	236 kDa	0	0	0	0	0	0.4	insignificant between days	insignificant between days
RalBP1-associated Eps domain-containing protein 1 OS=Mus musculus GN=Reps1 PE=1 SV=2	tr|Q8K1X5|Q8K1X5_MOUSE	63 kDa	0	0	0.2	0	0	0	insignificant between days	insignificant between days
Protein phosphatase 1 regulatory subunit 14C OS=Mus musculus GN=Ppp1r14c PE=1 SV=1	sp|P70372|ELAV1_MOUSE	36 kDa	0	0	0	0	0.4	0.2	insignificant between days	insignificant between days
Gamma-synuclein OS=Mus musculus GN=Sncg PE=1 SV=1	tr|D3YWR7|D3YWR7_MOUSE	20 kDa	0	0	0.4	0.2	0.2	0.6	insignificant between days	insignificant between days
Ensconsin OS=Mus musculus GN=Map7 PE=1 SV=1	sp|P97494|GSH1_MOUSE	73 kDa	0	0	0	0.2	0.6	0.6	insignificant between days	insignificant between days
ATP synthase-coupling factor 6, mitochondrial OS=Mus musculus GN=Atp5j PE=1 SV=1	sp|Q9QZQ1|AFAD_MOUSE [4]	207 kDa	0	0	0.4	0	0	0	insignificant between days	insignificant between days
Putative uncharacterized protein OS=Mus musculus GN=Psmc2 PE=2 SV=1	sp|Q9QZQ1|AFAD_MOUSE (+2)	207 kDa	0	0	0.4	0	0	0	insignificant between days	insignificant between days
Ig kappa chain V-V region MOPC 41 OS=Mus musculus GN=Gm5571 PE=1 SV=1	tr|E9PYX7|E9PYX7_MOUSE	189 kDa	0	0	0.4	0	0	0	insignificant between days	insignificant between days
DIS3-like exonuclease 2 OS=Mus musculus GN=Dis3l2 PE=1 SV=1	tr|G3X9H8|G3X9H8_MOUSE [2]	98 kDa	0	0	0.4	0.2	0	0	insignificant between days	insignificant between days
SAP domain-containing ribonucleoprotein OS=Mus musculus GN=Sarnp PE=2 SV=3	tr|G3X9H8|G3X9H8_MOUSE	98 kDa	0	0	0.4	0	0	0	insignificant between days	insignificant between days
CapZ-interacting protein OS=Mus musculus GN=Rcsd1 PE=1 SV=1	sp|Q8CFI0|NED4L_MOUSE	115 kDa	0	0	0.4	0.2	0	0	insignificant between days	insignificant between days
1,2-dihydroxy-3-keto-5-methylthiopentene dioxygenase OS=Mus musculus GN=Adi1 PE=1 SV=1	tr|Q80U03|Q80U03_MOUSE	51 kDa	0	0	0.2	0	0	0	insignificant between days	insignificant between days
[truncated: 64 more rows]
