# Supplementary material for: Uterine glands impact uterine receptivity, luminal fluid homeostasis and blastocyst implantation
Source: Sci Rep. 2016 Dec 1;6:38078. doi: 10.1038/srep38078 (PMC5131473; doi:10.1038/srep38078)
Supplement: Supplemental Table 4 [file srep38078-s5.xls]

## Sheet: Sheet1
			Average Spectral Counts
Protein Discription	Accession Number	Molecular Weight	DOPP 3	DOPP 4	DOPP 5
Serum albumin OS=Mus musculus GN=Alb PE=1 SV=3	sp|P07724|ALBU_MOUSE	69 kDa	673.4	281	286.4
Serotransferrin OS=Mus musculus GN=Tf PE=1 SV=1	sp|Q921I1|TRFE_MOUSE	77 kDa	134.4	83.8	75.8
Alpha-2-macroglobulin OS=Mus musculus GN=A2m PE=1 SV=3	sp|Q61838|A2M_MOUSE	166 kDa	64	35.2	25.6
Complement C3 OS=Mus musculus GN=C3 PE=1 SV=3	sp|P01027|CO3_MOUSE	186 kDa	56.8	30.8	29.4
Myosin-9 OS=Mus musculus GN=Myh9 PE=1 SV=4	sp|Q8VDD5|MYH9_MOUSE	226 kDa	56.4	54.4	58.2
Heat shock cognate 71 kDa protein OS=Mus musculus GN=Hspa8 PE=1 SV=1	sp|P63017|HSP7C_MOUSE	71 kDa	46	31.6	30
Heat shock protein HSP 90-beta OS=Mus musculus GN=Hsp90ab1 PE=1 SV=3	sp|P11499|HS90B_MOUSE	83 kDa	43.2	24	23.8
Glutathione S-transferase omega-1 OS=Mus musculus GN=Gsto1 PE=2 SV=2	sp|O09131|GSTO1_MOUSE	27 kDa	38.4	20.6	28.6
Hemopexin OS=Mus musculus GN=Hpx PE=1 SV=2	sp|Q91X72|HEMO_MOUSE	51 kDa	37.8	24.2	16.4
Carboxylesterase 1C OS=Mus musculus GN=Ces1c PE=1 SV=4	sp|P23953|EST1C_MOUSE	61 kDa	37.6	22.2	16.4
Alpha-1-antitrypsin 1-4 OS=Mus musculus GN=Serpina1d PE=2 SV=1	sp|Q00897|A1AT4_MOUSE	46 kDa	33.4	22.8	20.8
Alpha-enolase OS=Mus musculus GN=Eno1 PE=1 SV=3	sp|P17182|ENOA_MOUSE	47 kDa	32.6	14.2	15.4
Alpha-1-antitrypsin 1-1 OS=Mus musculus GN=Serpina1a PE=1 SV=4	sp|P07758|A1AT1_MOUSE	46 kDa	30.6	18.2	16
Thymosin beta-4 OS=Mus musculus GN=Tmsb4x PE=1 SV=1	sp|P20065|TYB4_MOUSE	6 kDa	29.8	39.6	35.2
Transketolase OS=Mus musculus GN=Tkt PE=1 SV=1	sp|P40142|TKT_MOUSE	68 kDa	28.2	22.4	20.8
Heat shock protein HSP 90-alpha OS=Mus musculus GN=Hsp90aa1 PE=1 SV=4	sp|P07901|HS90A_MOUSE	85 kDa	27.8	14	14.8
Glutathione S-transferase Mu 1 OS=Mus musculus GN=Gstm1 PE=1 SV=2	sp|P10649|GSTM1_MOUSE	26 kDa	27.4	10.8	13.2
Carbonic anhydrase 2 OS=Mus musculus GN=Ca2 PE=1 SV=4	sp|P00920|CAH2_MOUSE	29 kDa	27	20.4	19.2
Keratin, type II cytoskeletal 1 OS=Homo sapiens GN=KRT1 PE=1 SV=6	sp|P04264|K2C1_HUMAN	66 kDa	26.4	23.6	7.2
Cytosolic non-specific dipeptidase OS=Mus musculus GN=Cndp2 PE=1 SV=1	sp|Q9D1A2|CNDP2_MOUSE	53 kDa	25.6	11.8	17.8
Ubiquitin-like modifier-activating enzyme 1 OS=Mus musculus GN=Uba1 PE=1 SV=1	sp|Q02053|UBA1_MOUSE	118 kDa	25.6	8.6	8.2
Elongation factor 2 OS=Mus musculus GN=Eef2 PE=1 SV=2	sp|P58252|EF2_MOUSE	95 kDa	25.2	11.8	9
Pyruvate kinase PKM OS=Mus musculus GN=Pkm PE=1 SV=4	sp|P52480|KPYM_MOUSE	58 kDa	23.8	10	10
Murinoglobulin-1 OS=Mus musculus GN=Mug1 PE=1 SV=3	sp|P28665|MUG1_MOUSE	165 kDa	23.8	10.6	9.2
Transitional endoplasmic reticulum ATPase OS=Mus musculus GN=Vcp PE=1 SV=4	sp|Q01853|TERA_MOUSE	89 kDa	23.6	11.2	9.2
Vitamin D-binding protein OS=Mus musculus GN=Gc PE=1 SV=2	sp|P21614|VTDB_MOUSE	54 kDa	23	13.8	12.2
Serine protease inhibitor A3K OS=Mus musculus GN=Serpina3k PE=1 SV=2	sp|P07759|SPA3K_MOUSE	47 kDa	22.6	20.4	15.8
14-3-3 protein zeta/delta OS=Mus musculus GN=Ywhaz PE=1 SV=1	sp|P63101|1433Z_MOUSE	28 kDa	21.4	13.6	14.8
Alpha-2-HS-glycoprotein OS=Mus musculus GN=Ahsg PE=1 SV=1	sp|P29699|FETUA_MOUSE	37 kDa	20.2	16.6	18
Ceruloplasmin OS=Mus musculus GN=Cp PE=1 SV=2	sp|Q61147|CERU_MOUSE (+1)	121 kDa	19.8	11.8	5.8
Profilin-1 OS=Mus musculus GN=Pfn1 PE=1 SV=2	sp|P62962|PROF1_MOUSE	15 kDa	19.6	9.8	10.6
Protein-glutamine gamma-glutamyltransferase 2 OS=Mus musculus GN=Tgm2 PE=1 SV=4	sp|P21981|TGM2_MOUSE	77 kDa	19.6	4.6	8.6
Cofilin-1 OS=Mus musculus GN=Cfl1 PE=1 SV=3	sp|P18760|COF1_MOUSE	19 kDa	19	15	19.2
Elongation factor 1-alpha 1 OS=Mus musculus GN=Eef1a1 PE=1 SV=3	sp|P10126|EF1A1_MOUSE	50 kDa	18.8	12.2	11.4
Phosphoglycerate kinase 1 OS=Mus musculus GN=Pgk1 PE=1 SV=4	sp|P09411|PGK1_MOUSE	45 kDa	17.8	6.4	7.2
Adenylyl cyclase-associated protein 1 OS=Mus musculus GN=Cap1 PE=1 SV=4	sp|P40124|CAP1_MOUSE	52 kDa	17.6	10.8	8.6
Moesin OS=Mus musculus GN=Msn PE=1 SV=3	sp|P26041|MOES_MOUSE	68 kDa	17	15	15.2
Plasminogen OS=Mus musculus GN=Plg PE=1 SV=3	sp|P20918|PLMN_MOUSE	91 kDa	16.8	6.8	5.8
Cathepsin B OS=Mus musculus GN=Ctsb PE=1 SV=2	sp|P10605|CATB_MOUSE	37 kDa	16.8	10.6	6.6
Creatine kinase B-type OS=Mus musculus GN=Ckb PE=1 SV=1	sp|Q04447|KCRB_MOUSE	43 kDa	16.4	8.2	8.4
Fatty acid synthase OS=Mus musculus GN=Fasn PE=1 SV=2	sp|P19096|FAS_MOUSE	272 kDa	16	2.8	20
14-3-3 protein beta/alpha OS=Mus musculus GN=Ywhab PE=1 SV=3	sp|Q9CQV8|1433B_MOUSE	28 kDa	15.6	11.4	9.6
Annexin A5 OS=Mus musculus GN=Anxa5 PE=1 SV=1	sp|P48036|ANXA5_MOUSE	36 kDa	15.4	8	7.2
Keratin, type I cytoskeletal 9 OS=Homo sapiens GN=KRT9 PE=1 SV=3	sp|P35527|K1C9_HUMAN	62 kDa	15.2	18.8	4.2
Transgelin OS=Mus musculus GN=Tagln PE=1 SV=3	sp|P37804|TAGL_MOUSE	23 kDa	15	13.4	13.8
Clathrin heavy chain 1 OS=Mus musculus GN=Cltc PE=1 SV=3	sp|Q68FD5|CLH1_MOUSE	192 kDa	14.4	2.8	3.2
14-3-3 protein epsilon OS=Mus musculus GN=Ywhae PE=1 SV=1	sp|P62259|1433E_MOUSE	29 kDa	14.2	7	9.2
Alpha-actinin-4 OS=Mus musculus GN=Actn4 PE=1 SV=1	sp|P57780|ACTN4_MOUSE	105 kDa	13.6	5	8
Destrin OS=Mus musculus GN=Dstn PE=1 SV=3	sp|Q9R0P5|DEST_MOUSE	19 kDa	13	6.4	10.2
Keratin, type I cytoskeletal 19 OS=Mus musculus GN=Krt19 PE=1 SV=1	sp|P19001|K1C19_MOUSE	45 kDa	13	3.2	0.6
14-3-3 protein gamma OS=Mus musculus GN=Ywhag PE=1 SV=2	sp|P61982|1433G_MOUSE	28 kDa	13	7.6	9
WD repeat-containing protein 1 OS=Mus musculus GN=Wdr1 PE=1 SV=3	sp|O88342|WDR1_MOUSE	66 kDa	12.6	4.2	4
Talin-1 OS=Mus musculus GN=Tln1 PE=1 SV=2	sp|P26039|TLN1_MOUSE	270 kDa	12.4	9.2	8.6
L-lactate dehydrogenase B chain OS=Mus musculus GN=Ldhb PE=1 SV=2	sp|P16125|LDHB_MOUSE	37 kDa	12.4	8.6	5.6
High mobility group protein B1 OS=Mus musculus GN=Hmgb1 PE=1 SV=2	sp|P63158|HMGB1_MOUSE	25 kDa	12.4	19.6	16.4
Antithrombin-III OS=Mus musculus GN=Serpinc1 PE=1 SV=1	sp|P32261|ANT3_MOUSE	52 kDa	12	7.4	9.2
Vinculin OS=Mus musculus GN=Vcl PE=1 SV=4	sp|Q64727|VINC_MOUSE	117 kDa	11.6	11.8	9.8
Carbonic anhydrase 3 OS=Mus musculus GN=Ca3 PE=1 SV=3	sp|P16015|CAH3_MOUSE	29 kDa	11.4	1	9.2
Protein disulfide-isomerase A3 OS=Mus musculus GN=Pdia3 PE=1 SV=2	sp|P27773|PDIA3_MOUSE	57 kDa	11.4	9.6	8.4
Annexin A1 OS=Mus musculus GN=Anxa1 PE=1 SV=2	sp|P10107|ANXA1_MOUSE	39 kDa	11.4	5	9.6
Bifunctional purine biosynthesis protein PURH OS=Mus musculus GN=Atic PE=1 SV=2	sp|Q9CWJ9|PUR9_MOUSE	64 kDa	11.4	3.6	5
Rho GDP-dissociation inhibitor 1 OS=Mus musculus GN=Arhgdia PE=1 SV=3	sp|Q99PT1|GDIR1_MOUSE	23 kDa	11.2	5.2	6.8
Peroxiredoxin-2 OS=Mus musculus GN=Prdx2 PE=1 SV=3	sp|Q61171|PRDX2_MOUSE	22 kDa	11.2	3.6	5.6
Aldose reductase OS=Mus musculus GN=Akr1b1 PE=1 SV=3	sp|P45376|ALDR_MOUSE	36 kDa	11	5.2	4.4
Vimentin OS=Mus musculus GN=Vim PE=1 SV=3	sp|P20152|VIME_MOUSE	54 kDa	11	7.6	16.6
14-3-3 protein eta OS=Mus musculus GN=Ywhah PE=1 SV=2	sp|P68510|1433F_MOUSE	28 kDa	11	6.2	6
Ig gamma-2B chain C region OS=Mus musculus GN=Igh-3 PE=1 SV=3	sp|P01867|IGG2B_MOUSE	44 kDa	10.4	5.6	5.2
Fibrinogen gamma chain OS=Mus musculus GN=Fgg PE=2 SV=1	sp|Q8VCM7|FIBG_MOUSE	49 kDa	10.4	4.8	1.8
78 kDa glucose-regulated protein OS=Mus musculus GN=Hspa5 PE=1 SV=3	sp|P20029|GRP78_MOUSE	72 kDa	10.4	7.2	4.8
Calbindin OS=Mus musculus GN=Calb1 PE=1 SV=2	sp|P12658|CALB1_MOUSE	30 kDa	10.4	4	7.8
Myosin light polypeptide 6 OS=Mus musculus GN=Myl6 PE=1 SV=3	sp|Q60605|MYL6_MOUSE	17 kDa	10	6	5.4
6-phosphogluconate dehydrogenase, decarboxylating OS=Mus musculus GN=Pgd PE=2 SV=3	sp|Q9DCD0|6PGD_MOUSE	53 kDa	10	2	3.2
Galectin-1 OS=Mus musculus GN=Lgals1 PE=1 SV=3	sp|P16045|LEG1_MOUSE	15 kDa	9.8	6.6	5.4
Ribonuclease inhibitor OS=Mus musculus GN=Rnh1 PE=1 SV=1	sp|Q91VI7|RINI_MOUSE	50 kDa	9.6	2.2	4
Adenosylhomocysteinase OS=Mus musculus GN=Ahcy PE=1 SV=3	sp|P50247|SAHH_MOUSE	48 kDa	9.4	3.2	2.8
Fibrinogen beta chain OS=Mus musculus GN=Fgb PE=2 SV=1	sp|Q8K0E8|FIBB_MOUSE	55 kDa	9.2	4.4	2.4
Glutathione S-transferase P 1 OS=Mus musculus GN=Gstp1 PE=1 SV=2	sp|P19157|GSTP1_MOUSE	24 kDa	9.2	3.8	3.4
Protein disulfide-isomerase OS=Mus musculus GN=P4hb PE=1 SV=2	sp|P09103|PDIA1_MOUSE	57 kDa	9	5	3
Alcohol dehydrogenase [NADP(+)] OS=Mus musculus GN=Akr1a1 PE=1 SV=3	sp|Q9JII6|AK1A1_MOUSE	37 kDa	9	1.8	2.6
Aminopeptidase N OS=Mus musculus GN=Anpep PE=1 SV=4	sp|P97449|AMPN_MOUSE	110 kDa	8.8	3.8	0.8
Protein DJ-1 OS=Mus musculus GN=Park7 PE=1 SV=1	sp|Q99LX0|PARK7_MOUSE	20 kDa	8.8	6.2	7.8
Prothrombin OS=Mus musculus GN=F2 PE=1 SV=1	sp|P19221|THRB_MOUSE	70 kDa	8.4	5.6	5
Afamin OS=Mus musculus GN=Afm PE=1 SV=2	sp|O89020|AFAM_MOUSE	69 kDa	8.4	4.8	4.6
Inhibitor of carbonic anhydrase OS=Mus musculus GN=Ica PE=1 SV=1	sp|Q9DBD0|ICA_MOUSE	77 kDa	8.2	5	3.2
Proteasome activator complex subunit 1 OS=Mus musculus GN=Psme1 PE=4 SV=1	tr|G3UXY0|G3UXY0_MOUSE	26 kDa	8.2	2.8	4.4
Protein Fga OS=Mus musculus GN=Fga PE=4 SV=1	tr|E9PV24|E9PV24_MOUSE	87 kDa	8	6.8	5.2
T-complex protein 1 subunit beta OS=Mus musculus GN=Cct2 PE=1 SV=4	sp|P80314|TCPB_MOUSE	57 kDa	8	1.8	1.6
Superoxide dismutase [Cu-Zn] OS=Mus musculus GN=Sod1 PE=1 SV=2	sp|P08228|SODC_MOUSE	16 kDa	7.8	17.2	16.2
Transaldolase OS=Mus musculus GN=Taldo1 PE=1 SV=2	sp|Q93092|TALDO_MOUSE	37 kDa	7.8	6.2	4.2
Phosphatidylethanolamine-binding protein 1 OS=Mus musculus GN=Pebp1 PE=1 SV=3	sp|P70296|PEBP1_MOUSE	21 kDa	7.8	3.2	7.2
Serine/threonine-protein phosphatase 2A 65 kDa regulatory subunit A alpha isoform OS=Mus musculus GN=Ppp2r1a PE=1 SV=3	sp|Q76MZ3|2AAA_MOUSE	65 kDa	7.8	1.8	3
Transgelin-2 OS=Mus musculus GN=Tagln2 PE=1 SV=4	sp|Q9WVA4|TAGL2_MOUSE	22 kDa	7.8	7	6.6
Glucose-6-phosphate 1-dehydrogenase X OS=Mus musculus GN=G6pdx PE=1 SV=3	sp|Q00612|G6PD1_MOUSE	59 kDa	7.8	2.6	3
Inter alpha-trypsin inhibitor, heavy chain 4 OS=Mus musculus GN=Itih4 PE=1 SV=2	sp|A6X935|ITIH4_MOUSE (+2)	105 kDa	7.6	3.8	2.2
Elongation factor 1-gamma OS=Mus musculus GN=Eef1g PE=1 SV=3	sp|Q9D8N0|EF1G_MOUSE	50 kDa	7.6	2.8	1.2
Eukaryotic initiation factor 4A-I OS=Mus musculus GN=Eif4a1 PE=1 SV=1	sp|P60843|IF4A1_MOUSE	46 kDa	7.6	3.4	3.6
T-complex protein 1 subunit gamma OS=Mus musculus GN=Cct3 PE=1 SV=1	sp|P80318|TCPG_MOUSE	61 kDa	7.6	3	3.4
Chloride intracellular channel protein 1 OS=Mus musculus GN=Clic1 PE=1 SV=3	sp|Q9Z1Q5|CLIC1_MOUSE	27 kDa	7.4	3.2	3.6
Glutathione peroxidase 1 OS=Mus musculus GN=Gpx1 PE=1 SV=2	sp|P11352|GPX1_MOUSE	22 kDa	7.2	3	4.6
Malate dehydrogenase, cytoplasmic OS=Mus musculus GN=Mdh1 PE=1 SV=3	sp|P14152|MDHC_MOUSE	37 kDa	7.2	4	5.4
Apolipoprotein E OS=Mus musculus GN=Apoe PE=1 SV=2	sp|P08226|APOE_MOUSE	36 kDa	7	11.8	9.6
Calreticulin OS=Mus musculus GN=Calr PE=1 SV=1	sp|P14211|CALR_MOUSE	48 kDa	7	2.8	2.4
Endoplasmin OS=Mus musculus GN=Hsp90b1 PE=1 SV=2	sp|P08113|ENPL_MOUSE	92 kDa	7	7.8	4.8
Alcohol dehydrogenase 1 OS=Mus musculus GN=Adh1 PE=2 SV=2	sp|P00329|ADH1_MOUSE	40 kDa	7	3.8	3
PDZ and LIM domain protein 1 OS=Mus musculus GN=Pdlim1 PE=2 SV=4	sp|O70400|PDLI1_MOUSE	36 kDa	6.8	6.8	8
Complement factor D OS=Mus musculus GN=Cfd PE=1 SV=1	sp|P03953|CFAD_MOUSE	28 kDa	6.2	4.8	5.8
Ig mu chain C region OS=Mus musculus GN=Ighm PE=1 SV=2	sp|P01872|IGHM_MOUSE	50 kDa	6	6.4	3.2
Tropomyosin alpha-4 chain OS=Mus musculus GN=Tpm4 PE=2 SV=3	sp|Q6IRU2|TPM4_MOUSE	28 kDa	5.8	6.4	11.2
Heterogeneous nuclear ribonucleoproteins A2/B1 OS=Mus musculus GN=Hnrnpa2b1 PE=1 SV=2	sp|O88569|ROA2_MOUSE	37 kDa	5.8	4	4.6
Heat shock protein beta-1 OS=Mus musculus GN=Hspb1 PE=1 SV=3	sp|P14602|HSPB1_MOUSE	23 kDa	5.6	8.4	16.4
T-complex protein 1 subunit delta OS=Mus musculus GN=Cct4 PE=1 SV=3	sp|P80315|TCPD_MOUSE	58 kDa	5.4	2.6	2.2
Bisphosphoglycerate mutase OS=Mus musculus GN=Bpgm PE=2 SV=2	sp|P15327|PMGE_MOUSE	30 kDa	5.4	6.2	5.2
T-complex protein 1 subunit eta OS=Mus musculus GN=Cct7 PE=1 SV=1	sp|P80313|TCPH_MOUSE	60 kDa	5.2	1.4	0.6
Protein S100-A11 OS=Mus musculus GN=S100a11 PE=2 SV=1	sp|P50543|S10AB_MOUSE	11 kDa	5.2	3.8	5.6
Cysteine-rich protein 1 OS=Mus musculus GN=Crip1 PE=2 SV=2	sp|P63254|CRIP1_MOUSE	9 kDa	5	3	4.6
Flavin reductase (NADPH) OS=Mus musculus GN=Blvrb PE=2 SV=3	sp|Q923D2|BLVRB_MOUSE	22 kDa	5	3.8	4.4
Carbonic anhydrase 1 OS=Mus musculus GN=Ca1 PE=2 SV=4	sp|P13634|CAH1_MOUSE	28 kDa	4.8	5	3
Cell division control protein 42 homolog OS=Mus musculus GN=Cdc42 PE=1 SV=2	sp|P60766|CDC42_MOUSE	21 kDa	4.8	3.6	3.4
Alpha-1B-glycoprotein OS=Mus musculus GN=A1bg PE=1 SV=1	sp|Q19LI2|A1BG_MOUSE	57 kDa	4.4	5.6	6.2
Protein SET (Fragment) OS=Mus musculus GN=Set PE=2 SV=1	tr|A2BE93|A2BE93_MOUSE	25 kDa	4.4	2.8	1.8
60S ribosomal protein L4 OS=Mus musculus GN=Rpl4 PE=1 SV=3	sp|Q9D8E6|RL4_MOUSE	47 kDa	4.2	6.6	4.4
Thioredoxin reductase 1, cytoplasmic OS=Mus musculus GN=Txnrd1 PE=1 SV=3	sp|Q9JMH6|TRXR1_MOUSE	67 kDa	4.2	0.4	0.4
Thymosin beta-10 OS=Mus musculus GN=Tmsb10 PE=2 SV=3	sp|Q6ZWY8|TYB10_MOUSE	5 kDa	4	12	9.8
Protein CTLA-2-alpha OS=Mus musculus GN=Ctla2a PE=2 SV=2	sp|P12399|CTL2A_MOUSE	16 kDa	2.6	4.2	7.4
